# Supplementary material for: Cardioprotective function of mixed spices against myocardial infarction injury: In-vivo and in-silico study
Source: J Genet Eng Biotechnol. 2025 Apr 19;23(2):100492. doi: 10.1016/j.jgeb.2025.100492 (PMC12032904; doi:10.1016/j.jgeb.2025.100492)
Supplement: Supplementary Data 1 [file mmc1.xlsx]

## Sheet: Lab food composition for rats
	Composition of 100% lab food for rats
	Name of components	Percentage (%)
	Carbohydrate	0.5617
	Crude protein	0.2202
	Crude oil	0.0425
	Crude fiber	0.0325
	Glucose	0.0246
	Calcium	0.008
	Phosphorus	0.006
	Vitamins	0.018
	Others	0.0865

## Sheet: Composition of spices mix
	List of spices used for the treatment of ISO induced MI rats with composition for mixture (100gm)
	Name of spices	Amounts of spices
	Onion (Allium cepa)	14 gm
	Garlic (Allium sativum)	25 gm
	Ginger (Zingiber officinale)	7 gm
	Red chili (Capsicum annuum)	10 gm
	Turmeric (Curcuma longa)	10 gm
	Cumin seed (Cuminum cyminum)	8 gm
	Coriander (Coriandrum sativum)	10 gm
	Cardamom (Elettaria cardamomum)	1 gm
	Black pepper (Piper nigrum)	2 gm
	Cloves (Syzygium aromaticum)	1gm
	Fenugreek (Trigonella foenum-graecum)	3 gm
	Nigella (Nigella sativa)	4 gm
	Cinnamon (Cinnamomum verum)	3 gm
	Carom seed (Trachyspermum ammi)	1 gm
	Total	100 gm

## Sheet: RT-qPCR conditions and Primers
	One step qPCR reaction conditions
	Stage	Cycles	Program in Standard / Fast Mode
	1. Reverse Transcription	1	>37ºC for 15 minutes
	2. RT inactivation/ Hot-start activation	1	95ºC for 10 minutes
	3. 3-Step qPCR	40	95ºC for 10 seconds
	i. Denature		60ºC for 30 seconds
	ii. Anneal/ Collect Data		72ºC for 30 seconds
	iii. Extend
	4. Dissociation	1	95ºC
	List of primers used for RT-qPCR analysis
	Gene	Primer name	Primer Sequence (5´>3´)	Base pair	Product size
	B2M	B2M F	CGGTGACCGTGATCTTTCTG	20	143
		B2M R	GTGGAACTGAGACACGTAGC	20
	Casp3	Casp3 F	GAGCTTGGAACGCGAAGAAA	20	162
		Casp3 R	GCCCATTTCAGGGTAATCCA	20
