# Supplementary material for: Cardioprotective function of mixed spices against myocardial infarction injury: In-vivo and in-silico study
Source: J Genet Eng Biotechnol. 2025 Apr 19;23(2):100492. doi: 10.1016/j.jgeb.2025.100492 (PMC12032904; doi:10.1016/j.jgeb.2025.100492)
Supplement: Supplementary Data 2 [file mmc2.xlsx]

## Sheet: Anthropometric data
		1st day (rat weight and length)
								MEAN	STDV	STDER			BMI	WT GAIN						AVERAGE	STD	STDER	organ/body weight
					f1	f2	f3								HEART		f1	f2	f3
		female weight		g1	185	183	186	184.667	1.52753	0.881917			0.477449	26	WEIGHT	g1	0.702	0.67	0.633	0.668333	0.0345302	0.019936		0.00317247
				g2	173	169	174	172	2.64575	1.52753			0.460166	20	AFTER	g2	0.999	0.9	0.997	0.965333	0.0565892	0.0326718		0.00502778
				g3	182	179	179	180	1.73205	1			0.465384	25	SACRIFICE	g3	0.62	0.715	0.699	0.678	0.0508626	0.0293655		0.00330732
				g4	170	172	174	172	2	1.1547			0.460166	19.6667		g4	0.718	0.74	0.755	0.737667	0.01861	0.0107445		0.0038487
		length															m1	m2	m3
				g1	20	20	19	19.6667	0.57735	0.333333						g1	0.738	0.763	0.78	0.760333	0.0211266	0.0121974		0.0027682
				g2	19	19	20	19.3333	0.57735	0.333333						g2	0.999	1.11	1.12	1.07633	0.067159	0.0387743		0.00417183
				g3	20	18	21	19.6667	1.52753	0.881917						g3	0.731	0.7	0.722	0.717667	0.0159478	0.00920748		0.00255701
				g4	19	19	20	19.3333	0.57735	0.333333						g4	0.75	0.755	0.855	0.786667	0.0592312	0.0341971		0.00293168
					m1	m2	m3								KIDNEY		f1	f2	f3
		male weight		g1	226	225	222	224.333	2.08167	1.20185			0.463499	50.3333	WEIGHT	g1	1	0.99	1.3	1.09667	0.176163	0.101708		0.0052057
				g2	218	218	220	218.667	1.1547	0.666667			0.52889	39.3333	AFTER	g2	1.01	1.2	1.23	1.14667	0.119304	0.0688799		0.00597222
				g3	231	233	233	232.333	1.1547	0.666667			0.480028	48.3333	SACRIFICE	g3	0.99	1.32	1.1	1.13667	0.168028	0.0970109		0.00554472
				g4	221	221	225	222.333	2.3094	1.33333			0.488525	46		g4	1.13	1.22	0.97	1.10667	0.126623	0.0731057		0.00577391
																	m1	m2	m3
		length		g1	22	22	22	22	0	0						g1	1.32	1.1	1.24	1.22	0.111355	0.064291		0.00444175
				g2	19	21	21	20.3333	1.1547	0.666667						g2	1.345	1.15	1.132	1.209	0.118123	0.0681982		0.00468605
				g3	22	22	22	22	0	0						g3	1.123	0.97	1.3	1.131	0.165145	0.0953467		0.00402969
				g4	21	22	21	21.3333	0.57735	0.333333						g4	1.42	1.12	1.0113	1.18377	0.21168	0.122214		0.00441155
		day 28 (groupwise rat weight and length)
					f1	f2	f3								LIVER		f1	f2	f3
		female		g1	200	205	199	201.333	3.21455	1.85592			0.422353		WEIGHT	g1	5.6	6.22	6.23	6.01667	0.360879	0.208353		0.0285601
		weight		g2	195	200	207	200.667	6.02771	3.4801			0.414601		AFTER	g2	5.4	6	5.9	5.76667	0.321455	0.185592		0.0300347
				g3	199	203	197	199.667	3.05505	1.76383			0.445657		SACRIFICE	g3	6.3245	6.456	5.34	6.04017	0.609916	0.352135		0.0294642
				g4	184	195	189	189.333	5.50757	3.1798			0.409591			g4	5.8	6.1	5.989	5.963	0.151681	0.0875728		0.0311113
																	m1	m2	m3
		length		g1	22	21.5	22	21.8333	0.288675	0.166667						g1	6.12	5.82	6.6	6.18	0.393446	0.227156		0.0225
				g2	21.5	22.5	22	22	0.5	0.288675						g2	5.99	6.44	6.5	6.31	0.278747	0.160935		0.0244574
				g3	21	21.5	21	21.1667	0.288675	0.166667						g3	6.38	6.59	5.94	6.30333	0.331713	0.191514		0.0224584
				g4	21.5	21.5	21.5	21.5	0	0						g4	6.42	5.9546	5.77	6.0482	0.334956	0.193387		0.0225399
					m1	m2	m3
		male		g1	275	270	263	269.333	6.02771	3.4801			0.524221
		weight		g2	270	280	256	268.667	12.0554	6.9602			0.522924
				g3	262	282	280	274.667	11.0151	6.35959			0.519219
				g4	265	273	286	274.667	10.5987	6.11919			0.526826
		length		g1	22	23	23	22.6667	0.57735	0.333333
				g2	23	23	22	22.6667	0.57735	0.333333
				g3	23	23.5	22.5	23	0.5	0.288675
				g4	22.5	23	23	22.8333	0.288675	0.166667
		day 31 (groupwise rat weight and length)
		female		g1	214	206	212	210.667	4.16333	2.4037			0.477702
		weight		g2	188	192	196	192	4	2.3094			0.408994
				g3	208	203	200	205	4.04145	2.33333			0.457561
				g4	185	197	193	191.667	6.1101	3.52767			0.448751
		length			21	21	21	21	0	0
					21.5	21.5	22	21.6667	0.288675	0.166667
					21	21.5	21	21.1667	0.288675	0.166667
					21	21	20	20.6667	0.57735	0.333333
					m1	m2	m3
		male		g1	280	275	269	274.667	5.50757	3.1798			0.534602
		weight		g2	254	260	260	258	3.4641	2			0.487713
				g3	275	281	286	280.667	5.50757	3.1798			0.530561
				g4	267	265	273	268.333	4.16333	2.4037			0.507246
		length		g1	22	23	23	22.6667	0.57735	0.333333
				g2	24	23	22	23	1	0.57735
				g3	23	23.5	22.5	23	0.5	0.288675
				g4	23	23	23	23	0	0
		Here,
		g1=UTC (Untreated Control Group)
		g2=ISO Group
		g3=Mixed Spices Group
		g4=ISO+Mixed Spices Group
		f1, f2, f3 are female rats
		m1, m2, m3 are male rats

## Sheet: Analysis
					1st day											AFTER SACRIFICE
			FEMALE					MEAN	STDV	STDER			BMI	WT GAIN		HEART WT				AVERAGE	STD	STDER	ttest	organ/body wt				ORGAN/BODY WT RATIO				INDIVIDUAL BMI INITIAL
			WEIGHT		f1	f2	f3										f1	f2	f3										ttest	mean	SEM
				g1	185	183	186	184.667	1.52753	0.881917			0.477449	26		g1	0.702	0.67	0.633	0.668333	0.0345302	0.019936		0.00317247		0.00328037	0.00325243	0.00298585		0.00317288	9.38645e-05	0.4625	0.4575	0.515235
				g2	173	169	174	172	2.64575	1.52753			0.460166	20		g2	0.999	0.9	0.997	0.965333	0.0565892	0.0326718	0.003121	0.00502778		0.00531383	0.0046875	0.00508673	0.00293662	0.00502935	0.000183068	0.479224	0.468144	0.435
				g3	182	179	179	180	1.73205	1			0.465384	25		g3	0.62	0.715	0.699	0.678	0.0508626	0.0293655	0.800564	0.00330732		0.00298077	0.00352217	0.003495	0.00262598	0.00333265	0.000176113	0.455	0.552469	0.405896
				g4	170	172	174	172	2	1.1547			0.460166	19.6667		g4	0.718	0.74	0.755	0.737667	0.01861	0.0107445	0.0131386	0.0038487		0.00388108	0.00375635	0.00391192	0.0901703	0.00384978	4.75585e-05	0.470914	0.476454	0.435
			FEMALE
			LENGTH														m1	m2	m3
				g1	20	20	19	19.6667	0.57735	0.333333						g1	0.738	0.763	0.78	0.760333	0.0211266	0.0121974		0.0027682		0.00263571	0.00277455	0.00289963
				g2	19	19	20	19.3333	0.57735	0.333333						g2	0.999	1.11	1.12	1.07633	0.067159	0.0387743	0.00944637	0.00417183		0.00393307	0.00426923	0.00430769	0.00125461
				g3	20	18	21	19.6667	1.52753	0.881917						g3	0.731	0.7	0.722	0.717667	0.0159478	0.00920748	0.0534314	0.00255701		0.00265818	0.0024911	0.00252448	0.00179975
				g4	19	19	20	19.3333	0.57735	0.333333						g4	0.75	0.755	0.855	0.786667	0.0592312	0.0341971	0.00521747	0.00293168		0.00280899	0.00284906	0.00313187	0.0478705
																KIDNEY WT	f1	f2	f3
		MALE		g1	226	225	222	224.333	2.08167	1.20185			0.463499	50.3333		g1	1	0.99	1.3	1.09667	0.176163	0.101708		0.0052057		0.0046729	0.00480583	0.00613208			0.466942	0.464876	0.458678
		WEIGHT		g2	218	218	220	218.667	1.1547	0.666667			0.52889	39.3333		g2	1.01	1.2	1.23	1.14667	0.119304	0.0688799	0.707517	0.00597222		0.00537234	0.00625	0.00627551	0.251449		0.603878	0.494331	0.498866
				g3	231	233	233	232.333	1.1547	0.666667			0.480028	48.3333		g3	0.99	1.32	1.1	1.13667	0.168028	0.0970109	0.790116	0.00554472		0.00475962	0.00650246	0.0055	0.561047		0.477273	0.481405	0.481405
				g4	221	221	225	222.333	2.3094	1.33333			0.488525	46		g4	1.13	1.22	0.97	1.10667	0.126623	0.0731057	0.710867	0.00577391		0.00610811	0.00619289	0.00502591	0.780902		0.501134	0.456612	0.510204
																	m1	m2	m3
		LENGTH		g1	22	22	22	22	0	0						g1	1.32	1.1	1.24	1.22	0.111355	0.064291		0.00444175		0.00471429	0.004	0.00460967
				g2	19	21	21	20.3333	1.1547	0.666667						g2	1.345	1.15	1.132	1.209	0.118123	0.0681982	0.912247	0.00468605		0.00529528	0.00442308	0.00435385	0.546403
				g3	22	22	22	22	0	0						g3	1.123	0.97	1.3	1.131	0.165145	0.0953467	0.487808	0.00402969		0.00408364	0.00345196	0.00454545	0.20476
				g4	21	22	21	21.3333	0.57735	0.333333						g4	1.42	1.12	1.0113	1.18377	0.21168	0.122214	0.867948	0.00441155		0.00531835	0.00422642	0.0037044	0.538193
		day 28
																LIVER WT	f1	f2	f3
		FEMALE		g1	200	205	199	201.333	3.21455	1.85592			0.422353			g1	5.6	6.22	6.23	6.01667	0.360879	0.208353		0.0285601		0.0261682	0.0301942	0.0293868
		WEIGHT		g2	195	200	207	200.667	6.02771	3.4801			0.414601			g2	5.4	6	5.9	5.76667	0.321455	0.185592	0.42154	0.0300347		0.0287234	0.03125	0.030102	0.382294
				g3	199	203	197	199.667	3.05505	1.76383			0.445657			g3	6.3245	6.456	5.34	6.04017	0.609916	0.352135	0.957553	0.0294642		0.0304062	0.0295567	0.0267	0.450329
				g4	184	195	189	189.333	5.50757	3.1798			0.409591			g4	5.8	6.1	5.989	5.963	0.151681	0.0875728	0.412672	0.0311113		0.0313514	0.0309645	0.0310311	0.183923
																	m1	m2	m3
		LENGTH		g1	22	21.5	22	21.8333	0.288675	0.166667						g1	6.12	5.82	6.6	6.18	0.393446	0.227156		0.0225		0.0218571	0.0211636	0.0245353
				g2	21.5	22.5	22	22	0.5	0.288675						g2	5.99	6.44	6.5	6.31	0.278747	0.160935	0.667336	0.0244574		0.0235827	0.0247692	0.025	0.192222
				g3	21	21.5	21	21.1667	0.288675	0.166667						g3	6.38	6.59	5.94	6.30333	0.331713	0.191514	0.699943	0.0224584		0.0232	0.023452	0.0207692	0.132422
				g4	21.5	21.5	21.5	21.5	0	0						g4	6.42	5.9546	5.77	6.0482	0.334956	0.193387	0.35863	0.0225399		0.0240449	0.0224702	0.0211355	0.952211
		MALE		g1	275	270	263	269.333	6.02771	3.4801			0.524221
		WEIGHT		g2	270	280	256	268.667	12.0554	6.9602			0.522924
				g3	262	282	280	274.667	11.0151	6.35959			0.519219
				g4	265	273	286	274.667	10.5987	6.11919			0.526826
		LENGTH		g1	22	23	23	22.6667	0.57735	0.333333
				g2	23	23	22	22.6667	0.57735	0.333333
				g3	23	23.5	22.5	23	0.5	0.288675
				g4	22.5	23	23	22.8333	0.288675	0.166667
		31 day			f1	f2	f3				ttest				INDIVIDUAL FINAL BMI
		FEMALE		g1	214	206	212	210.667	4.16333	2.4037			0.477702		0.485261	0.46712	0.480726
		WEIGHT		g2	188	192	196	192	4	2.3094	0.00501593		0.408994		0.406706	0.41536	0.404959
				g3	208	203	200	205	4.04145	2.33333	0.104942		0.457561		0.471655	0.439156	0.453515
				g4	185	197	193	191.667	6.1101	3.52767	0.941357		0.448751		0.419501	0.426176	0.4825
		LENGTH			21	21	21	21	0	0
					21.5	21.5	22	21.6667	0.288675	0.166667
					21	21.5	21	21.1667	0.288675	0.166667
					21	21	20	20.6667	0.57735	0.333333
		MALE		g1	280	275	269	274.667	5.50757	3.1798			0.534602		0.578512	0.519849	0.508507
		WEIGHT		g2	254	260	260	258	3.4641	2	0.0166255		0.487713		0.440972	0.491493	0.53719
				g3	275	281	286	280.667	5.50757	3.1798	0.253015		0.530561		0.519849	0.508828	0.564938
				g4	267	265	273	268.333	4.16333	2.4037	0.0312835		0.507246		0.504726	0.500945	0.516068
		LENGTH		g1	22	23	23	22.6667	0.57735	0.333333									Here,
				g2	24	23	22	23	1	0.57735									g1=UTC (Untreated Control Group)
				g3	23	23.5	22.5	23	0.5	0.288675									g2=ISO Group
				g4	23	23	23	23	0	0	1								g3=Mixed Spices Group
																			g4=ISO+Mixed Spices Group
																			f1, f2, f3 are female rats
																			m1, m2, m3 are male rats
