# Supplementary material for: Cardioprotective function of mixed spices against myocardial infarction injury: In-vivo and in-silico study
Source: J Genet Eng Biotechnol. 2025 Apr 19;23(2):100492. doi: 10.1016/j.jgeb.2025.100492 (PMC12032904; doi:10.1016/j.jgeb.2025.100492)
Supplement: Supplementary Data 3 [file mmc3.xlsx]

## Sheet: 01. Allium Cepa
Indian medicinal plant	Plant part	IMPPAT Phytochemical identifier	Phytochemical name	References	CID	Canonical Smiles	GI Absorption	BBB
Allium cepa	bulb	IMPHY000308	Hexadecane	DOI:10.1002/ffj.1872	11006	CCCCCCCCCCCCCCCC	Low	NO
Allium cepa	bulb	IMPHY001268	Peonidin-3-glucoside	ISBN:9770972795006, ISBN:9788172362140	443654	COC1=C(C=CC(=C1)C2=[O+]C3=CC(=CC(=C3C=C2OC4C(C(C(C(O4)CO)O)O)O)O)O)O	Low	No
Allium cepa	bulb	IMPHY001886	Diphenylamine	ISBN:9780387706375, ISBN:9788185042145	11487	C1=CC=C(C=C1)NC2=CC=CC=C2	High	Yes
Allium cepa	bulb	IMPHY001915	Octadecane	DOI:10.1002/ffj.1872	11635	CCCCCCCCCCCCCCCCCC	Low	No
Allium cepa	bulb	IMPHY002736	Tsibulin 2	ISBN:9788185042145	14391671	CCCCCCC1CC(=O)CC1=O	High	Yes
Allium cepa	bulb	IMPHY002983	1-Hexadecanol	DOI:10.1002/ffj.1872	2682	CCCCCCCCCCCCCCCCO	High	Yes
Allium cepa	bulb	IMPHY003016	Lauric acid	DOI:10.1002/ffj.1872	3893	CCCCCCCCCCCC(=O)O	High	Yes
Allium cepa	bulb	IMPHY003377	4-Octylcyclopentane-1,3-dione	ISBN:9788185042145	180441	CCCCCCCCC1CC(=O)CC1=O	High	Yes
Allium cepa	bulb	IMPHY003681	Diosgenin	ISBN:9788171360536, ISBN:9788172362140, ISBN:9788185042084	99474	CC1CCC2(C(C3C(O2)CC4C3(CCC5C4CC=C6C5(CCC(C6)O)C)C)C)OC1	High	Yes
Allium cepa	bulb	IMPHY003710	(-)-Isopulegol	DOI:10.1002/ffj.1872	170833	CC1CCC(C(C1)O)C(=C)C	High	Yes
Allium cepa	bulb	IMPHY003919	2-Hydroxycinnamic acid	ISBN:9770972795006	637540	C1=CC=C(C(=C1)C=CC(=O)O)O	High	Yes
Allium cepa	bulb	IMPHY004079	Catechol	ISBN:9788171360536	289	C1=CC=C(C(=C1)O)O	High	Yes
Allium cepa	bulb	IMPHY004187	L-(+)-Arabinose	ISBN:9770972795006	5460291	C(C(C(C(C=O)O)O)O)O	Low	No
Allium cepa	bulb	IMPHY004328	Quercetin 3,4'-diglucoside	ISBN:9770972795006	5320835	C1=CC(=C(C=C1C2=C(C(=O)C3=C(C=C(C=C3O2)O)O)OC4C(C(C(C(O4)CO)O)O)O)O)OC5C(C(C(C(O5)CO)O)O)O	Low	No
Allium cepa	bulb	IMPHY004388	Kaempferol	ISBN:9788172362089	5280863	C1=CC(=CC=C1C2=C(C(=O)C3=C(C=C(C=C3O2)O)O)O)O	High	No
Allium cepa	bulb	IMPHY004619	Quercetin	ISBN:9770972795006, ISBN:9788172362089, ISBN:9788172362140	5280343	C1=CC(=C(C=C1C2=C(C(=O)C3=C(C=C(C=C3O2)O)O)O)O)O	High	No
Allium cepa	bulb	IMPHY005471	Myricetin	ISBN:9770972795006	5281672	C1=C(C=C(C(=C1O)O)O)C2=C(C(=O)C3=C(C=C(C=C3O2)O)O)O	Low	No
Allium cepa	bulb	IMPHY005896	2,4,6-Triethyl-1,3,5-dithiazinane	ISBN:9788185042145	547350	CCC1NC(SC(S1)CC)CC	High	Yes
Allium cepa	bulb	IMPHY006310	Folic	ISBN:9770972795006	6037	C1=CC(=CC=C1C(=O)NC(CCC(=O)O)C(=O)O)NCC2=CN=C3C(=N2)C(=O)N=C(N3)N	Low	No
Allium cepa	bulb	IMPHY007006	Furfuryl alcohol	DOI:10.1002/ffj.1872	7361	C1=COC(=C1)CO	High	Yes
Allium cepa	bulb	IMPHY007041	Furfural	DOI:10.1002/ffj.1872	7362	C1=COC(=C1)C=O	High	Yes
Allium cepa	bulb	IMPHY007084	Vanillic acid	ISBN:9770972795006	8468	COC1=C(C=CC(=C1)C(=O)O)O	High	No
Allium cepa	bulb	IMPHY007134	Allicin	ISBN:9780387706375	65036	C=CCSS(=O)CC=C	High	Yes
Allium cepa	bulb	IMPHY008688	S-Methyl-L-cysteine sulfoxide	ISBN:9788185042053	182092	CS(=O)CC(C(=O)O)N	High	No
Allium cepa	bulb	IMPHY009368	Heptadecane	DOI:10.1002/ffj.1872	12398	CCCCCCCCCCCCCCCCC	Low	No
Allium cepa	bulb	IMPHY009369	Nonadecane	DOI:10.1002/ffj.1872	12401	CCCCCCCCCCCCCCCCCCC	Low	No
Allium cepa	bulb	IMPHY009593	Dipropyl disulfide	DOI:10.1002/ffj.1872	12377	CCCSSCCC	High	Yes
Allium cepa	bulb	IMPHY009908	Cyanidin 3-malonylglucoside	ISBN:9788185042145	10143380	C1=CC(=C(C=C1C2=[O+]C3=CC(=CC(=C3C=C2OC4C(C(C(C(O4)COC(=O)CC(=O)O)O)O)O)O)O)O)O	Low	No
Allium cepa	bulb	IMPHY009927	Cyanidin 3-laminaribioside	ISBN:9788185042145	44256721	C1=CC(=C(C=C1C2=[O+]C3=CC(=CC(=C3C=C2OC4C(C(C(C(O4)CO)O)OC5C(C(C(C(O5)CO)O)O)O)O)O)O)O)O	Low	No
Allium cepa	bulb	IMPHY010083	4-Hydroxybenzoic acid	ISBN:9770972795006	135	C1=CC(=CC=C1C(=O)O)O	High	Yes
Allium cepa	bulb	IMPHY010631	(E)-1-Propene-1-sulfenic acid	ISBN:9788185042053	20371837	CC=CSO	High	Yes
Allium cepa	bulb	IMPHY011008	1-Heptadecene	DOI:10.1002/ffj.1872	23217	CCCCCCCCCCCCCCCC=C	Low	No
Allium cepa	bulb	IMPHY011561	Spiraeoside	ISBN:9770972795006	5320844	C1=CC(=C(C=C1C2=C(C(=O)C3=C(C=C(C=C3O2)O)O)O)O)OC4C(C(C(C(O4)CO)O)O)O	Low	No
Allium cepa	bulb	IMPHY011572	(4aR,6aR,6aS,6bR,8aR,10S,12aR,14bS)-10-hydroxy-2,2,6a,6b,9,9,12a-heptamethyl-1,3,4,5,6,6a,7,8,8a,10,11,12,13,14b-tetradecahydropicene-4a-carboxylic acid	ISBN:9770972795006	45483610	CC1(CCC2(CCC3(C(=CCC4C3(CCC5C4(CCC(C5(C)C)O)C)C)C2C1)C)C(=O)O)C	Low	No
Allium cepa	bulb	IMPHY011802	Ferulic acid	ISBN:9770972795006, ISBN:9770976605004	445858	COC1=C(C=CC(=C1)C=CC(=O)O)O	High	Yes
Allium cepa	bulb	IMPHY011883	3,4-Dihydroxybenzoic acid	ISBN:9770972795006	72	C1=CC(=C(C=C1C(=O)O)O)O	High	No
Allium cepa	bulb	IMPHY011933	Caffeic acid	ISBN:9770972795006, ISBN:9788171360536	689043	C1=CC(=C(C=C1C=CC(=O)O)O)O	High	No
Allium cepa	bulb	IMPHY011974	4-Hydroxycinnamic acid	ISBN:9770972795006	637542	C1=CC(=CC=C1C=CC(=O)O)O	High	Yes
Allium cepa	bulb	IMPHY012133	1-Hexadecene	DOI:10.1002/ffj.1872	12395	CCCCCCCCCCCCCCC=C	Low	No
Allium cepa	bulb	IMPHY012223	beta-Amyrin	ISBN:9788171360536	73145	CC1(CCC2(CCC3(C(=CCC4C3(CCC5C4(CCC(C5(C)C)O)C)C)C2C1)C)C)C	Low	No
Allium cepa	bulb	IMPHY012263	3-(Allylsulphinyl)-L-alanine	ISBN:9780387706375	87310	C=CCS(=O)CC(C(=O)O)N	High	No
Allium cepa	bulb	IMPHY012524	Cyanin	ISBN:9770972795006	441688	C1=CC(=C(C=C1C2=C(C=C3C(=CC(=CC3=[O+]2)O)OC4C(C(C(C(O4)CO)O)O)O)OC5C(C(C(C(O5)CO)O)O)O)O)O	Low	No
Allium cepa	bulb	IMPHY013109	2,4,6-Triethyl-1,3,5-trithiane	ISBN:9788185042145	12487714	CCC1SC(SC(S1)CC)CC	High	No
Allium cepa	bulb	IMPHY014836	beta-Sitosterol	ISBN:9788171360536	222284	CCC(CCC(C)C1CCC2C1(CCC3C2CC=C4C3(CCC(C4)O)C)C)C(C)C	Low	No
Allium cepa	bulb	IMPHY014890	Cyanidin 3-glucoside	ISBN:9770972795006, ISBN:9788185042145	12303220	C1=CC(=C(C=C1C2=[O+]C3=CC(=CC(=C3C=C2OC4C(C(C(C(O4)CO)O)O)O)O)O)O)O.[Cl-]	Low	No
Allium cepa	bulb	IMPHY015003	Menthol	DOI:10.1002/ffj.1872	1254	CC1CCC(C(C1)O)C(C)C	High	Yes
Allium cepa	bulb	IMPHY015056	L-Rhamnose	ISBN:9770972795006	25310	C1C(C(C(C(O1)O)O)O)O	High	No
Allium cepa	bulb	IMPHY015057	D-Ribose	ISBN:9770972795006	10975657	C1C(C(C(C(O1)O)O)O)O	Low	No
Allium cepa	bulb	IMPHY015116	D-Xylose	ISBN:9770972795006	135191	C1C(C(C(C(O1)O)O)O)O	Low	No
Allium cepa	bulb	IMPHY015256	2-Ethylbutanal	DOI:10.1002/ffj.1872	7359	CCC(CC)C=O	High	Yes
Allium cepa	bulb	IMPHY015595	Cyclopentadecanone	DOI:10.1002/ffj.1872	10409	C1CCCCCCCC(=O)CCCCCC1	High	Yes
Allium cepa	bulb	IMPHY017518	5-Methoxypyrimidin-4-ol	DOI:10.1002/ffj.1872	581046	COC1=CN=CNC1=O	High	No
Allium cepa	bulb	IMPHY017892	2,6-Dihydroxybenzoic acid	DOI:10.1002/ffj.1872	9338	C1=CC(=C(C(=C1)O)C(=O)O)O	High	No
Allium cepa	flower	IMPHY000856	Alliofuroside A	ISBN:9788172362140	4979367	CC1C2C(CC3C2(CCC4C3CC=C5C4(C(CC(C5)O)OC6C(C(C(CO6)O)O)OC7C(C(C(C(O7)C)O)O)O)C)C)OC1(CCC(C)COC8C(C(C(C(O8)CO)O)O)O)O	Low	No
Allium cepa	flower	IMPHY003681	Diosgenin	ISBN:9788171360536, ISBN:9788185042084	99474	CC1CCC2(C(C3C(O2)CC4C3(CCC5C4CC=C6C5(CCC(C6)O)C)C)C)OC1	High	Yes
Allium cepa	leaf	IMPHY003919	2-Hydroxycinnamic acid	ISBN:9770972795006	637540	C1=CC=C(C(=C1)C=CC(=O)O)O	High	Yes
Allium cepa	leaf	IMPHY004130	Sinapic acid	ISBN:9770972795006	637775	COC1=CC(=CC(=C1O)OC)C=CC(=O)O	High	No
Allium cepa	leaf	IMPHY007084	Vanillic acid	ISBN:9770972795006	8468	COC1=C(C=CC(=C1)C(=O)O)O	High	No
Allium cepa	leaf	IMPHY010083	4-Hydroxybenzoic acid	ISBN:9770972795006	135	C1=CC(=CC=C1C(=O)O)O	High	Yes
Allium cepa	leaf	IMPHY011802	Ferulic acid	ISBN:9770972795006	445858	COC1=C(C=CC(=C1)C=CC(=O)O)O	High	Yes
Allium cepa	leaf	IMPHY011883	3,4-Dihydroxybenzoic acid	ISBN:9770972795006	72	C1=CC(=C(C=C1C(=O)O)O)O	High	No
Allium cepa	leaf	IMPHY011933	Caffeic acid	ISBN:9770972795006	689043	C1=CC(=C(C=C1C=CC(=O)O)O)O	High	No
Allium cepa	leaf	IMPHY011974	4-Hydroxycinnamic acid	ISBN:9770972795006	637542	C1=CC(=CC=C1C=CC(=O)O)O	High	Yes
Allium cepa	root	IMPHY003919	2-Hydroxycinnamic acid	ISBN:9770972795006	637540	C1=CC=C(C(=C1)C=CC(=O)O)O	High	Yes
Allium cepa	root	IMPHY004130	Sinapic acid	ISBN:9770972795006	637775	COC1=CC(=CC(=C1O)OC)C=CC(=O)O	High	No
Allium cepa	root	IMPHY007084	Vanillic acid	ISBN:9770972795006	8468	COC1=C(C=CC(=C1)C(=O)O)O	High	No
Allium cepa	root	IMPHY010083	4-Hydroxybenzoic acid	ISBN:9770972795006	135	C1=CC(=CC=C1C(=O)O)O	High	Yes
Allium cepa	root	IMPHY011559	Gibberellic acid	ISBN:9770972795006	6466	CC12C(C=CC3(C1C(C45C3CCC(C4)(C(=C)C5)O)C(=O)O)OC2=O)O	High	No
Allium cepa	root	IMPHY011802	Ferulic acid	ISBN:9770972795006	445858	COC1=C(C=CC(=C1)C=CC(=O)O)O	High	Yes
Allium cepa	root	IMPHY011883	3,4-Dihydroxybenzoic acid	ISBN:9770972795006	72	C1=CC(=C(C=C1C(=O)O)O)O	High	No
Allium cepa	root	IMPHY011933	Caffeic acid	ISBN:9770972795006	689043	C1=CC(=C(C=C1C=CC(=O)O)O)O	High	No
Allium cepa	root	IMPHY011974	4-Hydroxycinnamic acid	ISBN:9770972795006	637542	C1=CC(=CC=C1C=CC(=O)O)O	High	Yes
Allium cepa	seed	IMPHY002843	Ceposide D	ISBN:9788172362089, ISBN:9788172362140	14283960	CC1CCC2(C(C3C(O2)CC4C3(CCC5C4CC=C6C5(CCC(C6)OC7C(C(C(CO7)O)O)OC8C(C(C(C(O8)C)OC9C(C(C(C(O9)CO)O)OC2C(C(C(C(O2)CO)O)O)O)OC2C(C(C(C(O2)CO)O)O)O)O)O)C)C)C)OC1	Low	No
Allium cepa	seed	IMPHY004631	Stearic acid	ISBN:9770972795006, ISBN:9788172362089	5281	CCCCCCCCCCCCCCCCCC(=O)O	High	No
Allium cepa	seed	IMPHY005590	Brassicasterol	ISBN:9788185042138	5281327	CC(C)C(C)C=CC(C)C1CCC2C1(CCC3C2CC=C4C3(CCC(C4)O)C)C	Low	No
Allium cepa	seed	IMPHY006300	Cholesterol	ISBN:9788185042138	5997	CC(C)CCCC(C)C1CCC2C1(CCC3C2CC=C4C3(CCC(C4)O)C)C	Low	No
Allium cepa	seed	IMPHY007327	Palmitic acid	ISBN:9770972795006, ISBN:9788172362089	985	CCCCCCCCCCCCCCCC(=O)O	High	Yes
Allium cepa	seed	IMPHY011797	Oleic acid	ISBN:9770972795006, ISBN:9788172362089	445639	CCCCCCCCC=CCCCCCCCC(=O)O	High	No
Allium cepa	seed	IMPHY012402	Campesterol	ISBN:9788185042138	173183	CC(C)C(C)CCC(C)C1CCC2C1(CCC3C2CC=C4C3(CCC(C4)O)C)C	Low	No
Allium cepa	seed	IMPHY012723	Linolenic acid	ISBN:9770972795006	5280934	CCC=CCC=CCC=CCCCCCCCC(=O)O	High	Yes
Allium cepa	seed	IMPHY014836	beta-Sitosterol	ISBN:9788185042138	222284	CCC(CCC(C)C1CCC2C1(CCC3C2CC=C4C3(CCC(C4)O)C)C)C(C)C	Low	No
Allium cepa	seed	IMPHY014990	Linoleic acid	ISBN:9770972795006	5280450	CCCCCC=CCC=CCCCCCCCC(=O)O	High	Yes
Allium cepa	whole plant	IMPHY004388	Kaempferol	ISBN:9788171360536	5280863	C1=CC(=CC=C1C2=C(C(=O)C3=C(C=C(C=C3O2)O)O)O)O	High	No
Allium cepa	whole plant	IMPHY004619	Quercetin	ISBN:9788171360536	5280343	C1=CC(=C(C=C1C2=C(C(=O)C3=C(C=C(C=C3O2)O)O)O)O)O	High	No
Allium cepa	whole plant	IMPHY005388	Allyl propyl disulfide	ISBN:9788171360536	16591	CCCSSCC=C	High	Yes
Allium cepa	whole plant	IMPHY005471	Myricetin	ISBN:9788171360536	5281672	C1=C(C=C(C(=C1O)O)O)C2=C(C(=O)C3=C(C=C(C=C3O2)O)O)O	Low	No
Allium cepa	whole plant	IMPHY005816	Thiosulfinate	ISBN:9788171360536	58219327	CC=CSS(=O)C=CC	High	Yes
Allium cepa	whole plant	IMPHY006300	Cholesterol	ISBN:9788171360536	5997	CC(C)CCCC(C)C1CCC2C1(CCC3C2CC=C4C3(CCC(C4)O)C)C	Low	No
Allium cepa	whole plant	IMPHY007379	(3R,5S)-5-methyl-1-oxo-1,4-thiazinane-3-carboxylic acid	ISBN:9788171360536	91808874	CC1CS(=O)CC(N1)C(=O)O	High	No
Allium cepa	whole plant	IMPHY008688	S-Methyl-L-cysteine sulfoxide	ISBN:9788171360536	182092	CS(=O)CC(C(=O)O)N	High	No
Allium cepa	whole plant	IMPHY010610	Propanethial S-oxide	ISBN:9788171360536	441491	CCC=S=O	High	Yes
Allium cepa	whole plant	IMPHY010631	(E)-1-Propene-1-sulfenic acid	ISBN:9788171360536	20371837	CC=CSO	High	Yes
Allium cepa	whole plant	IMPHY011802	Ferulic acid	ISBN:9788171360536	445858	COC1=C(C=CC(=C1)C=CC(=O)O)O	High	Yes
Allium cepa	whole plant	IMPHY011826	Oleanolic acid	ISBN:9788171360536	10494	CC1(CCC2(CCC3(C(=CCC4C3(CCC5C4(CCC(C5(C)C)O)C)C)C2C1)C)C(=O)O)C	Low	No
Allium cepa	whole plant	IMPHY011883	3,4-Dihydroxybenzoic acid	ISBN:9788171360536	72	C1=CC(=C(C=C1C(=O)O)O)O	High	No
Allium cepa	whole plant	IMPHY014842	Stigmasterol	ISBN:9788171360536	5280794	CCC(C=CC(C)C1CCC2C1(CCC3C2CC=C4C3(CCC(C4)O)C)C)C(C)C	Low	No
Allium cepa		IMPHY000005	Thiamine	ISBN:9788172362140	1130	CC1=C(SC=[N+]1CC2=CN=C(N=C2N)C)CCO	High	No
Allium cepa		IMPHY000060	Myristic acid	ISBN:9780896038776	11005	CCCCCCCCCCCCCC(=O)O	High	Yes
Allium cepa		IMPHY000136	Pyruvic acid	ISBN:9780896038776	1060	CC(=O)C(=O)O	High	No
Allium cepa		IMPHY000773	1,4-Benzoquinone	PMID:13116550	4650	C1=CC(=O)C=CC1=O	High	No
Allium cepa		IMPHY000846	Riboflavin	ISBN:9788172362140	493570	CC1=CC2=C(C=C1C)N(C3=NC(=O)NC(=O)C3=N2)CC(C(C(CO)O)O)O	Low	No
Allium cepa		IMPHY000856	Alliofuroside A	DOI:10.2174/0929867033456729, ISBN:9788185042138	4979367	CC1C2C(CC3C2(CCC4C3CC=C5C4(C(CC(C5)O)OC6C(C(C(CO6)O)O)OC7C(C(C(C(O7)C)O)O)O)C)C)OC1(CCC(C)COC8C(C(C(C(O8)CO)O)O)O)O	Low	No
Allium cepa		IMPHY001215	Propanol	ISBN:9780896038776	1031	CCCO	High	No
Allium cepa		IMPHY001670	1-O-(4-Coumaroyl)-beta-D-glucose	DOI:10.15482/usda.adc/1239279	14158117	C1=CC(=CC=C1C=CC(=O)OC2C(C(C(C(O2)CO)O)O)O)O	Low	No
Allium cepa		IMPHY001846	Dimethyl disulfide	ISBN:9780896038776	12232	CSSC	High	Yes
Allium cepa		IMPHY001879	Diallyl sulfide	ISBN:9780896038776	11617	C=CCSCC=C	High	Yes
Allium cepa		IMPHY001881	2-Tridecanone	ISBN:9788172362140	11622	CCCCCCCCCCCC(=O)C	High	Yes
Allium cepa		IMPHY001886	Diphenylamine	ISBN:9780896038776	11487	C1=CC=C(C=C1)NC2=CC=CC=C2	High	Yes
Allium cepa		IMPHY001969	Quercetin 7,4'-diglucoside	DOI:10.2174/0929867033456729, ISBN:9788172362140, PMID:20099844, PMID:28855836	11968881	C1=CC(=C(C=C1C2=C(C(=O)C3=C(C=C(C=C3O2)OC4C(C(C(C(O4)CO)O)O)O)O)O)O)OC5C(C(C(C(O5)CO)O)O)O	Low	No
Allium cepa		IMPHY002195	Alliospiroside A	ISBN:9788172362140, ISBN:9788185042138	101641343	CC1CCC2(C(C3C(O2)CC4C3(CCC5C4CC=C6C5(C(CC(C6)O)OC7C(C(C(CO7)O)O)OC8C(C(C(C(O8)C)O)O)O)C)C)C)OC1	Low	No
Allium cepa		IMPHY002208	Alliospiroside B	ISBN:9780896038776, ISBN:9788172362140, ISBN:9788185042138	101641344	CC1CCC2(C(C3C(O2)CC4C3(CCC5C4CC=C6C5(C(CC(C6)O)OC7C(C(C(C(O7)CO)O)O)OC8C(C(C(C(O8)C)O)O)O)C)C)C)OC1	Low	No
Allium cepa		IMPHY002229	Cycloeucalenol	ISBN:9780896038776	101690	CC1C2CCC3C4(CCC(C4(CCC35C2(C5)CCC1O)C)C(C)CCC(=C)C(C)C)C	Low	No
Allium cepa		IMPHY002516	1-O-feruloyl-beta-D-glucose	DOI:10.15482/usda.adc/1239279	13962928	COC1=C(C=CC(=C1)C=CC(=O)OC2C(C(C(C(O2)CO)O)O)O)O	Low	No
Allium cepa		IMPHY002568	2,3-Dihydroflavon-3-ol	PMID:19238347	147806	C1=CC=C(C=C1)C2C(C(=O)C3=CC=CC=C3O2)O	High	Yes
Allium cepa		IMPHY002588	Flavylium	PMID:17038797	145858	C1=CC=C(C=C1)C2=[O+]C3=CC=CC=C3C=C2	High	Yes
Allium cepa		IMPHY002736	Tsibulin 2	DOI:10.2174/0929867033456729	14391671	CCCCCCC1CC(=O)CC1=O	High	Yes
Allium cepa		IMPHY002912	2-Azaniumyl-3-propylsulfinylpropanoate	DOI:10.2174/0929867033456729	25202184	CCCS(=O)CC(C(=O)[O-])[NH3+]	High	No
Allium cepa		IMPHY003203	S-Methylthiocysteine	PMID:21854077	3080775	CSSCC(C(=O)O)N	High	No
Allium cepa		IMPHY003237	2,4-Dimethylthiophene	DOI:10.15482/usda.adc/1239279, ISBN:9780896038776, ISBN:9788172362140	34296	CC1=CC(=CS1)C	High	Yes
Allium cepa		IMPHY003248	2,3-Dimethylthiophene	DOI:10.15482/usda.adc/1239279, ISBN:9780896038776	34295	CC1=C(SC=C1)C	High	Yes
Allium cepa		IMPHY003265	Phloroglucinol	ISBN:9780896038776	359	C1=C(C=C(C=C1O)O)O	High	Yes
Allium cepa		IMPHY003377	4-Octylcyclopentane-1,3-dione	DOI:10.2174/0929867033456729	180441	CCCCCCCCC1CC(=O)CC1=O	High	Yes
Allium cepa		IMPHY003419	Mevalonic acid	ISBN:9780896038776	439230	CC(CCO)(CC(=O)O)O	High	No
Allium cepa		IMPHY003453	1-Kestose	DOI:10.15482/usda.adc/1239279	440080	C(C1C(C(C(C(O1)OC2(C(C(C(O2)CO)O)O)COC3(C(C(C(O3)CO)O)O)CO)O)O)O)O	Low	No
Allium cepa		IMPHY003483	2-Methylpentanal	ISBN:9788172362140	31245	CCCC(C)C=O	High	Yes
Allium cepa		IMPHY003500	Citric acid	ISBN:9780896038776, ISBN:9788172362140	311	C(C(=O)O)C(CC(=O)O)(C(=O)O)O	Low	No
Allium cepa		IMPHY003530	Calcium oxalate	ISBN:9780896038776	33005	C(=O)(C(=O)[O-])[O-].[Ca+2]	Low	No
Allium cepa		IMPHY003919	2-Hydroxycinnamic acid	ISBN:9788172362140	637540	C1=CC=C(C(=C1)C=CC(=O)O)O	High	Yes
Allium cepa		IMPHY003952	Cycloartanol	ISBN:9780896038776	12760132	CC(C)CCCC(C)C1CCC2(C1(CCC34C2CCC5C3(C4)CCC(C5(C)C)O)C)C	Low	No
Allium cepa		IMPHY004055	Choline	ISBN:9780896038776	305	C[N+](C)(C)CCO	Low	No
Allium cepa		IMPHY004079	Catechol	ISBN:9780896038776, ISBN:9788172361266	289	C1=CC=C(C(=C1)O)O	High	Yes
Allium cepa		IMPHY004130	Sinapic acid	ISBN:9780896038776	637775	COC1=CC(=CC(=C1O)OC)C=CC(=O)O	High	No
Allium cepa		IMPHY004187	L-(+)-Arabinose	ISBN:9780896038776, ISBN:9788172362140, ISBN:9788185042053	5460291	C(C(C(C(C=O)O)O)O)O	Low	No
Allium cepa		IMPHY004328	Quercetin 3,4'-diglucoside	DOI:10.2174/0929867033456729, ISBN:9788172362140, PMID:20099844, PMID:26150744	5320835	C1=CC(=C(C=C1C2=C(C(=O)C3=C(C=C(C=C3O2)O)O)OC4C(C(C(C(O4)CO)O)O)O)O)OC5C(C(C(C(O5)CO)O)O)O	Low	No
Allium cepa		IMPHY004388	Kaempferol	ISBN:9780896038776, ISBN:9788172362140, ISBN:9788185042084, PMID:19019103	5280863	C1=CC(=CC=C1C2=C(C(=O)C3=C(C=C(C=C3O2)O)O)O)O	High	No
Allium cepa		IMPHY004619	Quercetin	ISBN:9780896038776, ISBN:9788172362140, ISBN:9788185042084, ISBN:9788185042138, ISBN:9789327275590, PMID:11372441, PMID:15644141, PMID:15713001, PMID:15796618, PMID:16218662, PMID:16411131, PMID:16416428, PMID:16910706, PMID:19019103, PMID:20099844, PMID:20450976, PMID:20635304, PMID:23569964, PMID:25194624, PMID:25890178, PMID:26150744, PMID:26273314, PMID:27175820, PMID:28827972, PMID:28855836	5280343	C1=CC(=C(C=C1C2=C(C(=O)C3=C(C=C(C=C3O2)O)O)O)O)O	High	No
Allium cepa		IMPHY004625	Isoalliin	PMID:21854077	5281112	CC=CS(=O)CC(C(=O)O)N	High	No
Allium cepa		IMPHY004631	Stearic acid	ISBN:9780896038776, ISBN:9788172362140	5281	CCCCCCCCCCCCCCCCCC(=O)O	High	No
Allium cepa		IMPHY004789	5-Dehydro-avenasterol	ISBN:9780896038776	44263331	CC=C(CCC(C)C1CCC2C1(CCC3C2=CC=C4C3(CCC(C4)O)C)C)C(C)C	Low	No
Allium cepa		IMPHY004909	3(2H)-Furanone, 5-methyl-2-octyl-	ISBN:9788172362140	529383	CCCCCCCCC1C(=O)C=C(O1)C	High	Yes
Allium cepa		IMPHY004933	Tianshic acid	PMID:18619265	5321949	CCCCCCC(C(C=CC(CCCCCCC(=O)O)O)O)O	High	No
Allium cepa		IMPHY005106	1-Caffeoyl-beta-D-glucose	DOI:10.15482/usda.adc/1239279	5281761	C1=CC(=C(C=C1C=CC(=O)OC2C(C(C(C(O2)CO)O)O)O)O)O	Low	No
Allium cepa		IMPHY005378	2-Methylbutyl 2-methylbutyrate	DOI:10.15482/usda.adc/1239279, ISBN:9780896038776	17129	CCC(C)COC(=O)C(C)CC	High	Yes
Allium cepa		IMPHY005388	Allyl propyl disulfide	DOI:10.2174/0929867033456729, ISBN:9780896038776	16591	CCCSSCC=C	High	Yes
Allium cepa		IMPHY005389	Methyl propyl disulfide	DOI:10.15482/usda.adc/1239279, ISBN:9780896038776	16592	CCCSSC	High	Yes
Allium cepa		IMPHY005399	Diallyl trisulfide	ISBN:9780896038776	16315	C=CCSSSCC=C	High	Yes
Allium cepa		IMPHY005480	Levan n	ISBN:9788172362140	440946	C(C1C(C(C(O1)(CO)OCC2C(C(C(O2)(CO)OCC3C(C(C(O3)(CO)O)O)O)O)O)O)O)O	Low	No
Allium cepa		IMPHY005590	Brassicasterol	ISBN:9780896038776, ISBN:9788172362140	5281327	CC(C)C(C)C=CC(C)C1CCC2C1(CCC3C2CC=C4C3(CCC(C4)O)C)C	Low	No
Allium cepa		IMPHY005804	Dimethyl trisulfide	ISBN:9780896038776	19310	CSSSC	High	Yes
Allium cepa		IMPHY005813	Alloxan	PMID:4435106	5781	C1(=O)C(=O)NC(=O)NC1=O	Low	No
Allium cepa		IMPHY005839	Trigonelline	ISBN:9780896038776	5570	C[N+]1=CC=CC(=C1)C(=O)[O-]	High	No
Allium cepa		IMPHY005896	2,4,6-Triethyl-1,3,5-dithiazinane	ISBN:9788172362140	547350	CCC1NC(SC(S1)CC)CC	High	Yes
Allium cepa		IMPHY005900	Dipropyl trisulfide	ISBN:9780896038776	22383	CCCSSSCCC	High	Yes
Allium cepa		IMPHY005971	2-Amino-3-(propyldisulfanyl)propanoic acid	PMID:21854077	560398	CCCSSCC(C(=O)O)N	High	No
Allium cepa		IMPHY005995	2-Methylpent-2-en-1-ol	DOI:10.15482/usda.adc/1239279	5362851	CCC=C(C)CO	High	Yes
Allium cepa		IMPHY006009	Acetal	ISBN:9780896038776	7765	CCOC(C)OCC	High	Yes
Allium cepa		IMPHY006174	Glycolic acid	ISBN:9780896038776	757	C(C(=O)O)O	High	No
Allium cepa		IMPHY006300	Cholesterol	ISBN:9780896038776, ISBN:9788172362140	5997	CC(C)CCCC(C)C1CCC2C1(CCC3C2CC=C4C3(CCC(C4)O)C)C	Low	No
Allium cepa		IMPHY006349	Allyl methyl trisulfide	ISBN:9788172362140	61926	CSSSCC=C	High	Yes
Allium cepa		IMPHY006362	Ascorbic acid	ISBN:9780896038776, ISBN:9788172362140	54670067	C(C(C1C(=C(C(=O)O1)O)O)O)O	High	No
Allium cepa		IMPHY006565	2-Methyl-2-buten-1-OL	DOI:10.15482/usda.adc/1239279, ISBN:9780896038776	6433417	CC=C(C)CO	High	Yes
Allium cepa		IMPHY006601	gamma-Glutamylmethionine	DOI:10.2174/0929867033456729	7009567	CSCCC(C(=O)O)NC(=O)CCC(C(=O)O)N	Low	No
Allium cepa		IMPHY006958	1-Propanethiol	DOI:10.2174/0929867033456729, ISBN:9780896038776, ISBN:9788172362140	7848	CCCS	High	Yes
Allium cepa		IMPHY007084	Vanillic acid	ISBN:9788172362140	8468	COC1=C(C=CC(=C1)C(=O)O)O	High	No
Allium cepa		IMPHY007134	Allicin	ISBN:9780896038776	65036	C=CCSS(=O)CC=C	High	Yes
Allium cepa		IMPHY007327	Palmitic acid	ISBN:9780896038776, ISBN:9788172362140	985	CCCCCCCCCCCCCCCC(=O)O	High	Yes
Allium cepa		IMPHY007357	Nicotinic acid	ISBN:9788172362140	938	C1=CC(=CN=C1)C(=O)O	High	Yes
Allium cepa		IMPHY007379	(3R,5S)-5-methyl-1-oxo-1,4-thiazinane-3-carboxylic acid	DOI:10.2174/0929867033456729, ISBN:9780896038776, ISBN:9788172362140, ISBN:9788185042053, ISBN:9789327275590	91808874	CC1CS(=O)CC(N1)C(=O)O	High	No
Allium cepa		IMPHY007450	Oxalic acid	ISBN:9780896038776, ISBN:9788172362140	971	C(=O)(C(=O)O)O	High	No
Allium cepa		IMPHY007555	6-Kestose	DOI:10.2174/0929867033456729	9914062	C(C1C(C(C(C(O1)OC2(C(C(C(O2)COC3(C(C(C(O3)CO)O)O)CO)O)O)CO)O)O)O)O	Low	No
Allium cepa		IMPHY007620	1-Octanol	PMID:13189214	957	CCCCCCCCO	High	Yes
Allium cepa		IMPHY008168	Neodecanoic acid	ISBN:9788172362140	62838	CC(C)(C)CCCCCC(=O)O	High	Yes
Allium cepa		IMPHY008595	Nonadecanoic acid	ISBN:9780896038776	12591	CCCCCCCCCCCCCCCCCCC(=O)O	High	No
Allium cepa		IMPHY008678	Propionaldehyde	ISBN:9780896038776, ISBN:9788172362140	527	CCC=O	High	No
Allium cepa		IMPHY008688	S-Methyl-L-cysteine sulfoxide	PMID:16987625	182092	CS(=O)CC(C(=O)O)N	High	No
Allium cepa		IMPHY008697	3,4-Dimethylthiophene	ISBN:9780896038776, ISBN:9788172362140	79089	CC1=CSC=C1C	High	Yes
Allium cepa		IMPHY008724	Isorhamnetin	ISBN:9780896038776, PMID:15796618, PMID:20099844, PMID:27175820	5281654	COC1=C(C=CC(=C1)C2=C(C(=O)C3=C(C=C(C=C3O2)O)O)O)O	High	No
Allium cepa		IMPHY008729	Lophenol	ISBN:9780896038776	160482	CC1C(CCC2(C1CC=C3C2CCC4(C3CCC4C(C)CCCC(C)C)C)C)O	Low	No
Allium cepa		IMPHY008937	Vitamin E	ISBN:9780896038776, ISBN:9788172362140, ISBN:9788185042138	14985	CC1=C(C2=C(CCC(O2)(C)CCCC(C)CCCC(C)CCCC(C)C)C(=C1O)C)C	Low	No
Allium cepa		IMPHY008945	Cyanidin	PMID:7765255	128861	C1=CC(=C(C=C1C2=[O+]C3=CC(=CC(=C3C=C2O)O)O)O)O	High	No
Allium cepa		IMPHY009503	2,5-Dimethylthiophene	DOI:10.15482/usda.adc/1239279, ISBN:9780896038776, ISBN:9788172362140	12514	CC1=CC=C(S1)C	High	Yes
Allium cepa		IMPHY009593	Dipropyl disulfide	ISBN:9780896038776	12377	CCCSSCCC	High	Yes
Allium cepa		IMPHY009653	Allyl mercaptan	ISBN:9788172362140	13367	C=CCS	High	Yes
Allium cepa		IMPHY009908	Cyanidin 3-malonylglucoside	ISBN:9788172362140	10143380	C1=CC(=C(C=C1C2=[O+]C3=CC(=CC(=C3C=C2OC4C(C(C(C(O4)COC(=O)CC(=O)O)O)O)O)O)O)O)O	Low	No
Allium cepa		IMPHY009927	Cyanidin 3-laminaribioside	ISBN:9788172362140	44256721	C1=CC(=C(C=C1C2=[O+]C3=CC(=CC(=C3C=C2OC4C(C(C(C(O4)CO)O)OC5C(C(C(C(O5)CO)O)O)O)O)O)O)O)O	Low	No
Allium cepa		IMPHY010083	4-Hydroxybenzoic acid	ISBN:9788172362140	135	C1=CC(=CC=C1C(=O)O)O	High	Yes
Allium cepa		IMPHY010610	Propanethial S-oxide	ISBN:9780896038776, ISBN:9788172362140, ISBN:9788185042138	441491	CCC=S=O	High	Yes
Allium cepa		IMPHY010631	(E)-1-Propene-1-sulfenic acid	DOI:10.2174/0929867033456729, ISBN:9788172362140	20371837	CC=CSO	High	Yes
Allium cepa		IMPHY011385	2-Methyl-2-pentenal	DOI:10.2174/0929867033456729, ISBN:9788172362140	5319754	CCC=C(C)C=O	High	Yes
Allium cepa		IMPHY011393	24-Methylenecycloartanol	ISBN:9780896038776	94204	CC(C)C(=C)CCC(C)C1CCC2(C1(CCC34C2CCC5C3(C4)CCC(C5(C)C)O)C)C	Low	No
Allium cepa		IMPHY011394	Arachidic acid	ISBN:9780896038776	10467	CCCCCCCCCCCCCCCCCCCC(=O)O	Low	No
Allium cepa		IMPHY011480	Diallyl disulfide	DOI:10.2174/0929867033456729, ISBN:9780896038776	16590	C=CCSSCC=C	High	Yes
Allium cepa		IMPHY011554	beta-Tocopherol	ISBN:9780896038776, ISBN:9788172362140, ISBN:9788185042138	6857447	CC1=CC(=C(C2=C1OC(CC2)(C)CCCC(C)CCCC(C)CCCC(C)C)C)O	Low	No
Allium cepa		IMPHY011559	Gibberellic acid	ISBN:9788172362140	6466	CC12C(C=CC3(C1C(C45C3CCC(C4)(C(=C)C5)O)C(=O)O)OC2=O)O	High	No
Allium cepa		IMPHY011561	Spiraeoside	ISBN:9780896038776, ISBN:9788172362140, PMID:15644141, PMID:20099844, PMID:26150744, PMID:28855836	5320844	C1=CC(=C(C=C1C2=C(C(=O)C3=C(C=C(C=C3O2)O)O)O)O)OC4C(C(C(C(O4)CO)O)O)O	Low	No
Allium cepa		IMPHY011609	alpha-Carotene	ISBN:9780896038776	6419725	CC1=C(C(CCC1)(C)C)C=CC(=CC=CC(=CC=CC=C(C)C=CC=C(C)C=CC2C(=CCCC2(C)C)C)C)C	High	No
Allium cepa		IMPHY011613	Fucosterol	ISBN:9780896038776	5281326	CC=C(CCC(C)C1CCC2C1(CCC3C2CC=C4C3(CCC(C4)O)C)C)C(C)C	Low	No
Allium cepa		IMPHY011619	alpha-Amyrin	ISBN:9780896038776	73170	CC1CCC2(CCC3(C(=CCC4C3(CCC5C4(CCC(C5(C)C)O)C)C)C2C1C)C)C	Low	No
Allium cepa		IMPHY011620	Lutein	ISBN:9780896038776	5281243	CC1=C(C(CC(C1)O)(C)C)C=CC(=CC=CC(=CC=CC=C(C)C=CC=C(C)C=CC2C(=CC(CC2(C)C)O)C)C)C	Low	No
Allium cepa		IMPHY011642	Cycloartenol	ISBN:9780896038776	92110	CC(CCC=C(C)C)C1CCC2(C1(CCC34C2CCC5C3(C4)CCC(C5(C)C)O)C)C	Low	No
Allium cepa		IMPHY011652	(2Z,4E)-5-[(1S)-1-hydroxy-2,6,6-trimethyl-4-oxocyclohex-2-en-1-yl]-3-methylpenta-2,4-dienoic acid	ISBN:9780896038776	5280896	CC1=CC(=O)CC(C1(C=CC(=CC(=O)O)C)O)(C)C	High	No
Allium cepa		IMPHY011707	beta-Carotene	ISBN:9780896038776	5280489	CC1=C(C(CCC1)(C)C)C=CC(=CC=CC(=CC=CC=C(C)C=CC=C(C)C=CC2=C(CCCC2(C)C)C)C)C	High	No
Allium cepa		IMPHY011757	Isorhamnetin 3-glucoside	ISBN:9788172362140	44258009	COC1=C(C=CC(=C1)C2=C(C(=O)C3=C(C=C(C=C3O2)O)O)OC4C(C(C(C(O4)CO)O)O)O)O	Low	No
Allium cepa		IMPHY011785	Zeaxanthin	ISBN:9780896038776	5280899	CC1=C(C(CC(C1)O)(C)C)C=CC(=CC=CC(=CC=CC=C(C)C=CC=C(C)C=CC2=C(CC(CC2(C)C)O)C)C)C	Low	No
Allium cepa		IMPHY011797	Oleic acid	ISBN:9780896038776, ISBN:9788172362140, ISBN:9788185042138	445639	CCCCCCCCC=CCCCCCCCC(=O)O	High	No
Allium cepa		IMPHY011802	Ferulic acid	ISBN:9780896038776	445858	COC1=C(C=CC(=C1)C=CC(=O)O)O	High	Yes
Allium cepa		IMPHY011826	Oleanolic acid	ISBN:9780896038776, ISBN:9788172362140, ISBN:9788185042053, ISBN:9788185042138	10494	CC1(CCC2(CCC3(C(=CCC4C3(CCC5C4(CCC(C5(C)C)O)C)C)C2C1)C)C(=O)O)C	Low	No
Allium cepa		IMPHY011883	3,4-Dihydroxybenzoic acid	ISBN:9780896038776, ISBN:9788172361266, ISBN:9788172362140, PMID:16218662	72	C1=CC(=C(C=C1C(=O)O)O)O	High	No
Allium cepa		IMPHY011933	Caffeic acid	ISBN:9780896038776, ISBN:9788172362140	689043	C1=CC(=C(C=C1C=CC(=O)O)O)O	High	No
Allium cepa		IMPHY011967	Taxifolin	PMID:15713001	439533	C1=CC(=C(C=C1C2C(C(=O)C3=C(C=C(C=C3O2)O)O)O)O)O	High	No
Allium cepa		IMPHY011974	4-Hydroxycinnamic acid	ISBN:9788172362140	637542	C1=CC(=CC=C1C=CC(=O)O)O	High	Yes
Allium cepa		IMPHY012050	D-Galactose	ISBN:9788172362140	6036	C(C1C(C(C(C(O1)O)O)O)O)O	Low	No
Allium cepa		IMPHY012053	Sucrose	ISBN:9780896038776, ISBN:9788172362140	5988	C(C1C(C(C(C(O1)OC2(C(C(C(O2)CO)O)O)CO)O)O)O)O	Low	No
Allium cepa		IMPHY012197	Adenosine	ISBN:9780896038776	60961	C1=NC(=C2C(=N1)N(C=N2)C3C(C(C(O3)CO)O)O)N	Low	No
Allium cepa		IMPHY012263	3-(Allylsulphinyl)-L-alanine	ISBN:9780896038776	87310	C=CCS(=O)CC(C(=O)O)N	High	No
Allium cepa		IMPHY012320	Raffinose	ISBN:9780896038776	439242	C(C1C(C(C(C(O1)OCC2C(C(C(C(O2)OC3(C(C(C(O3)CO)O)O)CO)O)O)O)O)O)O)O	Low	No
Allium cepa		IMPHY012334	Glutathione	ISBN:9780896038776	124886	C(CC(=O)NC(CS)C(=O)NCC(=O)O)C(C(=O)O)N	Low	No
Allium cepa		IMPHY012402	Campesterol	ISBN:9780896038776, ISBN:9788172362140	173183	CC(C)C(C)CCC(C)C1CCC2C1(CCC3C2CC=C4C3(CCC(C4)O)C)C	Low	No
Allium cepa		IMPHY012721	Isoquercitrin	ISBN:9780896038776, PMID:19019103	5280804	C1=CC(=C(C=C1C2=C(C(=O)C3=C(C=C(C=C3O2)O)O)OC4C(C(C(C(O4)CO)O)O)O)O)O	Low	No
Allium cepa		IMPHY012769	24-Methylenelophenol	ISBN:9780896038776	5283640	CC1C(CCC2(C1CC=C3C2CCC4(C3CCC4C(C)CCC(=C)C(C)C)C)C)O	Low	No
Allium cepa		IMPHY012918	cis-3,5-Diethyl-1,2,4-trithiolane	ISBN:9788185042114	6431294	CCC1SC(SS1)CC	High	Yes
Allium cepa		IMPHY013812	2,4,6-Trihydroxybenzoic acid	ISBN:9780896038776	66520	C1=C(C=C(C(=C1O)C(=O)O)O)O	High	No
Allium cepa		IMPHY014396	Quercetin-3-glucoside	ISBN:9789327275590	25203368	C1=CC(=C(C=C1C2=C(C(=O)C3=C(C=C(C=C3O2)O)O)OC4C(C(C(C(O4)CO)O)O)O)O)[O-]	Low	No
Allium cepa		IMPHY014836	beta-Sitosterol	ISBN:9780896038776, ISBN:9788172362140, ISBN:9788185042138, PMID:16621516, PMID:18619265	222284	CCC(CCC(C)C1CCC2C1(CCC3C2CC=C4C3(CCC(C4)O)C)C)C(C)C	Low	No
Allium cepa		IMPHY014838	Daucosterol	PMID:18619265	5742590	CCC(CCC(C)C1CCC2C1(CCC3C2CC=C4C3(CCC(C4)OC5C(C(C(C(O5)CO)O)O)O)C)C)C(C)C	Low	No
Allium cepa		IMPHY014842	Stigmasterol	ISBN:9780896038776, ISBN:9788172362140, ISBN:9788185042138	5280794	CCC(C=CC(C)C1CCC2C1(CCC3C2CC=C4C3(CCC(C4)O)C)C)C(C)C	Low	No
Allium cepa		IMPHY014890	Cyanidin 3-glucoside	ISBN:9788172362140, PMID:7765255	12303220	C1=CC(=C(C=C1C2=[O+]C3=CC(=CC(=C3C=C2OC4C(C(C(C(O4)CO)O)O)O)O)O)O)O.[Cl-]	Low	No
Allium cepa		IMPHY014893	D-Glucose	ISBN:9780896038776, ISBN:9788172362140	5793	C(C1C(C(C(C(O1)O)O)O)O)O	Low	No
Allium cepa		IMPHY014916	D-Fructose	ISBN:9780896038776, ISBN:9788172362140, ISBN:9789327275590	2723872	C1C(C(C(C(O1)(CO)O)O)O)O	Low	No
Allium cepa		IMPHY014990	Linoleic acid	ISBN:9780896038776, ISBN:9788172362140, ISBN:9788185042138	5280450	CCCCCC=CCC=CCCCCCCCC(=O)O	High	Yes
Allium cepa		IMPHY015047	Rutin	ISBN:9780896038776	5280805	CC1C(C(C(C(O1)OCC2C(C(C(C(O2)OC3=C(OC4=CC(=CC(=C4C3=O)O)O)C5=CC(=C(C=C5)O)O)O)O)O)O)O)O	Low	No
Allium cepa		IMPHY015056	L-Rhamnose	ISBN:9780896038776, ISBN:9788172362140, ISBN:9788185042053	25310	CC1C(C(C(C(O1)O)O)O)O	High	No
Allium cepa		IMPHY015057	D-Ribose	ISBN:9780896038776, ISBN:9788172362140, ISBN:9788185042053	10975657	C1C(C(C(C(O1)O)O)O)O	Low	No
Allium cepa		IMPHY015115	Xylitol	ISBN:9780896038776	6912	C(C(C(C(CO)O)O)O)O	Low	No
Allium cepa		IMPHY015116	D-Xylose	ISBN:9780896038776, ISBN:9788172362140, ISBN:9788185042053	135191	C1C(C(C(C(O1)O)O)O)O	Low	No
Allium cepa		IMPHY015201	1-Propyltrithiopropane	ISBN:9780896038776	119097326	CCCC(C(C)S)(S)S	High	No
Allium cepa		IMPHY015473	Alliospiroside C	ISBN:9780896038776	4638509	CC1COC2(CC1O)C(C3C(O2)CC4C3(CCC5C4CC=C6C5(C(CC(C6)O)OC7C(C(C(CO7)O)O)OC8C(C(C(C(O8)C)O)O)O)C)C)C	Low	No
Allium cepa		IMPHY015474	Alliospiroside D	ISBN:9780896038776	13939861	CC1COC2(CC1O)C(C3C(O2)CC4C3(CCC5C4CC=C6C5(C(CC(C6)O)OC7C(C(C(C(O7)CO)O)O)OC8C(C(C(C(O8)C)O)O)O)C)C)C	Low	No
Allium cepa		IMPHY015479	Allyl propyl sulfide	ISBN:9780896038776	98781	CCCSCC=C	High	Yes
Allium cepa		IMPHY015480	Allyl propyl trisulfide	ISBN:9780896038776	525330	CCCSSSCC=C	High	Yes
Allium cepa		IMPHY015621	Dimethyl pentasulphide	ISBN:9780896038776	81772	CSSSSSC	High	No
Allium cepa		IMPHY015625	Dipropyl tetrasulfide	ISBN:9780896038776	104285	CCCSSSSCCC	High	No
Allium cepa		IMPHY015643	Eicosen-1-ol	ISBN:9780896038776	6365348	CCCCCCCCCCCCCCCCCCC=CO	Low	No
Allium cepa		IMPHY015727	Hexadecen-1-ol	ISBN:9780896038776	6442614	CCCCCCCCCCCCCCC=CO	High	No
Allium cepa		IMPHY015811	Melatonin	ISBN:9780896038776	896	CC(=O)NCCC1=CNC2=C1C=C(C=C2)OC	High	Yes
Allium cepa		IMPHY015813	DL-Methionine sulfone	ISBN:9780896038776	69961	CS(=O)(=O)CCC(C(=O)O)N	High	No
Allium cepa		IMPHY015844	Methyl propyl tetrasulphide	ISBN:9780896038776	528709	CCCSSSSC	High	No
Allium cepa		IMPHY015845	Methyl propyl trisulfide	ISBN:9780896038776	5319765	CCCSSSC	High	Yes
Allium cepa		IMPHY015902	1-Propene-1-thiol	ISBN:9780896038776	5366351	CC=CS	High	Yes
Allium cepa		IMPHY015928	Selenohomocystine	ISBN:9780896038776	24496	C(C[Se][Se]CCC(C(=O)O)N)C(C(=O)O)N	High	No
Allium cepa		IMPHY015929	Seleno-methyl-seleno cysteine	ISBN:9780896038776	129712298	C[Se](C(CS)(C(=O)O)N)[Se](=[Se])C	High	No
Allium cepa		IMPHY015930	Selenomethylselenomethionine	ISBN:9780896038776	129845685	CSCCC(C(=O)O)(N)[Se]CC=[Se]	High	No
Allium cepa		IMPHY015939	s-Propyl cysteine sulfoxide	ISBN:9780896038776	129704175	CCCS(=O)OC(=O)C(CS)N	High	No
Allium cepa		IMPHY015979	Tuliposide A	ISBN:9780896038776	108011	C=C(CCO)C(=O)OC1C(C(C(C(O1)CO)O)O)O	Low	No
Allium cepa		IMPHY015980	Tuliposide B	ISBN:9780896038776	441643	C=C(C(CO)O)C(=O)OC1C(C(C(C(O1)CO)O)O)O	Low	No
Allium cepa		IMPHY016028	(2S)-2-amino-3-methylsulfinylpropanoic acid	ISBN:9780896038776	99483	CS(=O)CC(C(=O)O)N	High	No

## Sheet: 02. Allium Sativum
Allium sativum	bulb	IMPHY000005	Thiamine	ISBN:9788172362140	1130	CC1=C(SC=[N+]1CC2=CN=C(N=C2N)C)CCO	High	No
Allium sativum	bulb	IMPHY000399	beta-Bisabolene	DOI:10.1002/ffj.2068	10104370	CC1=CCC(CC1)C(=C)CCC=C(C)C	Low	No
Allium sativum	bulb	IMPHY000846	Riboflavin	ISBN:9788172362140	493570	CC1=CC2=C(C=C1C)N(C3=NC(=O)NC(=O)C3=N2)CC(C(C(CO)O)O)O	Low	No
Allium sativum	bulb	IMPHY000870	Protopine	ISBN:9788171360536	4970	CN1CCC2=CC3=C(C=C2C(=O)CC4=C(C1)C5=C(C=C4)OCO5)OCO3	High	Yes
Allium sativum	bulb	IMPHY001218	Thymoquinone	DOI:10.1002/ffj.2068	10281	CC1=CC(=O)C(=CC1=O)C(C)C	High	Yes
Allium sativum	bulb	IMPHY001246	Carvacrol	DOI:10.1002/ffj.2068	10364	CC1=C(C=C(C=C1)C(C)C)O	High	Yes
Allium sativum	bulb	IMPHY001351	Elemicin	DOI:10.1080/10412905.2013.868329	10248	COC1=CC(=CC(=C1OC)OC)CC=C	High	Yes
Allium sativum	bulb	IMPHY001658	Thymol methyl ether	DOI:10.1002/ffj.2068	14104	CC1=CC(=C(C=C1)C(C)C)OC	High	Yes
Allium sativum	bulb	IMPHY001846	Dimethyl disulfide	DOI:10.1002/ffj.2730070303	12232	CSSC	High	Yes
Allium sativum	bulb	IMPHY001879	Diallyl sulfide	DOI:10.1002/ffj.2730070303, DOI:10.1080/10412905.2016.1212738, ISBN:9788171360536	11617	C=CCSCC=C	High	Yes
Allium sativum	bulb	IMPHY002772	Sativoside B1	ISBN:9788185042145	14464368	CC1C2C(CC3C2(CCC4C3CC(C5C4(CCC(C5)OC6C(C(C(C(O6)CO)OC7C(C(C(C(O7)CO)O)OC8C(C(C(C(O8)CO)O)O)O)OC9C(C(C(C(O9)CO)O)OC2C(C(C(C(O2)CO)O)O)O)O)O)O)C)O)C)OC1(CCC(C)COC1C(C(C(C(O1)CO)O)O)O)O	Low	No
Allium sativum	bulb	IMPHY003049	Hypromellosum	ISBN:9788171360536, ISBN:9788172360481	24832095	CC(COCC1C(C(C(C(O1)OC)OCC(C)O)OCC(C)O)OC2C(C(C(C(O2)COC)OC3C(C(C(C(O3)CO)OC)O)O)OC)OC)O	Low	No
Allium sativum	bulb	IMPHY003241	Sativoside R2	ISBN:9788171360536	3474285	CC1CCC2(C(C3C(O2)CC4C3(CCC5C4CCC6C5(CCC(C6)OC7C(C(C(C(O7)CO)OC8C(C(C(C(O8)CO)O)OC9C(C(C(CO9)O)O)O)OC2C(C(C(C(O2)CO)O)OC2C(C(C(C(O2)CO)O)O)O)O)O)O)C)C)C)OC1	Low	No
Allium sativum	bulb	IMPHY003485	Myrcene	DOI:10.1002/ffj.2068	31253	CC(=CCCC(=C)C=C)C	Low	Yes
Allium sativum	bulb	IMPHY003536	Eugenol	DOI:10.1080/10412905.2013.868329	3314	COC1=C(C=CC(=C1)CC=C)O	High	Yes
Allium sativum	bulb	IMPHY003807	(E)-alpha-bisabolene	DOI:10.1080/10412905.2013.868329	5315468	CC1=CCC(CC1)C(=CCC=C(C)C)C	Low	No
Allium sativum	bulb	IMPHY003982	gamma-Terpinene	DOI:10.1002/ffj.2068	7461	CC1=CCC(=CC1)C(C)C	Low	Yes
Allium sativum	bulb	IMPHY004619	Quercetin	ISBN:9788171360536, ISBN:9788172360481	5280343	C1=CC(=C(C=C1C2=C(C(=O)C3=C(C=C(C=C3O2)O)O)O)O)O	High	No
Allium sativum	bulb	IMPHY005144	Phenethyl isothiocyanate	DOI:10.1002/ffj.2068	16741	C1=CC=C(C=C1)CCN=C=S	High	Yes
Allium sativum	bulb	IMPHY005388	Allyl propyl disulfide	ISBN:9788171360536	16591	CCCSSCC=C	High	Yes
Allium sativum	bulb	IMPHY005399	Diallyl trisulfide	DOI:10.1002/ffj.2068, DOI:10.1002/ffj.2730070303, DOI:10.1080/10412905.2013.868329, DOI:10.1080/10412905.2016.1212738, ISBN:9788171360536	16315	C=CCSSSCC=C	High	Yes
Allium sativum	bulb	IMPHY005804	Dimethyl trisulfide	DOI:10.1002/ffj.2730070303, DOI:10.1080/10412905.2013.868329	19310	CSSSC	High	Yes
Allium sativum	bulb	IMPHY006145	p-Cymene	DOI:10.1002/ffj.2068	7463	CC1=CC=C(C=C1)C(C)C	Low	Yes
Allium sativum	bulb	IMPHY006171	Diallyl tetrasulfide	DOI:10.1080/10412905.2013.868329, DOI:10.1080/10412905.2016.1212738	75552	C=CCSSSSCC=C	High	No
Allium sativum	bulb	IMPHY006310	Folic	ISBN:9788172362140	6037	C1=CC(=CC=C1C(=O)NC(CCC(=O)O)C(=O)O)NCC2=CN=C3C(=N2)C(=O)N=C(N3)N	Low	No
Allium sativum	bulb	IMPHY006321	Allyl isothiocyanate	DOI:10.1002/ffj.2068	5971	C=CCN=C=S	High	Yes
Allium sativum	bulb	IMPHY006349	Allyl methyl trisulfide	DOI:10.1002/ffj.2730070303, DOI:10.1080/10412905.2013.868329, ISBN:9788171360536	61926	CSSSCC=C	High	Yes
Allium sativum	bulb	IMPHY006362	Ascorbic acid	ISBN:9788172362140	54670067	C(C(C1C(=C(C(=O)O1)O)O)O)O	High	No
Allium sativum	bulb	IMPHY006550	Thymol	DOI:10.1002/ffj.2068	6989	CC1=CC(=C(C=C1)C(C)C)O	High	Yes
Allium sativum	bulb	IMPHY006739	Gibberellin A7	ISBN:9788171360536, ISBN:9788185042114	92782	CC12C(C=CC3(C1C(C45C3CCC(C4)C(=C)C5)C(=O)O)OC2=O)O	High	No
Allium sativum	bulb	IMPHY006922	Allixin	ISBN:9788171360536, ISBN:9788185042145	86374	CCCCCC1=C(C(=O)C(=C(O1)C)OC)O	High	Yes
Allium sativum	bulb	IMPHY006961	Allyl alcohol	ISBN:9788171360536	7858	C=CCO	High	No
Allium sativum	bulb	IMPHY007134	Allicin	ISBN:9780387706375, ISBN:9788171360536, ISBN:9788172360481, ISBN:9788190115124, Standardization of Single Drugs of Unani Medicine Part - III, The Unani Pharmacopoeia of India Part-1 Volume-5	65036	C=CCSS(=O)CC=C	High	Yes
Allium sativum	bulb	IMPHY007201	Carvacrol methyl ether	DOI:10.1002/ffj.2068	80790	CC1=C(C=C(C=C1)C(C)C)OC	High	Yes
Allium sativum	bulb	IMPHY007357	Nicotinic acid	ISBN:9788172362140	938	C1=CC(=CN=C1)C(=O)O	High	Yes
Allium sativum	bulb	IMPHY008005	Isobutyl isothiocyanate	DOI:10.1002/ffj.2730070303	68960	CC(C)CN=C=S	High	Yes
Allium sativum	bulb	IMPHY008240	Allyl methyl disulfide	DOI:10.1002/ffj.2730070303, DOI:10.1080/10412905.2016.1212738, ISBN:9788171360536	62434	CSSCC=C	High	Yes
Allium sativum	bulb	IMPHY008936	alpha-Guaiene	DOI:10.1080/10412905.2013.868329	5317844	CC1CCC(CC2=C1CCC2C)C(=C)C	Low	No
Allium sativum	bulb	IMPHY009575	1-Propenyl allyl thiosulfinate	ISBN:9788172362089	129704166	CC=COS(=O)SCC=C	High	Yes
Allium sativum	bulb	IMPHY010349	Ajoene	ISBN:9780387706375	5386591	C=CCSSC=CCS(=O)CC=C	High	No
Allium sativum	bulb	IMPHY010848	Protoeruboside B	ISBN:9788185042138
Allium sativum	bulb	IMPHY010911	Eruboside B	ISBN:9788171360536	13787750	CC1CCC2(C(C3C(+C43C4C3(CCC5C4CC(C6C5(CCC(C6)OC7C(C(C(C(O7)CO)OC8C(C(C(C(O8)CO)O)OC9C(C(C(C(O9)CO)O)O)O)OC2C(C(C(C(O2)CO)O)O)O)O)O)C)O)C)C)OC1	Low	No
Allium sativum	bulb	IMPHY011411	Protojujuboside B	ISBN:9788171360536	71448944	CC1C(C(C(C(O1)OC2C(C(COC2OC3CCC4(C5CCC6C(C(=O)CC6(C5(CCC4C3(C)C)C)CO)C(C)(CC(C=C(C)C)OC7C(C(C(C(O7)CO)O)O)O)O)C)O)OC8C(C(C(C(O8)CO)O)O)OC9C(C(C(CO9)O)O)O)O)O)O	Low	No
Allium sativum	bulb	IMPHY011480	Diallyl disulfide	DOI:10.1002/ffj.2068, DOI:10.1002/ffj.2730070303, DOI:10.1080/10412905.2013.868329, DOI:10.1080/10412905.2016.1212738, ISBN:9780387706375, ISBN:9788171360536, ISBN:9788172360481, ISBN:9788172361266, ISBN:9788172362089, ISBN:9788190115124, The Unani Pharmacopoeia of India Part-1 Volume-5	16590	C=CCSSCC=C	High	Yes
Allium sativum	bulb	IMPHY011559	Gibberellic acid	ISBN:9788171360536, ISBN:9788185042114	6466	CC12C(C=CC3(C1C(C45C3CCC(C4)(C(=C)C5)O)C(=O)O)OC2=O)O	High	No
Allium sativum	bulb	IMPHY011643	alpha-Terpinene	DOI:10.1002/ffj.2068	7462	CC1=CC=C(CC1)C(C)C	Low	Yes
Allium sativum	bulb	IMPHY011761	Humulene	DOI:10.1080/10412905.2013.868329	5281520	CC1=CCC(C=CCC(=CCC1)C)(C)C	Low	No
Allium sativum	bulb	IMPHY011793	(+)-gamma-Cadinene	DOI:10.1080/10412905.2013.868329	6432404	CC1=CC2C(CC1)C(=C)CCC2C(C)C	Low	No
Allium sativum	bulb	IMPHY011802	Ferulic acid	ISBN:9770976605004	445858	COC1=C(C=CC(=C1)C=CC(=O)O)O	High	Yes
Allium sativum	bulb	IMPHY012058	Linalool	DOI:10.1002/ffj.2068	6549	CC(=CCCC(C)(C=C)O)C	High	Yes
Allium sativum	bulb	IMPHY012100	Nonanoic acid	DOI:10.1002/ffj.2730070303	8158	CCCCCCCCC(=O)O	High	Yes
Allium sativum	bulb	IMPHY012263	3-(Allylsulphinyl)-L-alanine	ISBN:9780387706375, ISBN:9788171360536, ISBN:9788172362089	87310	C=CCS(=O)CC(C(=O)O)N	High	No
Allium sativum	bulb	IMPHY012994	3-Vinyl-1,2-dithiin	ISBN:9788172362089	10219489	C=CC1=CC=CSS1	High	Yes
Allium sativum	bulb	IMPHY014817	Aromadendrene	DOI:10.1080/10412905.2013.868329	91354	CC1CCC2C1C3C(C3(C)C)CCC2=C	Low	Yes
Allium sativum	bulb	IMPHY014831	beta-Caryophyllene	DOI:10.1002/ffj.2068	5281515	CC1=CCCC(=C)C2CC(C2CC1)(C)C	Low	No
Allium sativum	bulb	IMPHY016289	2-Vinyl-1,3-dithiane	DOI:10.1080/10412905.2016.1212738	521985	C=CC1SCCCS1	High	Yes
Allium sativum	bulb	IMPHY017102	3-Methyl-2-cyclopentene-1-thione	DOI:10.1002/ffj.2730070303	14252428	CC1=CC(=S)CC1	High	Yes
Allium sativum	bulb	IMPHY017365	Hexamethylene sulfoxide	DOI:10.1080/10412905.2016.1212738	535250	C1CCCS(=O)CC1	High	Yes
Allium sativum	plant cells/culture	IMPHY000136	Pyruvic acid	ISBN:9788172360481	1060	CC(=O)C(=O)O	High	No
Allium sativum	plant cells/culture	IMPHY012263	3-(Allylsulphinyl)-L-alanine	ISBN:9788172360481	87310	C=CCS(=O)CC(C(=O)O)N	High	No
Allium sativum	rhizome	IMPHY001915	Octadecane	DOI:10.1080/0972060x.2013.764215	11635	CCCCCCCCCCCCCCCCCC	Low	No
Allium sativum	rhizome	IMPHY007213	Methyl stearate	DOI:10.1080/0972060x.2013.764215	8201	CCCCCCCCCCCCCCCCCC(=O)OC	High	No
Allium sativum	rhizome	IMPHY007598	Phenylacetic acid	DOI:10.1080/0972060x.2013.764215	999	C1=CC=C(C=C1)CC(=O)O	High	Yes
Allium sativum	rhizome	IMPHY016654	Ethyl methylcarbamate	DOI:10.1080/0972060x.2013.764215	7752	CCOC(=O)NC	High	No
Allium sativum	rhizome	IMPHY016837	1-Ethylquinolinium iodide	DOI:10.1080/0972060x.2013.764215	69446	CC[N+]1=CC=CC2=CC=CC=C21.[I-]	Low	No
Allium sativum	rhizome	IMPHY017117	Cyercene 1	DOI:10.1080/0972060x.2013.764215	14844709	CC=C(C)C=CC1=CC(=C(C(=O)O1)C)OC	High	Yes
Allium sativum	rhizome	IMPHY017121	1-Methyl-1-(pent-4-enoyl)hydrazine	DOI:10.1080/0972060x.2013.764215	15133708	CN(C(=O)CCC=C)N	High	No
Allium sativum	root	IMPHY003241	Sativoside R2	ISBN:9788185042145	3474285	CC1CCC2(C(C3C(O2)CC4C3(CCC5C4CCC6C5(CCC(C6)OC7C(C(C(C(O7)CO)OC8C(C(C(C(O8)CO)O)OC9C(C(C(CO9)O)O)O)OC2C(C(C(C(O2)CO)O)OC2C(C(C(C(O2)CO)O)O)O)O)O)O)C)C)C)OC1	Low	No
Allium sativum	root	IMPHY009693	Sativoside R1	ISBN:9788185042145	131752731	CC1C2C(CC3C2(CCC4C3CCC5C4(CCC(C5)OC6C(C(C(C(O6)CO)OC7C(C(C(C(O7)CO)O)O)OC8C(C(C(C(O8)CO)O)OC9C(C(C(C(O9)CO)O)O)O)O)OC2C(C(C(CO2)O)O)O)O)C)C)OC1(CCC(C)COC1C(C(C(C(O1)CO)O)O)O)O	Low	No
Allium sativum		IMPHY000126	1,3-Dithiane	DOI:10.15482/usda.adc/1239279	10451	C1CSCSC1	High	Yes
Allium sativum		IMPHY000773	1,4-Benzoquinone	PMID:13547577	4650	C1=CC(=O)C=CC1=O	High	No
Allium sativum		IMPHY000858	Cysteine sulfoxide	PMID:12571405, PMID:16131144	49866839	C(C(C(=O)O)N)S=O	High	No
Allium sativum		IMPHY001246	Carvacrol	PMID:22474973	10364	CC1=C(C=C(C=C1)C(C)C)O	High	Yes
Allium sativum		IMPHY001456	Bis(methylthio) selenide	ISBN:9788172362140	14933478	CS[Se]SC	High	Yes
Allium sativum		IMPHY001543	Propylene sulfide	DOI:10.15482/usda.adc/1239279	14072	CC1CS1	High	Yes
Allium sativum		IMPHY001545	Coniferyl alcohol	PMID:15730266	1549095	COC1=C(C=CC(=C1)C=CCO)O	High	Yes
Allium sativum		IMPHY001576	3-Vinyl-4H-1,2-dithiin	ISBN:9788172362140, PMID:11237191	150636	C=CC1CC=CSS1	High	Yes
Allium sativum		IMPHY001879	Diallyl sulfide	ISBN:9788185042114, PMID:27496636	11617	C=CCSCC=C	High	Yes
Allium sativum		IMPHY002021	Agapanthagenin	PMID:22513009	15558507	CC1CCC2(C(C3C(O2)CC4C3(CCC5C4CCC6(C5(CC(C(C6)O)O)C)O)C)C)OC1	High	No
Allium sativum		IMPHY002772	Sativoside B1	ISBN:9788172362140	14464368	CC1C2C(CC3C2(CCC4C3CC(C5C4(CCC(C5)OC6C(C(C(C(O6)CO)OC7C(C(C(C(O7)CO)O)OC8C(C(C(C(O8)CO)O)O)O)OC9C(C(C(C(O9)CO)O)OC2C(C(C(C(O2)CO)O)O)O)O)O)O)C)O)C)OC1(CCC(C)COC1C(C(C(C(O1)CO)O)O)O)O	Low	No
Allium sativum		IMPHY003241	Sativoside R2	ISBN:9788172362140	3474285	CC1CCC2(C(C3C(O2)CC4C3(CCC5C4CCC6C5(CCC(C6)OC7C(C(C(C(O7)CO)OC8C(C(C(C(O8)CO)O)OC9C(C(C(CO9)O)O)O)OC2C(C(C(C(O2)CO)O)OC2C(C(C(C(O2)CO)O)O)O)O)O)O)C)C)C)OC1	Low	No
Allium sativum		IMPHY003484	2,5-Dimethylpyrazine	DOI:10.15482/usda.adc/1239279	31252	CC1=CN=C(C=N1)C	High	Yes
Allium sativum		IMPHY003536	Eugenol	PMID:15913300, PMID:22513009	3314	COC1=C(C=CC(=C1)CC=C)O	High	Yes
Allium sativum		IMPHY003579	(E)-1-Propenyl 2-propenyl disulfide	DOI:10.15482/usda.adc/1239279, DOI:10.2174/0929867033456729	5352907	CC=CSSCC=C	High	Yes
Allium sativum		IMPHY003609	Allyl prop-1-enyl disulfide	DOI:10.15482/usda.adc/1239279	5352855	CC=CSSCC=C	High	Yes
Allium sativum		IMPHY004089	N-[(4-amino-2-methylpyrimidin-5-yl)methyl]-N-[(Z)-5-hydroxy-3-(prop-2-enyldisulfanyl)pent-2-en-2-yl]formamide	DOI:10.2174/0929867033456729	3037212	CC1=NC=C(C(=N1)N)CN(C=O)C(=C(CCO)SSCC=C)C	Low	No
Allium sativum		IMPHY004187	L-(+)-Arabinose	ISBN:9788172362140, ISBN:9788185042145	5460291	C(C(C(C(C=O)O)O)O)O	Low	No
Allium sativum		IMPHY004202	F-Gitonin	ISBN:9788172362140, ISBN:9788185042145	44559009	CC1CCC2(C(C3C(O2)CC4C3(CCC5C4CCC6C5(CC(C(C6)OC7C(C(C(C(O7)CO)OC8C(C(C(C(O8)CO)O)OC9C(C(C(CO9)O)O)O)OC2C(C(C(C(O2)CO)O)O)O)O)O)O)C)C)C)OC1	Low	No
Allium sativum		IMPHY004225	Methyl linoleate	ISBN:9788172362140	5284421	CCCCCC=CCC=CCCCCCCCC(=O)OC	High	No
Allium sativum		IMPHY004302	Arachidonic acid	ISBN:9788172362140	444899	CCCCCC=CCC=CCC=CCC=CCCCC(=O)O	High	Yes
Allium sativum		IMPHY004380	Phytoene	PMID:21495726	5280784	CC(=CCCC(=CCCC(=CCCC(=CC=CC=C(C)CCC=C(C)CCC=C(C)CCC=C(C)C)C)C)C)C	Low	No
Allium sativum		IMPHY004388	Kaempferol	ISBN:9788172362140	5280863	C1=CC(=CC=C1C2=C(C(=O)C3=C(C=C(C=C3O2)O)O)O)O	High	No
Allium sativum		IMPHY004619	Quercetin	ISBN:9788172362140, PMID:21535585	5280343	C1=CC(=C(C=C1C2=C(C(=O)C3=C(C=C(C=C3O2)O)O)O)O)O	High	No
Allium sativum		IMPHY004631	Stearic acid	ISBN:9788185042145	5281	CCCCCCCCCCCCCCCCCC(=O)O	High	No
Allium sativum		IMPHY005388	Allyl propyl disulfide	DOI:10.2174/0929867033456729, ISBN:9788172362140	16591	CCCSSCC=C	High	Yes
Allium sativum		IMPHY005399	Diallyl trisulfide	DOI:10.1002/minf.201000163, DOI:10.2174/0929867033456729, ISBN:9788185042114, ISBN:9788185042138, PMID:15913300, PMID:24309133, PMID:5135721	16315	C=CCSSSCC=C	High	Yes
Allium sativum		IMPHY005415	Degalactotigonin	ISBN:9788172362140, ISBN:9788185042145	162401	CC1CCC2(C(C3C(O2)CC4C3(CCC5C4CCC6C5(CCC(C6)OC7C(C(C(C(O7)CO)OC8C(C(C(C(O8)CO)O)OC9C(C(C(CO9)O)O)O)OC2C(C(C(C(O2)CO)O)O)O)O)O)C)C)C)OC1	Low	No
Allium sativum		IMPHY005486	N-gamma-Glutamyl-S-propylcysteine	DOI:10.2174/0929867033456729	21201348	CCCSCC(C(=O)O)NC(=O)CCC(C(=O)O)N	Low	No
Allium sativum		IMPHY005804	Dimethyl trisulfide	DOI:10.1002/minf.201000163, DOI:10.15482/usda.adc/1239279	19310	CSSSC	High	Yes
Allium sativum		IMPHY005816	Thiosulfinate	PMID:11242829, PMID:12872937, PMID:24001834	58219327	CC=CSS(=O)C=CC	High	Yes
Allium sativum		IMPHY006171	Diallyl tetrasulfide	DOI:10.2174/0929867033456729	75552	C=CCSSSSCC=C	High	No
Allium sativum		IMPHY006349	Allyl methyl trisulfide	DOI:10.1002/minf.201000163, ISBN:9788185042145	61926	CSSSCC=C	High	Yes
Allium sativum		IMPHY006407	Methyl propenyl disulfide	DOI:10.1002/minf.201000163	5366552	CC=CSSC	High	Yes
Allium sativum		IMPHY006601	gamma-Glutamylmethionine	DOI:10.2174/0929867033456729	7009567	CSCCC(C(=O)O)NC(=O)CCC(C(=O)O)N	Low	No
Allium sativum		IMPHY006843	2,4-Dimethylsulfolane	DOI:10.15482/usda.adc/1239279	70483	CC1CC(S(=O)(=O)C1)C	High	Yes
Allium sativum		IMPHY006922	Allixin	DOI:10.1002/minf.201000163, DOI:10.2174/0929867033456729	86374	CCCCCC1=C(C(=O)C(=C(O1)C)OC)O	High	Yes
Allium sativum		IMPHY006953	2,6-Dimethylpyrazine	DOI:10.15482/usda.adc/1239279	7938	CC1=CN=CC(=N1)C	High	Yes
Allium sativum		IMPHY006961	Allyl alcohol	DOI:10.1002/minf.201000163, DOI:10.2174/0929867033456729, ISBN:9788172362140	7858	C=CCO	High	No
Allium sativum		IMPHY007134	Allicin	DOI:10.1002/minf.201000163, DOI:10.2174/0929867033456729, ISBN:9788172361266, ISBN:9789327275590, PMID:11237191, PMID:11242829, PMID:14969516, PMID:17221429, PMID:17252337, PMID:19674660, PMID:20281220, PMID:22689426, PMID:2885381	65036	C=CCSS(=O)CC=C	High	Yes
Allium sativum		IMPHY007152	Allyl methyl sulfide	DOI:10.1002/minf.201000163	66282	CSCC=C	High	Yes
Allium sativum		IMPHY007171	1-Hexanol	DOI:10.15482/usda.adc/1239279	8103	CCCCCCO	High	Yes
Allium sativum		IMPHY007327	Palmitic acid	ISBN:9788185042145	985	CCCCCCCCCCCCCCCC(=O)O	High	Yes
Allium sativum		IMPHY008005	Isobutyl isothiocyanate	ISBN:9788185042145	68960	CC(C)CN=C=S	High	Yes
Allium sativum		IMPHY008240	Allyl methyl disulfide	DOI:10.1002/minf.201000163	62434	CSSCC=C	High	Yes
Allium sativum		IMPHY008728	[3-[Hydroxy-(2,3,4,5,6-pentahydroxycyclohexyl)oxyphosphoryl]oxy-2-octadecanoyloxypropyl] octadecanoate	ISBN:9788185042138	44134894	CCCCCCCCCCCCCCCCCC(=O)OCC(COP(=O)(O)OC1C(C(C(C(C1O)O)O)O)O)OC(=O)CCCCCCCCCCCCCCCCC	Low	No
Allium sativum		IMPHY009381	1,2-Dimercaptocyclopentane	DOI:10.15482/usda.adc/1239279	12371414	C1CC(C(C1)S)S	High	No
Allium sativum		IMPHY009503	2,5-Dimethylthiophene	DOI:10.15482/usda.adc/1239279	12514	CC1=CC=C(S1)C	High	Yes
Allium sativum		IMPHY009575	1-Propenyl allyl thiosulfinate	DOI:10.15482/usda.adc/1239279	129704166	CC=COS(=O)SCC=C	High	Yes
Allium sativum		IMPHY009653	Allyl mercaptan	ISBN:9788172362140	13367	C=CCS	High	Yes
Allium sativum		IMPHY009683	2-Vinyl-4H-1,3-dithiine	ISBN:9788172362140, ISBN:9788185042138, ISBN:9788185042145	133337	C=CC1SCC=CS1	High	Yes
Allium sativum		IMPHY009693	Sativoside R1	ISBN:9788172362140	131752731	CC1C2C(CC3C2(CCC4C3CCC5C4(CCC(C5)OC6C(C(C(C(O6)CO)OC7C(C(C(C(O7)CO)O)O)OC8C(C(C(C(O8)CO)O)OC9C(C(C(C(O9)CO)O)O)O)O)OC2C(C(C(CO2)O)O)O)O)C)C)OC1(CCC(C)COC1C(C(C(C(O1)CO)O)O)O)O	Low	No
Allium sativum		IMPHY009826	1-(11Z-icosenoyl)-2-(9Z,12Z-octadecadienoyl)-sn-glycero-3-phosphoethanolamine	ISBN:9788185042138	102515444	CCCCCCCCC=CCCCCCCCCCC(=O)OCC(COP(=O)([O-])OCC[NH3+])OC(=O)CCCCCCCC=CCC=CCCCCC	Low	No
Allium sativum		IMPHY009914	(Allylthio)(methylthio)selenide	ISBN:9788172362140	129711950	C=CCSCS[Se]SCSCC=C	High	No
Allium sativum		IMPHY010349	Ajoene	DOI:10.2174/0929867033456729, ISBN:9788172362140, ISBN:9788185042138, PMID:11237191, PMID:1284227, PMID:1475777, PMID:25423012	5386591	C=CCSSC=CCS(=O)CC=C	High	No
Allium sativum		IMPHY010414	(Z)-Ajoene	PMID:17520814	9881148	C=CCSSC=CCS(=O)CC=C	High	No
Allium sativum		IMPHY010848	Protoeruboside B	ISBN:9788172362140
Allium sativum		IMPHY010911	Eruboside B	ISBN:9788172362140	13787750	CC1CCC2(C(C3C(O2)CC4C3(CCC5C4CC(C6C5(CCC(C6)OC7C(C(C(C(O7)CO)OC8C(C(C(C(O8)CO)O)OC9C(C(C(C(O9)CO)O)O)O)OC2C(C(C(C(O2)CO)O)O)O)O)O)C)O)C)C)OC1	Low	No
Allium sativum		IMPHY011480	Diallyl disulfide	DOI:10.1002/minf.201000163, DOI:10.2174/0929867033456729, ISBN:9788172362140, ISBN:9788185042114, ISBN:9788185042138, ISBN:9788185042145, PMID:11237191, PMID:15833378, PMID:15913300, PMID:17534841, PMID:18460736, PMID:20932246, PMID:24922637, PMID:24972622, PMID:27496636, PMID:5135721	16590	C=CCSSCC=C	High	Yes
Allium sativum		IMPHY011707	beta-Carotene	PMID:21495726	5280489	CC1=C(C(CCC1)(C)C)C=CC(=CC=CC(=CC=CC=C(C)C=CC=C(C)C=CC2=C(CCCC2(C)C)C)C)C	High	No
Allium sativum		IMPHY011797	Oleic acid	ISBN:9788185042145	445639	CCCCCCCCC=CCCCCCCCC(=O)O	High	No
Allium sativum		IMPHY011879	Moupinamide	PMID:19807156	5280537	COC1=C(C=CC(=C1)C=CC(=O)NCCC2=CC=C(C=C2)O)O	High	No
Allium sativum		IMPHY011974	4-Hydroxycinnamic acid	PMID:21535585	637542	C1=CC(=CC=C1C=CC(=O)O)O	High	Yes
Allium sativum		IMPHY012050	D-Galactose	ISBN:9788172362140	6036	C(C1C(C(C(C(O1)O)O)O)O)O	Low	No
Allium sativum		IMPHY012053	Sucrose	PMID:17323077	5988	C(C1C(C(C(C(O1)OC2(C(C(C(O2)CO)O)O)CO)O)O)O)O	Low	No
Allium sativum		IMPHY012263	3-(Allylsulphinyl)-L-alanine	ISBN:9788172362140, ISBN:9788185042145, ISBN:9789327275590, PMID:14713923, PMID:16131144, PMID:17252337, PMID:17252411	87310	C=CCS(=O)CC(C(=O)O)N	High	No
Allium sativum		IMPHY012306	L-Cysteine, S-propyl-	DOI:10.1002/minf.201000163, ISBN:9788172362140	101975	CCCSCC(C(=O)O)N	High	No
Allium sativum		IMPHY012723	Linolenic acid	ISBN:9788185042145	5280934	CCC=CCC=CCC=CCCCCCCCC(=O)O	High	Yes
Allium sativum		IMPHY014836	beta-Sitosterol	ISBN:9788185042138, PMID:2740457	222284	CCC(CCC(C)C1CCC2C1(CCC3C2CC=C4C3(CCC(C4)O)C)C)C(C)C	Low	No
Allium sativum		IMPHY014893	D-Glucose	ISBN:9788172362140, ISBN:9788185042084, ISBN:9788185042145	5793	C(C1C(C(C(C(O1)O)O)O)O)O	Low	No
Allium sativum		IMPHY014916	D-Fructose	ISBN:9788185042084	2723872	C1C(C(C(C(O1)(CO)O)O)O)O	Low	No
Allium sativum		IMPHY014919	D-Galacturonic Acid	ISBN:9788185042145	439215	C1(C(C(OC(C1O)O)C(=O)O)O)O	Low	No
Allium sativum		IMPHY014990	Linoleic acid	ISBN:9788172362140, ISBN:9788185042145	5280450	CCCCCC=CCC=CCCCCCCCC(=O)O	High	Yes
Allium sativum		IMPHY015000	D-Mannose	ISBN:9788185042145	18950	C(C1C(C(C(C(O1)O)O)O)O)O	Low	No
Allium sativum		IMPHY015056	L-Rhamnose	ISBN:9788172362140	25310	CC1C(C(C(C(O1)O)O)O)O	High	No
Allium sativum		IMPHY015116	D-Xylose	ISBN:9788172362140	135191	C1C(C(C(C(O1)O)O)O)O	Low	No

## Sheet: 03. Zingiber Officinale
Zingiber officinale	aerial part	IMPHY000448	Gingerglycolipid B	ISBN:9788171360536	10009754	CCCCCC=CCC=CCCCCCCCC(=O)OCC(COC1C(C(C(C(O1)COC2C(C(C(C(O2)CO)O)O)O)O)O)O)O	Low	No
Zingiber officinale	aerial part	IMPHY001235	Gingerglycolipid A	ISBN:9788171360536	10349562	CCC=CCC=CCC=CCCCCCCCC(=O)OCC(COC1C(C(C(C(O1)COC2C(C(C(C(O2)CO)O)O)O)O)O)O)O	Low	No
Zingiber officinale	aerial part	IMPHY001854	3-Methylbutanal	ISBN:9788171360536	11552	CC(C)CC=O	High	Yes
Zingiber officinale	aerial part	IMPHY003479	Zingerone	ISBN:9788171360536	31211	CC(=O)CCC1=CC(=C(C=C1)O)OC	High	Yes
Zingiber officinale	aerial part	IMPHY003485	Myrcene	ISBN:9788171360536	31253	CC(=CCCC(=C)C=C)C	Low	Yes
Zingiber officinale	aerial part	IMPHY003820	Gingerdiol	ISBN:9788171360536	11369949	CCCCCC(CC(CCC1=CC(=C(C=C1)O)OC)O)O	High	Yes
Zingiber officinale	aerial part	IMPHY003945	Bicyclo(3.1.0)hex-2-ene, 5-(1,5-dimethyl-4-hexenyl)-2-methyl-	ISBN:9788171360536	25147318	CC1=CCC2(C1C2)C(C)CCC=C(C)C	Low	No
Zingiber officinale	aerial part	IMPHY004276	Isogingerenone B	ISBN:9788171360536	5318568	COC1=CC(=CC(=C1O)OC)CCC(=O)C=CCCC2=CC(=C(C=C2)O)OC	High	No
Zingiber officinale	aerial part	IMPHY004285	Gingerenone B	ISBN:9788171360536	5317592	COC1=CC(=CC(=C1O)OC)CCC=CC(=O)CCC2=CC(=C(C=C2)O)OC	High	No
Zingiber officinale	aerial part	IMPHY004537	Gingerenone A	ISBN:9788171360536	5281775	COC1=C(C=CC(=C1)CCC=CC(=O)CCC2=CC(=C(C=C2)O)OC)O	High	Yes
Zingiber officinale	aerial part	IMPHY004598	Shogaol	ISBN:9788171360536	5281794	CCCCCC=CC(=O)CCC1=CC(=C(C=C1)O)OC	High	Yes
Zingiber officinale	aerial part	IMPHY005010	1-(4-hydroxy-3-methoxyphenyl)-7-(4-hydroxyphenyl)-(4E)-4-hepten-3-one	ISBN:9788171360536	5317593	COC1=C(C=CC(=C1)CCC(=O)C=CCCC2=CC=C(C=C2)O)O	High	Yes
Zingiber officinale	aerial part	IMPHY006917	Methyl-[12]-Gingediol	ISBN:9788171360536	86196543	CCCCCCCCCCCC(CC(CCC1=CC(=C(C=C1)OC)OC)O)O	High	No
Zingiber officinale	aerial part	IMPHY007276	Nonan-1-ol	ISBN:9788171360536	8914	CCCCCCCCCO	High	Yes
Zingiber officinale	aerial part	IMPHY007291	Heptane	ISBN:9788171360536	8900	CCCCCCC	Low	Yes
Zingiber officinale	aerial part	IMPHY009618	Zingiberenol	ISBN:9788171360536	13213649	CC(CCC=C(C)C)C1CCC(C=C1)(C)O	High	Yes
Zingiber officinale	aerial part	IMPHY010093	Gingerglycolipid C	ISBN:9788171360536	101635263	CCCCCCCCC=CCCCCCCCC(=O)OCC(COC1C(C(C(C(O1)COC2C(C(C(C(O2)CO)O)O)O)O)O)O)O	Low	No
Zingiber officinale	aerial part	IMPHY011647	Geranyl acetate	ISBN:9788171360536	1549026	CC(=CCCC(=CCOC(=O)C)C)C	High	Yes
Zingiber officinale	aerial part	IMPHY011745	Zingiberene	ISBN:9788171360536	92776	CC1=CCC(C=C1)C(C)CCC=C(C)C	Low	No
Zingiber officinale	aerial part	IMPHY011789	Citral	ISBN:9788171360536	638011	CC(=CCCC(=CC=O)C)C	High	Yes
Zingiber officinale	aerial part	IMPHY011790	Neral	ISBN:9788171360536	643779	CC(=CCCC(=CC=O)C)C	High	Yes
Zingiber officinale	aerial part	IMPHY012058	Linalool	ISBN:9788171360536	6549	CC(=CCCC(C)(C=C)O)C	High	Yes
Zingiber officinale	aerial part	IMPHY012165	Sabinene	ISBN:9788171360536	18818	CC(C)C12CCC(=C)C1C2	Low	Yes
Zingiber officinale	aerial part	IMPHY012654	Nerol	ISBN:9788171360536	643820	CC(=CCCC(=CCO)C)C	High	Yes
Zingiber officinale	aerial part	IMPHY014811	alpha-Phellandrene	ISBN:9788171360536	7460	CC1=CCC(C=C1)C(C)C	Low	Yes
Zingiber officinale	aerial part	IMPHY014923	Geraniol	ISBN:9788171360536	637566	CC(=CCCC(=CCO)C)C	High	Yes
Zingiber officinale	aerial part	IMPHY014988	Limonene	ISBN:9788171360536	22311	CC1=CCC(CC1)C(=C)C	Low	Yes
Zingiber officinale	flower	IMPHY001658	Thymol methyl ether	DOI:10.1080/10412905.2018.1487343	14104	CC1=CC(=C(C=C1)C(C)C)OC	High	Yes
Zingiber officinale	flower	IMPHY003485	Myrcene	DOI:10.1080/10412905.2018.1487343	31253	CC(=CCCC(=C)C=C)C	Low	Yes
Zingiber officinale	flower	IMPHY003536	Eugenol	DOI:10.1080/10412905.2018.1487343	3314	COC1=C(C=CC(=C1)CC=C)O	High	Yes
Zingiber officinale	flower	IMPHY003977	(-)-beta-Bourbonene	DOI:10.1080/10412905.2018.1487343	62566	CC(C)C1CCC2(C1C3C2CCC3=C)C	Low	Yes
Zingiber officinale	flower	IMPHY003982	gamma-Terpinene	DOI:10.1080/10412905.2018.1487343	7461	CC1=CCC(=CC1)C(C)C	Low	Yes
Zingiber officinale	flower	IMPHY004121	2-Heptanone	DOI:10.1080/10412905.2018.1487343	8051	CCCCCC(=O)C	High	Yes
Zingiber officinale	flower	IMPHY004194	(1S,2R,5S)-2-isopropyl-5-methylcyclohexyl acetate	DOI:10.1080/10412905.2018.1487343	62335	CC1CCC(C(C1)OC(=O)C)C(C)C	High	Yes
Zingiber officinale	flower	IMPHY004195	Neomenthyl acetate	DOI:10.1080/10412905.2018.1487343	75699	CC1CCC(C(C1)OC(=O)C)C(C)C	High	Yes
Zingiber officinale	flower	IMPHY006145	p-Cymene	DOI:10.1080/10412905.2018.1487343	7463	CC1=CC=C(C=C1)C(C)C	Low	Yes
Zingiber officinale	flower	IMPHY006325	Myrtenal	DOI:10.1080/10412905.2018.1487343	61130	CC1(C2CC=C(C1C2)C=O)C	High	Yes
Zingiber officinale	flower	IMPHY006550	Thymol	DOI:10.1080/10412905.2018.1487343	6989	CC1=CC(=C(C=C1)C(C)C)O	High	Yes
Zingiber officinale	flower	IMPHY006950	Tricyclene	DOI:10.1080/10412905.2018.1487343	79035	CC1(C2CC3C1(C3C2)C)C	Low	Yes
Zingiber officinale	flower	IMPHY006965	alpha,alpha-Dimethyl-4-methylenecyclohexanemethanol	DOI:10.1080/10412905.2018.1487343	81722	CC(C)(C1CCC(=C)CC1)O	High	Yes
Zingiber officinale	flower	IMPHY007331	6-Methyl-5-hepten-2-one	DOI:10.1080/10412905.2018.1487343	9862	CC(=CCCC(=O)C)C	High	Yes
Zingiber officinale	flower	IMPHY007376	beta-Cubebene	DOI:10.1080/10412905.2018.1487343	93081	CC1CCC(C2C13C2C(=C)CC3)C(C)C	Low	Yes
Zingiber officinale	flower	IMPHY007520	Viridiflorene	DOI:10.1080/10412905.2018.1487343	10910653	CC1CCC2=C(CCC3C(C12)C3(C)C)C	Low	No
Zingiber officinale	flower	IMPHY008150	1-Methyl-4-(prop-1-en-2-yl)benzene	DOI:10.1080/10412905.2018.1487343	62385	CC1=CC=C(C=C1)C(=C)C	Low	Yes
Zingiber officinale	flower	IMPHY009743	beta-Gurjunene	DOI:10.1080/10412905.2018.1487343	6450812	CC1CCC2C(C2(C)C)C3C1CCC3=C	Low	Yes
Zingiber officinale	flower	IMPHY009840	Cyclosativene	DOI:10.1080/10412905.2018.1487343	519960	CC(C)C1CCC2(C3C1C4C2(C4C3)C)C	Low	Yes
Zingiber officinale	flower	IMPHY009946	Benzaldehyde	DOI:10.1080/10412905.2018.1487343	240	C1=CC=C(C=C1)C=O	High	Yes
Zingiber officinale	flower	IMPHY010072	Eucalyptol	DOI:10.1080/10412905.2018.1487343	2758	CC1(C2CCC(O1)(CC2)C)C	High	Yes
Zingiber officinale	flower	IMPHY010080	beta-Elemene	DOI:10.1080/10412905.2018.1487343	6918391	CC(=C)C1CCC(C(C1)C(=C)C)(C)C=C	Low	No
Zingiber officinale	flower	IMPHY011396	4-Carvomenthenol	DOI:10.1080/10412905.2018.1487343	11230	CC1=CCC(CC1)(C(C)C)O	High	Yes
Zingiber officinale	flower	IMPHY011552	(1R)-2-methyl-5-propan-2-ylbicyclo[3.1.0]hex-2-ene	DOI:10.1080/10412905.2018.1487343	6451618	CC1=CCC2(C1C2)C(C)C	Low	Yes
Zingiber officinale	flower	IMPHY011581	alpha-Selinene	DOI:10.1080/10412905.2018.1487343	10856614	CC1=CCCC2(C1CC(CC2)C(=C)C)C	Low	No
Zingiber officinale	flower	IMPHY011590	d-Borneol	DOI:10.1080/10412905.2018.1487343	61060	CC1(C2CCC1(C(C2)O)C)C	High	Yes
Zingiber officinale	flower	IMPHY011599	Terpinolene	DOI:10.1080/10412905.2018.1487343	11463	CC1=CCC(=C(C)C)CC1	Low	Yes
Zingiber officinale	flower	IMPHY011643	alpha-Terpinene	DOI:10.1080/10412905.2018.1487343	7462	CC1=CC=C(CC1)C(C)C	Low	Yes
Zingiber officinale	flower	IMPHY011659	alpha-Muurolene	DOI:10.1080/10412905.2018.1487343	12306047	CC1=CC2C(CC1)C(=CCC2C(C)C)C	Low	No
Zingiber officinale	flower	IMPHY011745	Zingiberene	DOI:10.1080/10412905.2018.1487343	92776	CC1=CCC(C=C1)C(C)CCC=C(C)C	Low	No
Zingiber officinale	flower	IMPHY011749	Humulene epoxide II	DOI:10.1080/10412905.2018.1487343	10704181	CC1=CCC(C=CCC2(C(O2)CC1)C)(C)C	High	Yes
Zingiber officinale	flower	IMPHY011761	Humulene	DOI:10.1080/10412905.2018.1487343	5281520	CC1=CCC(C=CCC(=CCC1)C)(C)C	Low	No
Zingiber officinale	flower	IMPHY011789	Citral	DOI:10.1080/10412905.2018.1487343	638011	CC(=CCCC(=CC=O)C)C	High	Yes
Zingiber officinale	flower	IMPHY011790	Neral	DOI:10.1080/10412905.2018.1487343	643779	CC(=CCCC(=CC=O)C)C	High	Yes
Zingiber officinale	flower	IMPHY011792	gamma-Muurolene	DOI:10.1080/10412905.2018.1487343	12313020	CC1=CC2C(CC1)C(=C)CCC2C(C)C	Low	No
Zingiber officinale	flower	IMPHY011793	(+)-gamma-Cadinene	DOI:10.1080/10412905.2018.1487343	6432404	CC1=CC2C(CC1)C(=C)CCC2C(C)C	Low	No
Zingiber officinale	flower	IMPHY011817	alpha-Farnesene	DOI:10.1080/10412905.2018.1487343	5281516	CC(=CCCC(=CCC=C(C)C=C)C)C	Low	No
Zingiber officinale	flower	IMPHY011884	Pulegone	DOI:10.1080/10412905.2018.1487343	442495	CC1CCC(=C(C)C)C(=O)C1	High	Yes
Zingiber officinale	flower	IMPHY011894	(-)-7-Epi-alpha-selinene	DOI:10.1080/10412905.2018.1487343	10726905	CC1=CCCC2(C1CC(CC2)C(=C)C)C	Low	No
Zingiber officinale	flower	IMPHY011957	(+)-delta-Cadinene	DOI:10.1080/10412905.2018.1487343	441005	CC1=CC2C(CCC(=C2CC1)C)C(C)C	Low	No
Zingiber officinale	flower	IMPHY012036	Camphor	DOI:10.1080/10412905.2018.1487343	2537	CC1(C2CCC1(C(=O)C2)C)C	High	Yes
Zingiber officinale	flower	IMPHY012058	Linalool	DOI:10.1080/10412905.2018.1487343	6549	CC(=CCCC(C)(C=C)O)C	High	Yes
Zingiber officinale	flower	IMPHY012061	alpha-Pinene	DOI:10.1080/10412905.2018.1487343	6654	CC1=CCC2CC1C2(C)C	Low	Yes
Zingiber officinale	flower	IMPHY012086	Citronellal	DOI:10.1080/10412905.2018.1487343	7794	CC(CCC=C(C)C)CC=O	High	Yes
Zingiber officinale	flower	IMPHY012104	Citronellol	DOI:10.1080/10412905.2018.1487343	8842	CC(CCC=C(C)C)CCO	High	Yes
Zingiber officinale	flower	IMPHY012147	beta-Pinene	DOI:10.1080/10412905.2018.1487343	14896	CC1(C2CCC(=C)C1C2)C	Low	Yes
Zingiber officinale	flower	IMPHY012160	alpha-Terpineol	DOI:10.1080/10412905.2018.1487343	17100	CC1=CCC(CC1)C(C)(C)O	High	Yes
Zingiber officinale	flower	IMPHY012165	Sabinene	DOI:10.1080/10412905.2018.1487343	18818	CC(C)C12CCC(=C)C1C2	Low	Yes
Zingiber officinale	flower	IMPHY012258	2-Methyl-6-methyleneocta-2,7-dien-4-ol	DOI:10.1080/10412905.2018.1487343	85734	CC(=CC(CC(=C)C=C)O)C	High	Yes
Zingiber officinale	flower	IMPHY012279	alpha-Curcumene	DOI:10.1080/10412905.2018.1487343	92139	CC1=CC=C(C=C1)C(C)CCC=C(C)C	Low	No
Zingiber officinale	flower	IMPHY012487	Menthofuran	DOI:10.1080/10412905.2018.1487343	329983	CC1CCC2=C(C1)OC=C2C	High	Yes
Zingiber officinale	flower	IMPHY012589	3-(1,5-Dimethyl-4-hexenyl)-6-methylene-1-cyclohexene	DOI:10.1080/10412905.2018.1487343	519764	CC(CCC=C(C)C)C1CCC(=C)C=C1	Low	No
Zingiber officinale	flower	IMPHY012654	Nerol	DOI:10.1080/10412905.2018.1487343	643820	CC(=CCCC(=CCO)C)C	High	Yes
Zingiber officinale	flower	IMPHY012667	Caryophyllene oxide	DOI:10.1080/10412905.2018.1487343	1742210	CC1(CC2C1CCC3(C(O3)CCC2=C)C)C	High	Yes
Zingiber officinale	flower	IMPHY012739	(Z)-beta-Ocimene	DOI:10.1080/10412905.2018.1487343	5320250	CC(=CCC=C(C)C=C)C	Low	Yes
Zingiber officinale	flower	IMPHY013764	(-)-Carvomenthone	DOI:10.1080/10412905.2018.1487343	6432474	CC1CCC(CC1=O)C(C)C	High	Yes
Zingiber officinale	flower	IMPHY014708	beta-Selinene	DOI:10.1080/10412905.2018.1487343	442393	CC(=C)C1CCC2(CCCC(=C)C2C1)C	Low	No
Zingiber officinale	flower	IMPHY014811	alpha-Phellandrene	DOI:10.1080/10412905.2018.1487343	7460	CC1=CCC(C=C1)C(C)C	Low	Yes
Zingiber officinale	flower	IMPHY014817	Aromadendrene	DOI:10.1080/10412905.2018.1487343	91354	CC1CCC2C1C3C(C3(C)C)CCC2=C	Low	Yes
Zingiber officinale	flower	IMPHY014831	beta-Caryophyllene	DOI:10.1080/10412905.2018.1487343	5281515	CC1=CCCC(=C)C2CC(C2CC1)(C)C	Low	No
Zingiber officinale	flower	IMPHY014835	(E)-beta-ocimene	DOI:10.1080/10412905.2018.1487343	5281553	CC(=CCC=C(C)C=C)C	Low	Yes
Zingiber officinale	flower	IMPHY014847	Bornyl acetate	DOI:10.1080/10412905.2018.1487343	6448	CC(=O)OC1CC2CCC1(C2(C)C)C	High	Yes
Zingiber officinale	flower	IMPHY014852	Camphene	DOI:10.1080/10412905.2018.1487343	6616	CC1(C2CCC(C2)C1=C)C	Low	Yes
Zingiber officinale	flower	IMPHY014874	cis-Sabinene hydrate	DOI:10.1080/10412905.2018.1487343	101629835	CC1CCC2(C1C2)C(C)C	Low	Yes
Zingiber officinale	flower	IMPHY014923	Geraniol	DOI:10.1080/10412905.2018.1487343	637566	CC(=CCCC(=CCO)C)C	High	Yes
Zingiber officinale	flower	IMPHY014988	Limonene	DOI:10.1080/10412905.2018.1487343	22311	CC1=CCC(CC1)C(=C)C	Low	Yes
Zingiber officinale	flower	IMPHY015003	Menthol	DOI:10.1080/10412905.2018.1487343	1254	CC1CCC(C(C1)O)C(C)C	High	Yes
Zingiber officinale	flower	IMPHY015004	Menthone	DOI:10.1080/10412905.2018.1487343	26447	CC1CCC(C(=O)C1)C(C)C	High	Yes
Zingiber officinale	flower	IMPHY015042	Piperitone	DOI:10.1080/10412905.2018.1487343	6987	CC1=CC(=O)C(CC1)C(C)C	High	Yes
Zingiber officinale	flower	IMPHY015123	alpha-Copaene	DOI:10.1080/10412905.2018.1487343	70678558	CC1=CCC2C3C1C2(CCC3C(C)C)C	Low	Yes
Zingiber officinale	flower	IMPHY015127	alpha-Fenchyl alcohol	DOI:10.1080/10412905.2018.1487343	6427108	CC1(C2CCC(C2)(C1O)C)C	High	Yes
Zingiber officinale	flower	IMPHY016012	Allo-Aromadendrene	DOI:10.1080/10412905.2018.1487343	42608158	CC1CCC2C1C3C(C3(C)C)CCC2=C	Low	Yes
Zingiber officinale	flower	IMPHY016727	Menthalactone, analytical standard	DOI:10.1080/10412905.2018.1487343	59824267	CC1CC=C2C(C(=O)OC2C1)C	High	Yes
Zingiber officinale	rhizome	IMPHY000022	Myrcenol	DOI:10.1080/10412905.2007.9699240	10975	CC(C)(CCCC(=C)C=C)O	High	Yes
Zingiber officinale	rhizome	IMPHY000084	2-Heptanol	DOI:10.1080/0972060x.2017.1417747, DOI:10.1080/10412905.1994.9698347, DOI:10.1080/10412905.2004.9698692, DOI:10.1080/10412905.2007.9699240, ISBN:9788172363093	10976	CCCCCC(C)O	High	Yes
Zingiber officinale	rhizome	IMPHY000099	Myrtenol	DOI:10.1080/10412905.2004.9698692, DOI:10.1080/10412905.2007.9699240	10582	CC1(C2CC=C(C1C2)CO)C	High	Yes
Zingiber officinale	rhizome	IMPHY000173	Thujyl alcohol	DOI:10.1080/10412905.2007.9699240	10550	CC1C2CC2(CC1O)C(C)C	High	Yes
Zingiber officinale	rhizome	IMPHY000399	beta-Bisabolene	DOI:10.1002/(sici)1099-1026(199703)12:2<63::aid-ffj614>3.0.co;2-z, DOI:10.1002/ffj.1373, DOI:10.1002/ffj.2730030207, DOI:10.1080/0972060x.2014.1001142, DOI:10.1080/0972060x.2014.986540, DOI:10.1080/0972060x.2018.1533436, DOI:10.1080/0972060x.2018.1559104, DOI:10.1080/10412905.1994.9698347, DOI:10.1080/10412905.2002.9699850, DOI:10.1080/10412905.2004.9698692, DOI:10.1080/10412905.2007.9699240, DOI…	10104370	CC1=CCC(CC1)C(=C)CCC=C(C)C	Low	No
Zingiber officinale	rhizome	IMPHY000402	1,4-Cineole	DOI:10.1080/10412905.2007.9699240	10106	CC(C)C12CCC(O1)(CC2)C	High	Yes
Zingiber officinale	rhizome	IMPHY000448	Gingerglycolipid B	ISBN:9788185042145, The Ayurvedic Pharmacopoeia of India Part-1 Volume-9	10009754	CCCCCC=CCC=CCCCCCCCC(=O)OCC(COC1C(C(C(C(O1)COC2C(C(C(C(O2)CO)O)O)O)O)O)O)O	Low	No
Zingiber officinale	rhizome	IMPHY000795	Octanal	DOI:10.1002/ffj.1373, DOI:10.1080/0972060x.2014.1001142, DOI:10.1080/10412905.2004.9698692	454	CCCCCCCC=O	High	Yes
Zingiber officinale	rhizome	IMPHY001235	Gingerglycolipid A	ISBN:9788172363093, ISBN:9788185042145, The Ayurvedic Pharmacopoeia of India Part-1 Volume-9	10349562	CCC=CCC=CCC=CCCCCCCCC(=O)OCC(COC1C(C(C(C(O1)COC2C(C(C(C(O2)CO)O)O)O)O)O)O)O	Low	No
Zingiber officinale	rhizome	IMPHY001246	Carvacrol	DOI:10.1080/10412905.2004.9698692	10364	CC1=C(C=C(C=C1)C(C)C)O	High	Yes
Zingiber officinale	rhizome	IMPHY001351	Elemicin	DOI:10.1002/(sici)1099-1026(199703)12:2<63::aid-ffj614>3.0.co;2-z	10248	COC1=CC(=CC(=C1OC)OC)CC=C	High	Yes
Zingiber officinale	rhizome	IMPHY001817	p-Menth-3-en-1-ol	DOI:10.1080/10412905.2004.9698692	11468	CC(C)C1=CCC(CC1)(C)O	High	Yes
Zingiber officinale	rhizome	IMPHY001861	2-Hexanone	DOI:10.1080/10412905.2004.9698692, DOI:10.1080/10412905.2007.9699240	11583	CCCCC(=O)C	High	Yes
Zingiber officinale	rhizome	IMPHY001896	Heptacosane	DOI:10.1080/0972060x.2017.1417747	11636	CCCCCCCCCCCCCCCCCCCCCCCCCCC	Low	No
Zingiber officinale	rhizome	IMPHY001915	Octadecane	DOI:10.1080/0972060x.2017.1417747	11635	CCCCCCCCCCCCCCCCCC	Low	No
Zingiber officinale	rhizome	IMPHY002715	[10]-Gingerdione	DOI:10.1002/ffj.1373	14440539	CCCCCCCCCC(=O)CC(=O)CCC1=CC(=C(C=C1)O)OC	High	Yes
Zingiber officinale	rhizome	IMPHY002825	2-(4-Methylphenyl)propan-2-ol	DOI:10.1002/(sici)1099-1026(199703)12:2<63::aid-ffj614>3.0.co;2-z, DOI:10.1080/0972060x.2014.1001142	14529	CC1=CC=C(C=C1)C(C)(C)O	High	Yes
Zingiber officinale	rhizome	IMPHY002875	Undecane	DOI:10.1080/10412905.2007.9699240	14257	CCCCCCCCCCC	Low	No
Zingiber officinale	rhizome	IMPHY002913	Sesquisabinene	ISBN:9788172363093	25202482	CC(CCC=C(C)C)C12CCC(=C)C1C2	Low	No
Zingiber officinale	rhizome	IMPHY003479	Zingerone	DOI:10.1002/ffj.1373, DOI:10.1080/10412905.2007.9699240	31211	CC(=O)CCC1=CC(=C(C=C1)O)OC	High	Yes
Zingiber officinale	rhizome	IMPHY003485	Myrcene	DOI:10.1002/(sici)1099-1026(199703)12:2<63::aid-ffj614>3.0.co;2-z, DOI:10.1002/ffj.1373, DOI:10.1002/ffj.2730030207, DOI:10.1080/0972060x.2005.10643442, DOI:10.1080/0972060x.2014.1001142, DOI:10.1080/0972060x.2018.1559104, DOI:10.1080/0972060x.2019.1611484, DOI:10.1080/10412905.2004.9698692, DOI:10.1080/10412905.2007.9699240, ISBN:9788172363093, The Ayurvedic Pharmacopoeia of India Part-1 Volume-9	31253	CC(=CCCC(=C)C=C)C	Low	Yes
Zingiber officinale	rhizome	IMPHY003525	Nonanal	DOI:10.1002/(sici)1099-1026(199703)12:2<63::aid-ffj614>3.0.co;2-z, DOI:10.1002/ffj.1373, DOI:10.1080/10412905.2004.9698692	31289	CCCCCCCCC=O	High	Yes
Zingiber officinale	rhizome	IMPHY003536	Eugenol	DOI:10.1002/(sici)1099-1026(199703)12:2<63::aid-ffj614>3.0.co;2-z, DOI:10.1080/10412905.2002.9699850	3314	COC1=C(C=CC(=C1)CC=C)O	High	Yes
Zingiber officinale	rhizome	IMPHY003602	Eudesm-7(11)-en-4-ol	DOI:10.1080/10412905.2007.9699240	6432454	CC(=C1CCC2(CCCC(C2C1)(C)O)C)C	High	Yes
Zingiber officinale	rhizome	IMPHY003695	(-)-Germacrene A	DOI:10.1080/10412905.2004.9698692	9548706	CC1=CCCC(=CCC(CC1)C(=C)C)C	Low	No
Zingiber officinale	rhizome	IMPHY003719	beta-Copaene	DOI:10.1080/0972060x.2014.1001142	57339298	CC(C)C1CCC2(C3C1C2C(=C)CC3)C	Low	Yes
Zingiber officinale	rhizome	IMPHY003830	6-Gingerdiol	ISBN:9788171360536, ISBN:9788185042145	15839040	CCCCCC(CC(CCC1=CC(=C(C=C1)O)OC)O)O	High	Yes
Zingiber officinale	rhizome	IMPHY003915	2-Decenal	DOI:10.1080/10412905.2004.9698692	5283345	CCCCCCCC=CC=O	High	Yes
Zingiber officinale	rhizome	IMPHY003945	Bicyclo(3.1.0)hex-2-ene, 5-(1,5-dimethyl-4-hexenyl)-2-methyl-	ISBN:9788172363093	25147318	CC1=CCC2(C1C2)C(C)CCC=C(C)C	Low	No
Zingiber officinale	rhizome	IMPHY003947	7-Epi-sesquithujene	DOI:10.1080/0972060x.2017.1417747	56927990	CC1=CCC2(C1C2)C(C)CCC=C(C)C	Low	No
Zingiber officinale	rhizome	IMPHY003955	(R)-4-Isopropylcyclohex-2-enone	DOI:10.1080/0972060x.2014.1001142, DOI:10.1080/0972060x.2017.1417747	642520	CC(C)C1CCC(=O)C=C1	High	Yes
Zingiber officinale	rhizome	IMPHY003956	(+)-gamma-Gurjunene	DOI:10.1002/ffj.1373	15560285	CC1CCC(C=C2C1CCC2C)C(=C)C	Low	No
Zingiber officinale	rhizome	IMPHY003977	(-)-beta-Bourbonene	DOI:10.1080/0972060x.2014.1001142, DOI:10.1080/10412905.2004.9698692	62566	CC(C)C1CCC2(C1C3C2CCC3=C)C	Low	Yes
Zingiber officinale	rhizome	IMPHY003982	gamma-Terpinene	DOI:10.1002/(sici)1099-1026(199703)12:2<63::aid-ffj614>3.0.co;2-z, DOI:10.1002/ffj.1373, DOI:10.1002/ffj.2730030207, DOI:10.1080/0972060x.2014.1001142, DOI:10.1080/0972060x.2014.960278, DOI:10.1080/10412905.2004.9698692, DOI:10.1080/10412905.2007.9699240	7461	CC1=CCC(=CC1)C(C)C	Low	Yes
Zingiber officinale	rhizome	IMPHY004049	alpha-Santalol	The Ayurvedic Pharmacopoeia of India Part-1 Volume-9	11085337	CC(=CCCC1(C2CC3C1(C3C2)C)C)CO	High	Yes
Zingiber officinale	rhizome	IMPHY004121	2-Heptanone	DOI:10.1002/ffj.1373, DOI:10.1080/0972060x.2005.10643442, DOI:10.1080/0972060x.2014.1001142, DOI:10.1080/0972060x.2017.1417747, DOI:10.1080/10412905.2004.9698692, DOI:10.1080/10412905.2007.9699240	8051	CCCCCC(=O)C	High	Yes
Zingiber officinale	rhizome	IMPHY004151	Geranyl formate	DOI:10.1002/(sici)1099-1026(199703)12:2<63::aid-ffj614>3.0.co;2-z	5282109	CC(=CCCC(=CCOC=O)C)C	High	Yes
Zingiber officinale	rhizome	IMPHY004184	Cinnamyl acetate	DOI:10.1002/(sici)1099-1026(199703)12:2<63::aid-ffj614>3.0.co;2-z	5282110	CC(=O)OCC=CC1=CC=CC=C1	High	Yes
Zingiber officinale	rhizome	IMPHY004276	Isogingerenone B	ISBN:9788185042145, The Ayurvedic Pharmacopoeia of India Part-1 Volume-9	5318568	COC1=CC(=CC(=C1O)OC)CCC(=O)C=CCCC2=CC(=C(C=C2)O)OC	High	No
Zingiber officinale	rhizome	IMPHY004285	Gingerenone B	ISBN:9788172363093, ISBN:9788185042145, The Ayurvedic Pharmacopoeia of India Part-1 Volume-9	5317592	COC1=CC(=CC(=C1O)OC)CCC=CC(=O)CCC2=CC(=C(C=C2)O)OC	High	No
Zingiber officinale	rhizome	IMPHY004286	Longifolene	DOI:10.1080/0972060x.2017.1417747	289151	CC1(CCCC2(C3C1C(C2=C)CC3)C)C	Low	No
Zingiber officinale	rhizome	IMPHY004436	Dehydrozingerone	ISBN:9788171360536, ISBN:9788190648912	5354238	CC(=O)C=CC1=CC(=C(C=C1)O)OC	High	Yes
Zingiber officinale	rhizome	IMPHY004536	Geranic acid	DOI:10.1002/(sici)1099-1026(199703)12:2<63::aid-ffj614>3.0.co;2-z, DOI:10.1080/10412905.2007.9699240	5275520	CC(=CCCC(=CC(=O)O)C)C	High	Yes
Zingiber officinale	rhizome	IMPHY004537	Gingerenone A	ISBN:9788172363093, ISBN:9788185042145, The Ayurvedic Pharmacopoeia of India Part-1 Volume-9	5281775	COC1=C(C=CC(=C1)CCC=CC(=O)CCC2=CC(=C(C=C2)O)OC)O	High	Yes
Zingiber officinale	rhizome	IMPHY004598	Shogaol	DOI:10.1080/0972060x.2014.986540, ISBN:9788172361266, ISBN:9788172363093, ISBN:9788185042145, ISBN:9788190115131, ISBN:9788190648912, ISBN:9789327275590, The Ayurvedic Pharmacopoeia of India Part-1 Volume-9, The Unani Pharmacopoeia of India Part-1 Volume-1	5281794	CCCCCC=CC(=O)CCC1=CC(=C(C=C1)O)OC	High	Yes
Zingiber officinale	rhizome	IMPHY004670	Seychellene	DOI:10.1080/0972060x.2018.1533436	519743	CC1CCC2(C(=C)C3CCC2(C1C3)C)C	Low	No
Zingiber officinale	rhizome	IMPHY004671	p-Mentha-1,5-dien-7-ol	ISBN:9788172363093	519721	CC(C)C1CC=C(C=C1)CO	High	Yes
Zingiber officinale	rhizome	IMPHY004889	Cinnamyl alcohol	DOI:10.1002/(sici)1099-1026(199703)12:2<63::aid-ffj614>3.0.co;2-z	5315892	C1=CC=C(C=C1)C=CCO	High	Yes
Zingiber officinale	rhizome	IMPHY005009	[6]-Gingerdiol 3,5-diacetate	ISBN:9788171360536	5317587	CCCCCC(CC(CCC1=CC(=C(C=C1)O)OC)OC(=O)C)OC(=O)C	High	No
Zingiber officinale	rhizome	IMPHY005010	1-(4-hydroxy-3-methoxyphenyl)-7-(4-hydroxyphenyl)-(4E)-4-hepten-3-one	ISBN:9788172363093, ISBN:9788185042145, The Ayurvedic Pharmacopoeia of India Part-1 Volume-9	5317593	COC1=C(C=CC(=C1)CCC(=O)C=CCCC2=CC=C(C=C2)O)O	High	Yes
Zingiber officinale	rhizome	IMPHY005077	(10)-Gingerol	ISBN:9788172363093	168115	CCCCCCCCCC(CC(=O)CCC1=CC(=C(C=C1)O)OC)O	High	Yes
Zingiber officinale	rhizome	IMPHY005345	1-Octen-3-OL	DOI:10.1002/(sici)1099-1026(199703)12:2<63::aid-ffj614>3.0.co;2-z, DOI:10.1080/10412905.2004.9698692	18827	CCCCCC(C=C)O	High	Yes
Zingiber officinale	rhizome	IMPHY005397	Gingerdione	ISBN:9788190648912	162952	CCCCCC(=O)CC(=O)CCC1=CC(=C(C=C1)O)OC	High	Yes
Zingiber officinale	rhizome	IMPHY005583	Geranylgeraniol	DOI:10.1080/0972060x.2017.1417747	5281365	CC(=CCCC(=CCCC(=CCCC(=CCO)C)C)C)C	High	No
Zingiber officinale	rhizome	IMPHY005618	Germacrene B	DOI:10.1002/ffj.1373, DOI:10.1080/0972060x.2014.960278, DOI:10.1080/10412905.2004.9698692	5281519	CC1=CCCC(=CCC(=C(C)C)CC1)C	Low	No
Zingiber officinale	rhizome	IMPHY005653	2-Octanol	ISBN:9788172363093	20083	CCCCCCC(C)O	High	Yes
Zingiber officinale	rhizome	IMPHY005798	Curlone	DOI:10.1080/0972060x.2018.1533436	196216	CC(CC(=O)C=C(C)C)C1CCC(=C)C=C1	High	Yes
Zingiber officinale	rhizome	IMPHY005830	Eudesmane	DOI:10.1080/10412905.2013.796496	193299	CC1CCCC2(C1CC(CC2)C(C)C)C	Low	No
Zingiber officinale	rhizome	IMPHY005974	Longicyclene	DOI:10.1080/10412905.2004.9698692	564934	CC1(CCCC2(C3C1C4C2(C4C3)C)C)C	Low	Yes
Zingiber officinale	rhizome	IMPHY005993	2-Pentanol	ISBN:9788172363093	22386	CCCC(C)O	High	Yes
Zingiber officinale	rhizome	IMPHY006007	Citronellyl formate	DOI:10.1002/(sici)1099-1026(199703)12:2<63::aid-ffj614>3.0.co;2-z	7778	CC(CCC=C(C)C)CCOC=O	High	Yes
Zingiber officinale	rhizome	IMPHY006145	p-Cymene	DOI:10.1002/(sici)1099-1026(199703)12:2<63::aid-ffj614>3.0.co;2-z, DOI:10.1002/ffj.1373, DOI:10.1002/ffj.2730030207, DOI:10.1080/0972060x.2005.10643442, DOI:10.1080/0972060x.2014.1001142, DOI:10.1080/0972060x.2014.960278, DOI:10.1080/10412905.2002.9699850, DOI:10.1080/10412905.2004.9698692, DOI:10.1080/10412905.2013.796496	7463	CC1=CC=C(C=C1)C(C)C	Low	Yes
Zingiber officinale	rhizome	IMPHY006176	Geranyllinalool	DOI:10.1080/0972060x.2017.1417747	5365872	CC(=CCCC(=CCCC(=CCCC(C)(C=C)O)C)C)C	High	No
Zingiber officinale	rhizome	IMPHY006324	Linalyl propionate	DOI:10.1002/(sici)1099-1026(199703)12:2<63::aid-ffj614>3.0.co;2-z	61098	CCC(=O)OC(C)(CCC=C(C)C)C=C	High	Yes
Zingiber officinale	rhizome	IMPHY006325	Myrtenal	DOI:10.1080/0972060x.2017.1417747, DOI:10.1080/10412905.2007.9699240	61130	CC1(C2CC=C(C1C2)C=O)C	High	Yes
Zingiber officinale	rhizome	IMPHY006347	Hexanal	DOI:10.1002/ffj.1373, DOI:10.1080/0972060x.2005.10643442, DOI:10.1080/0972060x.2017.1417747, DOI:10.1080/10412905.2004.9698692, DOI:10.1080/10412905.2007.9699240	6184	CCCCCC=O	High	Yes
Zingiber officinale	rhizome	IMPHY006352	Nerol oxide	ISBN:9788172363093	61275	CC1=CCOC(C1)C=C(C)C	High	Yes
Zingiber officinale	rhizome	IMPHY006414	Geranyl tiglate	DOI:10.1002/(sici)1099-1026(199703)12:2<63::aid-ffj614>3.0.co;2-z	5367785	CC=C(C)C(=O)OCC=C(C)CCC=C(C)C	Low	No
Zingiber officinale	rhizome	IMPHY006515	Hedycaryol	DOI:10.1080/0972060x.2017.1417747	6432240	CC1=CCCC(=CCC(CC1)C(C)(C)O)C	High	Yes
Zingiber officinale	rhizome	IMPHY006696	Methyleugenol	DOI:10.1002/(sici)1099-1026(199703)12:2<63::aid-ffj614>3.0.co;2-z	7127	COC1=C(C=C(C=C1)CC=C)OC	High	Yes
Zingiber officinale	rhizome	IMPHY006709	Acetyleugenol	DOI:10.1080/10412905.2002.9699850	7136	CC(=O)OC1=C(C=C(C=C1)CC=C)OC	High	Yes
Zingiber officinale	rhizome	IMPHY006944	Estragole	DOI:10.1002/(sici)1099-1026(199703)12:2<63::aid-ffj614>3.0.co;2-z	8815	COC1=CC=C(C=C1)CC=C	High	Yes
Zingiber officinale	rhizome	IMPHY006948	beta-Terpineol	DOI:10.1080/0972060x.2017.1417747, DOI:10.1080/10412905.2004.9698692, DOI:10.1080/10412905.2007.9699240	8748	CC(=C)C1CCC(CC1)(C)O	High	Yes
Zingiber officinale	rhizome	IMPHY006950	Tricyclene	DOI:10.1002/ffj.1373, DOI:10.1080/0972060x.2014.1001142, DOI:10.1080/0972060x.2017.1417747, DOI:10.1080/10412905.2004.9698692, DOI:10.1080/10412905.2007.9699240	79035	CC1(C2CC3C1(C3C2)C)C	Low	Yes
Zingiber officinale	rhizome	IMPHY006951	Eicosane	DOI:10.1080/0972060x.2017.1417747	8222	CCCCCCCCCCCCCCCCCCCC	Low	No
Zingiber officinale	rhizome	IMPHY006970	Decanal	DOI:10.1002/ffj.1373, DOI:10.1080/10412905.2004.9698692, DOI:10.1080/10412905.2007.9699240	8175	CCCCCCCCCC=O	High	Yes
Zingiber officinale	rhizome	IMPHY007067	Linalyl acetate	DOI:10.1080/10412905.2004.9698692, DOI:10.1080/10412905.2007.9699240	8294	CC(=CCCC(C)(C=C)OC(=O)C)C	High	Yes
Zingiber officinale	rhizome	IMPHY007069	4'-Methylacetophenone	DOI:10.1080/10412905.2004.9698692	8500	CC1=CC=C(C=C1)C(=O)C	High	Yes
Zingiber officinale	rhizome	IMPHY007076	Undecanal	DOI:10.1080/10412905.2007.9699240	8186	CCCCCCCCCCC=O	High	Yes
Zingiber officinale	rhizome	IMPHY007077	Furan, 3-methyl-2-(3-methyl-2-butenyl)-	DOI:10.1080/10412905.2004.9698692	84825	CC1=C(OC=C1)CC=C(C)C	High	Yes
Zingiber officinale	rhizome	IMPHY007162	2-Methyl-3-buten-2-OL	DOI:10.1002/ffj.1373	8257	CC(C)(C=C)O	High	Yes
Zingiber officinale	rhizome	IMPHY007171	1-Hexanol	DOI:10.1080/10412905.2007.9699240, ISBN:9788172363093	8103	CCCCCCO	High	Yes
Zingiber officinale	rhizome	IMPHY007204	Dodecanal	DOI:10.1080/10412905.2004.9698692	8194	CCCCCCCCCCCC=O	High	Yes
Zingiber officinale	rhizome	IMPHY007291	Heptane	DOI:10.1080/10412905.2007.9699240	8900	CCCCCCC	Low	Yes
Zingiber officinale	rhizome	IMPHY007299	Phellandral	DOI:10.1080/0972060x.2014.1001142	89488	CC(C)C1CCC(=CC1)C=O	High	Yes
Zingiber officinale	rhizome	IMPHY007331	6-Methyl-5-hepten-2-one	DOI:10.1002/ffj.1373, DOI:10.1080/0972060x.2014.1001142, DOI:10.1080/0972060x.2017.1417747, DOI:10.1080/10412905.1994.9698347, DOI:10.1080/10412905.2004.9698692, DOI:10.1080/10412905.2007.9699240	9862	CC(=CCCC(=O)C)C	High	Yes
Zingiber officinale	rhizome	IMPHY007369	Paradol	DOI:10.1002/ffj.1373, ISBN:9788172363093	94378	CCCCCCCC(=O)CCC1=CC(=C(C=C1)O)OC	High	Yes
Zingiber officinale	rhizome	IMPHY007376	beta-Cubebene	DOI:10.1080/0972060x.2014.1001142, DOI:10.1080/10412905.2002.9699850, DOI:10.1080/10412905.2007.9699240	93081	CC1CCC(C2C13C2C(=C)CC3)C(C)C	Low	Yes
Zingiber officinale	rhizome	IMPHY007378	(2S,3R,4R,5S,6S)-2-(hydroxymethyl)-6-(((2S,3R,4R,5S,6R)-3,4,5-trihydroxy-6-(((4aR,8aS)-4-isopropyl-1,7-dimethyl-1,2,3,4,4a,5,8,8a-octahydronaphthalen-1-yl)oxy)tetrahydro-2H-pyran-2-yl)methoxy)tetrahydro-2H-pyran-3,4,5-triol	DOI:10.1080/10412905.2002.9699850	91754221	CC1=CCC2C(CCC(C2C1)(C)OC3C(C(C(C(O3)COC4C(C(C(C(O4)CO)O)O)O)O)O)O)C(C)C	Low	No
Zingiber officinale	rhizome	IMPHY007421	Citronellyl acetate	DOI:10.1002/(sici)1099-1026(199703)12:2<63::aid-ffj614>3.0.co;2-z, DOI:10.1002/ffj.2730030207, DOI:10.1080/0972060x.2014.1001142, DOI:10.1080/0972060x.2017.1417747, DOI:10.1080/10412905.2004.9698692	9017	CC(CCC=C(C)C)CCOC(=O)C	High	Yes
Zingiber officinale	rhizome	IMPHY007445	(Z)-beta-Ocimenol	DOI:10.1002/(sici)1099-1026(199703)12:2<63::aid-ffj614>3.0.co;2-z	91753567	CC(=CC(C=C(C)C=C)O)C	High	Yes
Zingiber officinale	rhizome	IMPHY007620	1-Octanol	DOI:10.1002/ffj.1373, DOI:10.1080/0972060x.2014.1001142, ISBN:9788172363093	957	CCCCCCCCO	High	Yes
Zingiber officinale	rhizome	IMPHY007751	Cedr-8-en-13-ol	DOI:10.1080/0972060x.2018.1533436	519545	CC1CCC2C13CC=C(C(C3)C2(C)CO)C	High	Yes
Zingiber officinale	rhizome	IMPHY007840	Spathulenol	DOI:10.1080/0972060x.2014.1001142, DOI:10.1080/0972060x.2018.1533436, DOI:10.1080/10412905.2002.9699850	92231	CC1(C2C1C3C(CCC3(C)O)C(=C)CC2)C	High	Yes
Zingiber officinale	rhizome	IMPHY008653	(8)-Gingerdione	DOI:10.1002/ffj.1373	14440537	CCCCCCCC(=O)CC(=O)CCC1=CC(=C(C=C1)O)OC	High	Yes
Zingiber officinale	rhizome	IMPHY008690	[6]-Dehydrogingerdione	ISBN:9788171360536, ISBN:9788190648912	9796015	CCCCCC(=O)CC(=O)C=CC1=CC(=C(C=C1)O)OC	High	Yes
Zingiber officinale	rhizome	IMPHY008783	4',6-Dichloroflavan	ISBN:9788185042145	126331	C1CC2=C(C=CC(=C2)Cl)OC1C3=CC=C(C=C3)Cl	High	Yes
Zingiber officinale	rhizome	IMPHY008936	alpha-Guaiene	DOI:10.1080/10412905.2004.9698692	5317844	CC1CCC(CC2=C1CCC2C)C(=C)C	Low	No
Zingiber officinale	rhizome	IMPHY009368	Heptadecane	DOI:10.1080/0972060x.2017.1417747	12398	CCCCCCCCCCCCCCCCC	Low	No
Zingiber officinale	rhizome	IMPHY009369	Nonadecane	DOI:10.1080/0972060x.2017.1417747	12401	CCCCCCCCCCCCCCCCCCC	Low	No
Zingiber officinale	rhizome	IMPHY009375	Docosane	DOI:10.1080/0972060x.2017.1417747	12405	CCCCCCCCCCCCCCCCCCCCCC	Low	No
Zingiber officinale	rhizome	IMPHY009389	Pentadecane	DOI:10.1080/0972060x.2017.1417747	12391	CCCCCCCCCCCCCCC	Low	No
Zingiber officinale	rhizome	IMPHY009463	6-Gingesulfonic acid	ISBN:9788171360536, ISBN:9788172363093, ISBN:9788185042145, The Ayurvedic Pharmacopoeia of India Part-1 Volume-9	126890	CCCCCC(CC(=O)CCC1=CC(=C(C=C1)O)OC)S(=O)(=O)O	High	No
Zingiber officinale	rhizome	IMPHY009490	Tricosane	DOI:10.1080/0972060x.2017.1417747	12534	CCCCCCCCCCCCCCCCCCCCCCC	Low	No
Zingiber officinale	rhizome	IMPHY009596	Pentyl acetate	DOI:10.1080/10412905.2007.9699240	12348	CCCCCOC(=O)C	High	Yes
Zingiber officinale	rhizome	IMPHY009618	Zingiberenol	DOI:10.1002/(sici)1099-1026(199703)12:2<63::aid-ffj614>3.0.co;2-z, DOI:10.1002/ffj.1373, DOI:10.1080/0972060x.2017.1417747, DOI:10.1080/10412905.1994.9698347, DOI:10.1080/10412905.2002.9699850, ISBN:9788172363093	13213649	CC(CCC=C(C)C)C1CCC(C=C1)(C)O	High	Yes
Zingiber officinale	rhizome	IMPHY009626	2-Nonanol	DOI:10.1002/(sici)1099-1026(199703)12:2<63::aid-ffj614>3.0.co;2-z, DOI:10.1080/10412905.1994.9698347, ISBN:9788172363093	12367	CCCCCCCC(C)O	High	Yes
Zingiber officinale	rhizome	IMPHY009642	2-Nonanone	DOI:10.1080/0972060x.2014.1001142, DOI:10.1080/10412905.2004.9698692	13187	CCCCCCCC(=O)C	High	Yes
Zingiber officinale	rhizome	IMPHY009718	Bulnesol	DOI:10.1080/10412905.2002.9699850	90785	CC1CCC2=C(CCC(CC12)C(C)(C)O)C	High	Yes
Zingiber officinale	rhizome	IMPHY009729	Verbenene	DOI:10.1080/0972060x.2014.1001142	6427476	CC1(C2CC1C(=C)C=C2)C	Low	Yes
Zingiber officinale	rhizome	IMPHY009740	Camphene hydrate	DOI:10.1002/ffj.1373	101680	CC1(C2CCC(C2)C1(C)O)C	High	Yes
Zingiber officinale	rhizome	IMPHY009743	beta-Gurjunene	DOI:10.1080/10412905.2004.9698692	6450812	CC1CCC2C(C2(C)C)C3C1CCC3=C	Low	Yes
Zingiber officinale	rhizome	IMPHY009751	1-Heptanol	DOI:10.1080/10412905.2007.9699240	8129	CCCCCCCO	High	Yes
Zingiber officinale	rhizome	IMPHY009760	Citronellyl propionate	DOI:10.1080/0972060x.2014.960278	8834	CCC(=O)OCCC(C)CCC=C(C)C	High	Yes
Zingiber officinale	rhizome	IMPHY009762	Heptyl acetate	DOI:10.1080/0972060x.2014.1001142	8159	CCCCCCCOC(=O)C	High	Yes
Zingiber officinale	rhizome	IMPHY009765	beta-Calacorene	DOI:10.1080/10412905.2004.9698692	529621	CC1=CC2=C(C=C1)C(=C)CCC2C(C)C	Low	No
Zingiber officinale	rhizome	IMPHY009840	Cyclosativene	DOI:10.1002/ffj.1373, DOI:10.1080/0972060x.2014.1001142, DOI:10.1080/0972060x.2014.960278, DOI:10.1080/0972060x.2017.1417747, DOI:10.1080/10412905.2004.9698692	519960	CC(C)C1CCC2(C3C1C4C2(C4C3)C)C	Low	Yes
Zingiber officinale	rhizome	IMPHY009880	p-Mentha-1,5-dien-8-ol	ISBN:9788172363093	519323	CC1=CCC(C=C1)C(C)(C)O	High	Yes
Zingiber officinale	rhizome	IMPHY009946	Benzaldehyde	DOI:10.1080/10412905.2004.9698692, ISBN:9788172363093	240	C1=CC=C(C=C1)C=O	High	Yes
Zingiber officinale	rhizome	IMPHY010005	Humulane-1,6-dien-3-ol	DOI:10.1080/0972060x.2017.1417747	5353015	CC1CC(C=C(CCCC(C=C1)(C)C)C)O	High	Yes
Zingiber officinale	rhizome	IMPHY010049	Artesin[sesquiterpene]	ISBN:9781514271186	10422228	CC1C2CCC3(C(CCC(=C3C2OC1=O)C)O)C	High	Yes
Zingiber officinale	rhizome	IMPHY010072	Eucalyptol	DOI:10.1002/(sici)1099-1026(199703)12:2<63::aid-ffj614>3.0.co;2-z, DOI:10.1002/ffj.1373, DOI:10.1080/0972060x.2014.960278, DOI:10.1080/0972060x.2014.986540, DOI:10.1080/0972060x.2017.1417747, DOI:10.1080/0972060x.2018.1559104, DOI:10.1080/0972060x.2019.1611484, DOI:10.1080/10412905.1994.9698347, DOI:10.1080/10412905.2002.9699850, DOI:10.1080/10412905.2004.9698692, DOI:10.1080/10412905.2007.969924…	2758	CC1(C2CCC(O1)(CC2)C)C	High	Yes
Zingiber officinale	rhizome	IMPHY010080	beta-Elemene	DOI:10.1002/ffj.1373, DOI:10.1002/ffj.2730030207, DOI:10.1080/0972060x.2014.1001142, DOI:10.1080/0972060x.2017.1417747, DOI:10.1080/0972060x.2018.1533436, DOI:10.1080/10412905.1994.9698347, DOI:10.1080/10412905.2004.9698692, DOI:10.1080/10412905.2007.9699240, DOI:10.1080/10412905.2013.796496	6918391	CC(=C)C1CCC(C(C1)C(=C)C)(C)C=C	Low	No
Zingiber officinale	rhizome	IMPHY010086	6-Methylhept-5-en-2-ol	DOI:10.1080/10412905.2004.9698692, ISBN:9788172363093	20745	CC(CCC=C(C)C)O	High	Yes
Zingiber officinale	rhizome	IMPHY010093	Gingerglycolipid C	ISBN:9788172363093, ISBN:9788185042145, The Ayurvedic Pharmacopoeia of India Part-1 Volume-9	101635263	CCCCCCCCC=CCCCCCCCC(=O)OCC(COC1C(C(C(C(O1)COC2C(C(C(C(O2)CO)O)O)O)O)O)O)O	Low	No
Zingiber officinale	rhizome	IMPHY010097	Benzyl benzoate	DOI:10.1002/(sici)1099-1026(199703)12:2<63::aid-ffj614>3.0.co;2-z	2345	C1=CC=C(C=C1)COC(=O)C2=CC=CC=C2	High	Yes
Zingiber officinale	rhizome	IMPHY010126	Zingiberol	ISBN:9788190648912, The Ayurvedic Pharmacopoeia of India Part-1 Volume-9, The Unani Pharmacopoeia of India Part-1 Volume-4			High	Yes
Zingiber officinale	rhizome	IMPHY010507	(8)-Gingerol	ISBN:9788172363093	168114	CCCCCCCC(CC(=O)CCC1=CC(=C(C=C1)O)OC)O	High	Yes
Zingiber officinale	rhizome	IMPHY010609	(-)-alpha-Himachalene	DOI:10.1080/0972060x.2018.1533436	11830551	CC1=CC2C(CC1)C(=C)CCCC2(C)C	Low	No
Zingiber officinale	rhizome	IMPHY010815	Thujopsene	DOI:10.1080/0972060x.2018.1533436, DOI:10.1080/10412905.2013.796496	442402	CC1=CCC2(CCCC(C23C1C3)(C)C)C	Low	No
Zingiber officinale	rhizome	IMPHY010995	Toluene	DOI:10.1080/10412905.2007.9699240	1140	CC1=CC=CC=C1	Low	No
Zingiber officinale	rhizome	IMPHY011002	3-Methyl-2-pentanol	DOI:10.1080/10412905.2007.9699240	11261	CCC(C)C(C)O	High	Yes
Zingiber officinale	rhizome	IMPHY011050	3-Buten-2-OL	DOI:10.1080/10412905.2007.9699240	11716	CC(C=C)O	High	No
Zingiber officinale	rhizome	IMPHY011215	Tetradecane	DOI:10.1080/0972060x.2017.1417747	12389	CCCCCCCCCCCCCC	Low	No
Zingiber officinale	rhizome	IMPHY011381	(4S)-1-Methyl-4-(prop-1-EN-2-YL)-7-oxabicyclo[4.1.0]heptane	DOI:10.1080/10412905.2007.9699240	10953718	CC(=C)C1CCC2(C(C1)O2)C	High	Yes
Zingiber officinale	rhizome	IMPHY011392	3-Carene	DOI:10.1002/(sici)1099-1026(199703)12:2<63::aid-ffj614>3.0.co;2-z, DOI:10.1002/ffj.2730030207, DOI:10.1080/0972060x.2014.1001142, DOI:10.1080/0972060x.2014.960278, DOI:10.1080/0972060x.2018.1533436, DOI:10.1080/10412905.2004.9698692	26049	CC1=CCC2C(C1)C2(C)C	Low	Yes
Zingiber officinale	rhizome	IMPHY011396	4-Carvomenthenol	DOI:10.1002/(sici)1099-1026(199703)12:2<63::aid-ffj614>3.0.co;2-z, DOI:10.1002/ffj.1373, DOI:10.1080/0972060x.2005.10643442, DOI:10.1080/0972060x.2014.1001142, DOI:10.1080/10412905.1994.9698347, DOI:10.1080/10412905.2002.9699850, DOI:10.1080/10412905.2007.9699240, ISBN:9788172363093	11230	CC1=CCC(CC1)(C(C)C)O	High	Yes
Zingiber officinale	rhizome	IMPHY011455	Cadina-1,4-diene	DOI:10.1080/10412905.2004.9698692	6427091	CC1CCC(C2C1=CCC(=C2)C)C(C)C	Low	No
Zingiber officinale	rhizome	IMPHY011519	alpha-Terpinyl acetate	DOI:10.1080/0972060x.2014.960278, DOI:10.1080/10412905.2007.9699240	111037	CC1=CCC(CC1)C(C)(C)OC(=O)C	High	Yes
Zingiber officinale	rhizome	IMPHY011521	2-Undecanone	DOI:10.1002/ffj.1373, DOI:10.1080/0972060x.2014.960278, DOI:10.1080/0972060x.2017.1417747, DOI:10.1080/0972060x.2019.1611484, DOI:10.1080/10412905.1994.9698347, DOI:10.1080/10412905.2002.9699850, DOI:10.1080/10412905.2004.9698692, DOI:10.1080/10412905.2007.9699240, DOI:10.1080/10412905.2013.796496, ISBN:9788172363093	8163	CCCCCCCCCC(=O)C	High	Yes
Zingiber officinale	rhizome	IMPHY011542	beta-Eudesmol	DOI:10.1002/ffj.1373, DOI:10.1002/ffj.2730030207, DOI:10.1080/0972060x.2017.1417747, DOI:10.1080/10412905.2007.9699240, ISBN:9788172363093, The Ayurvedic Pharmacopoeia of India Part-1 Volume-9	91457	CC12CCCC(=C)C1CC(CC2)C(C)(C)O	High	Yes
Zingiber officinale	rhizome	IMPHY011552	(1R)-2-methyl-5-propan-2-ylbicyclo[3.1.0]hex-2-ene	DOI:10.1002/ffj.1373, DOI:10.1080/0972060x.2014.1001142, DOI:10.1080/0972060x.2014.960278, DOI:10.1080/0972060x.2017.1417747, DOI:10.1080/0972060x.2018.1533436	6451618	CC1=CCC2(C1C2)C(C)C	Low	Yes
Zingiber officinale	rhizome	IMPHY011562	2-Hexenal	DOI:10.1080/10412905.2007.9699240	5281168	CCCC=CC=O	High	Yes
Zingiber officinale	rhizome	IMPHY011564	Germacra-1(10),5-dien-4-ol	DOI:10.1080/0972060x.2017.1417747	101589676	CC1=CCCC(C=CC(CC1)C(C)C)(C)O	High	Yes
Zingiber officinale	rhizome	IMPHY011568	alpha-Fenchyl acetate	DOI:10.1080/10412905.2002.9699850	7530950	CC(=O)OC1C(C2CCC1(C2)C)(C)C	High	Yes
Zingiber officinale	rhizome	IMPHY011581	alpha-Selinene	DOI:10.1080/0972060x.2014.1001142, DOI:10.1080/0972060x.2018.1533436	10856614	CC1=CCCC2(C1CC(CC2)C(=C)C)C	Low	No
Zingiber officinale	rhizome	IMPHY011586	(S,1Z,6Z)-8-Isopropyl-1-methyl-5-methylenecyclodeca-1,6-diene	DOI:10.1002/ffj.1373, DOI:10.1002/ffj.2730030207, DOI:10.1080/0972060x.2005.10643442, DOI:10.1080/0972060x.2018.1533436, DOI:10.1080/10412905.2004.9698692, DOI:10.1080/10412905.2007.9699240	91723653	CC1=CCCC(=C)C=CC(CC1)C(C)C	Low	No
Zingiber officinale	rhizome	IMPHY011590	d-Borneol	DOI:10.1002/(sici)1099-1026(199703)12:2<63::aid-ffj614>3.0.co;2-z, DOI:10.1002/ffj.2730030207, DOI:10.1080/0972060x.2005.10643442, DOI:10.1080/0972060x.2014.960278, DOI:10.1080/0972060x.2017.1417747, DOI:10.1080/0972060x.2018.1533436, DOI:10.1080/10412905.1994.9698347, DOI:10.1080/10412905.2002.9699850, DOI:10.1080/10412905.2004.9698692, DOI:10.1080/10412905.2007.9699240, DOI:10.1080/10412905.201…	61060	CC1(C2CCC1(C(C2)O)C)C	High	Yes
Zingiber officinale	rhizome	IMPHY011599	Terpinolene	DOI:10.1002/(sici)1099-1026(199703)12:2<63::aid-ffj614>3.0.co;2-z, DOI:10.1002/ffj.1373, DOI:10.1080/0972060x.2014.1001142, DOI:10.1080/0972060x.2014.960278, DOI:10.1080/0972060x.2017.1417747, DOI:10.1080/0972060x.2018.1533436, DOI:10.1080/10412905.2004.9698692, DOI:10.1080/10412905.2007.9699240	11463	CC1=CCC(=C(C)C)CC1	Low	Yes
Zingiber officinale	rhizome	IMPHY011608	Gingerol	DOI:10.1002/ffj.1373, DOI:10.1080/0972060x.2014.986540, ISBN:9788172361266, ISBN:9788172363093, ISBN:9788190115131, The Ayurvedic Pharmacopoeia of India Part-1 Volume-9, The Unani Pharmacopoeia of India Part-1 Volume-1	442793	CCCCCC(CC(=O)CCC1=CC(=C(C=C1)O)OC)O	High	Yes
Zingiber officinale	rhizome	IMPHY011630	cis,cis-Farnesol	DOI:10.1080/10412905.2007.9699240	1549107	CC(=CCCC(=CCCC(=CCO)C)C)C	Low	No
Zingiber officinale	rhizome	IMPHY011631	(E,Z)-farnesol	DOI:10.1080/10412905.2007.9699240	1549109	CC(=CCCC(=CCCC(=CCO)C)C)C	Low	No
Zingiber officinale	rhizome	IMPHY011632	Farnesol	DOI:10.1002/ffj.2730030207, DOI:10.1080/0972060x.2019.1611484, DOI:10.1080/10412905.2007.9699240, The Ayurvedic Pharmacopoeia of India Part-1 Volume-9	445070	CC(=CCCC(=CCCC(=CCO)C)C)C	High	Yes
Zingiber officinale	rhizome	IMPHY011633	(2Z,6E)-Farnesol	DOI:10.1080/10412905.2007.9699240	1549108	CC(=CCCC(=CCCC(=CCO)C)C)C	Low	No
Zingiber officinale	rhizome	IMPHY011640	Isoeugenol	DOI:10.1080/0972060x.2014.1001142	853433	CC=CC1=CC(=C(C=C1)O)OC	High	Yes
Zingiber officinale	rhizome	IMPHY011643	alpha-Terpinene	DOI:10.1002/(sici)1099-1026(199703)12:2<63::aid-ffj614>3.0.co;2-z, DOI:10.1002/ffj.1373, DOI:10.1080/0972060x.2014.1001142, DOI:10.1080/10412905.2004.9698692, ISBN:9788185042084	7462	CC1=CC=C(CC1)C(C)C	Low	Yes
Zingiber officinale	rhizome	IMPHY011647	Geranyl acetate	DOI:10.1002/ffj.2730030207, DOI:10.1080/0972060x.2005.10643442, DOI:10.1080/0972060x.2014.1001142, DOI:10.1080/0972060x.2014.960278, DOI:10.1080/0972060x.2014.986540, DOI:10.1080/0972060x.2017.1417747, DOI:10.1080/10412905.2002.9699850, DOI:10.1080/10412905.2007.9699240, ISBN:9788185042084	1549026	CC(=CCCC(=CCOC(=O)C)C)C	High	Yes
Zingiber officinale	rhizome	IMPHY011648	Neryl acetate	DOI:10.1080/0972060x.2014.960278, DOI:10.1080/0972060x.2018.1559104, DOI:10.1080/10412905.2007.9699240	1549025	CC(=CCCC(=CCOC(=O)C)C)C	High	Yes
Zingiber officinale	rhizome	IMPHY011657	cis-beta-Farnesene	DOI:10.1080/0972060x.2014.1001142, DOI:10.1080/0972060x.2014.960278	5317319	CC(=CCCC(=CCCC(=C)C=C)C)C	Low	No
Zingiber officinale	rhizome	IMPHY011658	beta-Farnesene	DOI:10.1002/ffj.1373, DOI:10.1002/ffj.2730030207, DOI:10.1080/0972060x.2005.10643442, DOI:10.1080/0972060x.2018.1533436, DOI:10.1080/10412905.1994.9698347, DOI:10.1080/10412905.2007.9699240	5281517	CC(=CCCC(=CCCC(=C)C=C)C)C	Low	No
Zingiber officinale	rhizome	IMPHY011659	alpha-Muurolene	DOI:10.1080/0972060x.2014.1001142, DOI:10.1080/10412905.2004.9698692, DOI:10.1080/10412905.2007.9699240	12306047	CC1=CC2C(CC1)C(=CCC2C(C)C)C	Low	No
Zingiber officinale	rhizome	IMPHY011660	(+)-alpha-Cadinene	DOI:10.1080/0972060x.2014.1001142	12306048	CC1=CC2C(CC1)C(=CCC2C(C)C)C	Low	No
Zingiber officinale	rhizome	IMPHY011709	alpha-Eudesmol	DOI:10.1002/ffj.1373, DOI:10.1080/10412905.2007.9699240	92762	CC1=CCCC2(C1CC(CC2)C(C)(C)O)C	High	Yes
Zingiber officinale	rhizome	IMPHY011714	Methyl cinnamate	DOI:10.1080/10412905.2002.9699850	637520	COC(=O)C=CC1=CC=CC=C1	High	Yes
Zingiber officinale	rhizome	IMPHY011745	Zingiberene	DOI:10.1002/(sici)1099-1026(199703)12:2<63::aid-ffj614>3.0.co;2-z, DOI:10.1002/ffj.1373, DOI:10.1080/0972060x.2005.10643442, DOI:10.1080/0972060x.2014.1001142, DOI:10.1080/0972060x.2014.986540, DOI:10.1080/0972060x.2017.1417747, DOI:10.1080/0972060x.2018.1533436, DOI:10.1080/0972060x.2018.1559104, DOI:10.1080/0972060x.2019.1611484, DOI:10.1080/10412905.1994.9698347, DOI:10.1080/10412905.2002.9699…	92776	CC1=CCC(C=C1)C(C)CCC=C(C)C	Low	No
Zingiber officinale	rhizome	IMPHY011746	alpha-Zingiberene	ISBN:9780387706375, ISBN:9788172363093, ISBN:9789327275590, The Ayurvedic Pharmacopoeia of India Part-1 Volume-9	11127403	CC1=CCC(C=C1)C(C)CCC=C(C)C	Low	No
Zingiber officinale	rhizome	IMPHY011749	Humulene epoxide II	DOI:10.1080/0972060x.2014.1001142	10704181	CC1=CCC(C=CCC2(C(O2)CC1)C)(C)C	High	Yes
Zingiber officinale	rhizome	IMPHY011761	Humulene	DOI:10.1002/(sici)1099-1026(199703)12:2<63::aid-ffj614>3.0.co;2-z, DOI:10.1080/0972060x.2014.1001142, DOI:10.1080/10412905.2004.9698692	5281520	CC1=CCC(C=CCC(=CCC1)C)(C)C	Low	No
Zingiber officinale	rhizome	IMPHY011789	Citral	DOI:10.1002/(sici)1099-1026(199703)12:2<63::aid-ffj614>3.0.co;2-z, DOI:10.1002/ffj.1373, DOI:10.1002/ffj.2730030207, DOI:10.1080/0972060x.2005.10643442, DOI:10.1080/0972060x.2014.1001142, DOI:10.1080/0972060x.2014.960278, DOI:10.1080/0972060x.2014.986540, DOI:10.1080/0972060x.2017.1417747, DOI:10.1080/0972060x.2018.1559104, DOI:10.1080/0972060x.2019.1611484, DOI:10.1080/10412905.1994.9698347, DOI…	638011	CC(=CCCC(=CC=O)C)C	High	Yes
Zingiber officinale	rhizome	IMPHY011790	Neral	DOI:10.1002/(sici)1099-1026(199703)12:2<63::aid-ffj614>3.0.co;2-z, DOI:10.1002/ffj.1373, DOI:10.1002/ffj.2730030207, DOI:10.1080/0972060x.2014.1001142, DOI:10.1080/0972060x.2017.1417747, DOI:10.1080/0972060x.2019.1611484, DOI:10.1080/10412905.1994.9698347, DOI:10.1080/10412905.2002.9699850, DOI:10.1080/10412905.2007.9699240, DOI:10.1080/10412905.2013.796496, ISBN:9780387706375, ISBN:9788172363093…	643779	CC(=CCCC(=CC=O)C)C	High	Yes
Zingiber officinale	rhizome	IMPHY011792	gamma-Muurolene	DOI:10.1080/0972060x.2014.1001142, DOI:10.1080/10412905.1994.9698347, DOI:10.1080/10412905.2004.9698692, DOI:10.1080/10412905.2007.9699240	12313020	CC1=CC2C(CC1)C(=C)CCC2C(C)C	Low	No
Zingiber officinale	rhizome	IMPHY011793	(+)-gamma-Cadinene	DOI:10.1080/0972060x.2014.1001142, DOI:10.1080/10412905.2002.9699850, DOI:10.1080/10412905.2004.9698692, DOI:10.1080/10412905.2013.796496	6432404	CC1=CC2C(CC1)C(=C)CCC2C(C)C	Low	No
Zingiber officinale	rhizome	IMPHY011817	alpha-Farnesene	DOI:10.1080/0972060x.2014.1001142, DOI:10.1080/0972060x.2014.986540, DOI:10.1080/0972060x.2017.1417747, DOI:10.1080/0972060x.2018.1533436, DOI:10.1080/0972060x.2018.1559104, DOI:10.1080/10412905.1994.9698347, DOI:10.1080/10412905.2002.9699850, DOI:10.1080/10412905.2007.9699240, ISBN:9788185042138	5281516	CC(=CCCC(=CCC=C(C)C=C)C)C	Low	No
Zingiber officinale	rhizome	IMPHY011838	(E)-gamma-Bisabolene	DOI:10.1080/0972060x.2014.960278	5352437	CC1=CCC(=C(C)CCC=C(C)C)CC1	Low	No
Zingiber officinale	rhizome	IMPHY011839	(Z)-gamma-bisabolene	ISBN:9788172363093, ISBN:9788190648912	3033866	CC1=CCC(=C(C)CCC=C(C)C)CC1	Low	No
Zingiber officinale	rhizome	IMPHY011882	Cinnamaldehyde	DOI:10.1002/(sici)1099-1026(199703)12:2<63::aid-ffj614>3.0.co;2-z, DOI:10.1080/10412905.2007.9699240	637511	C1=CC=C(C=C1)C=CC=O	High	Yes
Zingiber officinale	rhizome	IMPHY011890	Elemol	DOI:10.1002/ffj.1373, DOI:10.1002/ffj.2730030207, DOI:10.1080/0972060x.2014.1001142, DOI:10.1080/0972060x.2017.1417747, DOI:10.1080/0972060x.2018.1559104, DOI:10.1080/10412905.2002.9699850, DOI:10.1080/10412905.2007.9699240, DOI:10.1080/10412905.2013.796496, The Ayurvedic Pharmacopoeia of India Part-1 Volume-9	92138	CC(=C)C1CC(CCC1(C)C=C)C(C)(C)O	High	Yes
Zingiber officinale	rhizome	IMPHY011896	Valencene	DOI:10.1002/ffj.1373	9855795	CC1CCC=C2C1(CC(CC2)C(=C)C)C	Low	No
Zingiber officinale	rhizome	IMPHY011902	beta-Thujone	DOI:10.1080/10412905.2004.9698692	91456	CC1C2CC2(CC1=O)C(C)C	High	Yes
Zingiber officinale	rhizome	IMPHY011932	(+)-alpha-Funebrene	DOI:10.1080/0972060x.2017.1417747	6552024	CC1CCC2C13CC=C(C(C3)C2(C)C)C	Low	No
Zingiber officinale	rhizome	IMPHY011938	gamma-Eudesmol	DOI:10.1080/10412905.2007.9699240	6432005	CC1=C2CC(CCC2(CCC1)C)C(C)(C)O	High	Yes
Zingiber officinale	rhizome	IMPHY011939	10-epi-gamma-Eudesmol	DOI:10.1002/ffj.1373, DOI:10.1080/0972060x.2014.1001142	6430754	CC1=C2CC(CCC2(CCC1)C)C(C)(C)O	High	Yes
Zingiber officinale	rhizome	IMPHY011957	(+)-delta-Cadinene	DOI:10.1080/0972060x.2014.1001142, DOI:10.1080/0972060x.2018.1533436, DOI:10.1080/10412905.2007.9699240	441005	CC1=CC2C(CCC(=C2CC1)C)C(C)C	Low	No
Zingiber officinale	rhizome	IMPHY011965	(+)-beta-Phellandrene	DOI:10.1002/(sici)1099-1026(199703)12:2<63::aid-ffj614>3.0.co;2-z, DOI:10.1002/ffj.1373, DOI:10.1080/0972060x.2005.10643442, DOI:10.1080/0972060x.2014.960278, DOI:10.1080/0972060x.2017.1417747, DOI:10.1080/10412905.2002.9699850, DOI:10.1080/10412905.2004.9698692, DOI:10.1080/10412905.2007.9699240, DOI:10.1080/10412905.2013.796496, ISBN:9788172363093, The Ayurvedic Pharmacopoeia of India Part-1 Vo…	442484	CC(C)C1CCC(=C)C=C1	Low	Yes
Zingiber officinale	rhizome	IMPHY011973	(-)-cis-Carveol	DOI:10.1080/10412905.2004.9698692	330573	CC1=CCC(CC1O)C(=C)C	High	Yes
Zingiber officinale	rhizome	IMPHY011983	cis-Cinnamaldehyde	DOI:10.1002/(sici)1099-1026(199703)12:2<63::aid-ffj614>3.0.co;2-z	6428995	C1=CC=C(C=C1)C=CC=O	High	Yes
Zingiber officinale	rhizome	IMPHY011999	Carveol	DOI:10.1080/10412905.2007.9699240	7438	CC1=CCC(CC1O)C(=C)C	High	Yes
Zingiber officinale	rhizome	IMPHY012036	Camphor	DOI:10.1002/(sici)1099-1026(199703)12:2<63::aid-ffj614>3.0.co;2-z, DOI:10.1002/ffj.1373, DOI:10.1002/ffj.2730030207, DOI:10.1080/0972060x.2014.1001142, DOI:10.1080/0972060x.2014.960278, DOI:10.1080/10412905.1994.9698347, DOI:10.1080/10412905.2002.9699850, DOI:10.1080/10412905.2004.9698692, DOI:10.1080/10412905.2007.9699240	2537	CC1(C2CCC1(C(=O)C2)C)C	High	Yes
Zingiber officinale	rhizome	IMPHY012058	Linalool	DOI:10.1002/(sici)1099-1026(199703)12:2<63::aid-ffj614>3.0.co;2-z, DOI:10.1002/ffj.1373, DOI:10.1080/0972060x.2005.10643442, DOI:10.1080/0972060x.2014.1001142, DOI:10.1080/0972060x.2014.960278, DOI:10.1080/0972060x.2018.1559104, DOI:10.1080/0972060x.2019.1611484, DOI:10.1080/10412905.1994.9698347, DOI:10.1080/10412905.2002.9699850, DOI:10.1080/10412905.2007.9699240, DOI:10.1080/10412905.2013.7964…	6549	CC(=CCCC(C)(C=C)O)C	High	Yes
Zingiber officinale	rhizome	IMPHY012061	alpha-Pinene	DOI:10.1002/(sici)1099-1026(199703)12:2<63::aid-ffj614>3.0.co;2-z, DOI:10.1002/ffj.1373, DOI:10.1002/ffj.2730030207, DOI:10.1080/0972060x.2005.10643442, DOI:10.1080/0972060x.2014.1001142, DOI:10.1080/0972060x.2014.960278, DOI:10.1080/0972060x.2017.1417747, DOI:10.1080/0972060x.2018.1533436, DOI:10.1080/0972060x.2018.1559104, DOI:10.1080/0972060x.2019.1611484, DOI:10.1080/10412905.2002.9699850, DO…	6654	CC1=CCC2CC1C2(C)C	Low	Yes
Zingiber officinale	rhizome	IMPHY012070	o-Xylene	DOI:10.1080/10412905.2007.9699240	7237	CC1=CC=CC=C1C	Low	Yes
Zingiber officinale	rhizome	IMPHY012086	Citronellal	DOI:10.1002/(sici)1099-1026(199703)12:2<63::aid-ffj614>3.0.co;2-z, DOI:10.1002/ffj.1373, DOI:10.1002/ffj.2730030207, DOI:10.1080/10412905.2002.9699850, DOI:10.1080/10412905.2004.9698692, DOI:10.1080/10412905.2007.9699240, DOI:10.1080/10412905.2013.796496	7794	CC(CCC=C(C)C)CC=O	High	Yes
Zingiber officinale	rhizome	IMPHY012104	Citronellol	DOI:10.1002/(sici)1099-1026(199703)12:2<63::aid-ffj614>3.0.co;2-z, DOI:10.1002/ffj.1373, DOI:10.1002/ffj.2730030207, DOI:10.1080/0972060x.2014.1001142, DOI:10.1080/10412905.2002.9699850, DOI:10.1080/10412905.2007.9699240, DOI:10.1080/10412905.2013.796496, ISBN:9788172363093	8842	CC(CCC=C(C)C)CCO	High	Yes
Zingiber officinale	rhizome	IMPHY012130	Dihydrocarveol	DOI:10.1080/10412905.2007.9699240	12072	CC1CCC(CC1O)C(=C)C	High	Yes
Zingiber officinale	rhizome	IMPHY012147	beta-Pinene	DOI:10.1002/(sici)1099-1026(199703)12:2<63::aid-ffj614>3.0.co;2-z, DOI:10.1002/ffj.1373, DOI:10.1002/ffj.2730030207, DOI:10.1080/0972060x.2014.1001142, DOI:10.1080/0972060x.2017.1417747, DOI:10.1080/0972060x.2018.1533436, DOI:10.1080/10412905.1994.9698347, DOI:10.1080/10412905.2002.9699850, DOI:10.1080/10412905.2004.9698692, DOI:10.1080/10412905.2007.9699240, DOI:10.1080/10412905.2013.796496, The…	14896	CC1(C2CCC(=C)C1C2)C	Low	Yes
Zingiber officinale	rhizome	IMPHY012152	alpha-Fenchol	DOI:10.1080/10412905.2007.9699240	439711	CC1(C2CCC(C2)(C1O)C)C	High	Yes
Zingiber officinale	rhizome	IMPHY012160	alpha-Terpineol	DOI:10.1002/(sici)1099-1026(199703)12:2<63::aid-ffj614>3.0.co;2-z, DOI:10.1002/ffj.1373, DOI:10.1002/ffj.2730030207, DOI:10.1080/0972060x.2005.10643442, DOI:10.1080/0972060x.2014.1001142, DOI:10.1080/0972060x.2014.960278, DOI:10.1080/0972060x.2017.1417747, DOI:10.1080/0972060x.2018.1533436, DOI:10.1080/10412905.1994.9698347, DOI:10.1080/10412905.2002.9699850, DOI:10.1080/10412905.2004.9698692, DO…	17100	CC1=CCC(CC1)C(C)(C)O	High	Yes
Zingiber officinale	rhizome	IMPHY012165	Sabinene	DOI:10.1002/(sici)1099-1026(199703)12:2<63::aid-ffj614>3.0.co;2-z, DOI:10.1002/ffj.1373, DOI:10.1002/ffj.2730030207, DOI:10.1080/0972060x.2005.10643442, DOI:10.1080/0972060x.2014.1001142, DOI:10.1080/0972060x.2014.960278, DOI:10.1080/0972060x.2014.986540, DOI:10.1080/0972060x.2017.1417747, DOI:10.1080/0972060x.2019.1611484, DOI:10.1080/10412905.2004.9698692, DOI:10.1080/10412905.2007.9699240, The…	18818	CC(C)C12CCC(=C)C1C2	Low	Yes
Zingiber officinale	rhizome	IMPHY012168	(1S,2S,6S,7R,8R)-1,3-dimethyl-8-propan-2-yltricyclo[4.4.0.02,7]dec-3-ene	DOI:10.1080/10412905.2004.9698692, ISBN:9788172363093	101607926	CC1=CCC2C3C1C2(CCC3C(C)C)C	Low	Yes
Zingiber officinale	rhizome	IMPHY012178	p-Menthan-3-one	DOI:10.1002/(sici)1099-1026(199703)12:2<63::aid-ffj614>3.0.co;2-z	6986	CC1CCC(C(=O)C1)C(C)C	High	Yes
Zingiber officinale	rhizome	IMPHY012261	alpha-Bergamotene	DOI:10.1002/ffj.2730030207, DOI:10.1080/0972060x.2018.1533436, DOI:10.1080/10412905.2007.9699240	86608	CC1=CCC2CC1C2(C)CCC=C(C)C	Low	No
Zingiber officinale	rhizome	IMPHY012279	alpha-Curcumene	DOI:10.1002/(sici)1099-1026(199703)12:2<63::aid-ffj614>3.0.co;2-z, DOI:10.1002/ffj.1373, DOI:10.1002/ffj.2730030207, DOI:10.1080/0972060x.2005.10643442, DOI:10.1080/0972060x.2014.1001142, DOI:10.1080/0972060x.2014.986540, DOI:10.1080/0972060x.2017.1417747, DOI:10.1080/0972060x.2018.1533436, DOI:10.1080/0972060x.2018.1559104, DOI:10.1080/0972060x.2019.1611484, DOI:10.1080/10412905.1994.9698347, DO…	92139	CC1=CC=C(C=C1)C(C)CCC=C(C)C	Low	No
Zingiber officinale	rhizome	IMPHY012362	P-Mentha-2,8-dien-1-ol	ISBN:9788172363093	155626	CC(=C)C1CCC(C=C1)(C)O	High	Yes
Zingiber officinale	rhizome	IMPHY012381	ar-Turmerone	DOI:10.1080/0972060x.2018.1533436	160512	CC1=CC=C(C=C1)C(C)CC(=O)C=C(C)C	High	Yes
Zingiber officinale	rhizome	IMPHY012402	Campesterol	ISBN:9788185042138	173183	CC(C)C(C)CCC(C)C1CCC2C1(CCC3C2CC=C4C3(CCC(C4)O)C)C	Low	No
Zingiber officinale	rhizome	IMPHY012587	tau-Cadinol	DOI:10.1080/0972060x.2018.1533436	12302222	CC1=CC2C(CCC(C2CC1)(C)O)C(C)C	High	Yes
Zingiber officinale	rhizome	IMPHY012589	3-(1,5-Dimethyl-4-hexenyl)-6-methylene-1-cyclohexene	DOI:10.1002/(sici)1099-1026(199703)12:2<63::aid-ffj614>3.0.co;2-z, DOI:10.1002/ffj.1373, DOI:10.1002/ffj.2730030207, DOI:10.1080/0972060x.2005.10643442, DOI:10.1080/0972060x.2014.1001142, DOI:10.1080/0972060x.2014.986540, DOI:10.1080/0972060x.2017.1417747, DOI:10.1080/0972060x.2018.1559104, DOI:10.1080/10412905.1994.9698347, DOI:10.1080/10412905.2002.9699850, DOI:10.1080/10412905.2004.9698692, DO…	519764	CC(CCC=C(C)C)C1CCC(=C)C=C1	Low	No
Zingiber officinale	rhizome	IMPHY012654	Nerol	DOI:10.1002/(sici)1099-1026(199703)12:2<63::aid-ffj614>3.0.co;2-z, DOI:10.1002/ffj.1373, DOI:10.1080/0972060x.2014.1001142, DOI:10.1080/0972060x.2017.1417747, DOI:10.1080/0972060x.2019.1611484, DOI:10.1080/10412905.1994.9698347, DOI:10.1080/10412905.2004.9698692, DOI:10.1080/10412905.2007.9699240, ISBN:9788172363093, ISBN:9788185042084	643820	CC(=CCCC(=CCO)C)C	High	Yes
Zingiber officinale	rhizome	IMPHY012665	Levomenol	DOI:10.1080/0972060x.2014.1001142, DOI:10.1080/10412905.1994.9698347, DOI:10.1080/10412905.2002.9699850	442343	CC1=CCC(CC1)C(C)(CCC=C(C)C)O	High	Yes
Zingiber officinale	rhizome	IMPHY012667	Caryophyllene oxide	DOI:10.1002/(sici)1099-1026(199703)12:2<63::aid-ffj614>3.0.co;2-z, DOI:10.1080/10412905.2013.796496	1742210	CC1(CC2C1CCC3(C(O3)CCC2=C)C)C	High	Yes
Zingiber officinale	rhizome	IMPHY012739	(Z)-beta-Ocimene	DOI:10.1002/(sici)1099-1026(199703)12:2<63::aid-ffj614>3.0.co;2-z, DOI:10.1002/ffj.1373, DOI:10.1080/0972060x.2014.1001142, DOI:10.1080/10412905.2004.9698692	5320250	CC(=CCC=C(C)C=C)C	Low	Yes
Zingiber officinale	rhizome	IMPHY012907	trans-Sesquisabinene hydrate	DOI:10.1002/ffj.1373, DOI:10.1080/10412905.2002.9699850	6428444	CC(CCC=C(C)C)C12CCC(C1C2)(C)O	High	Yes
Zingiber officinale	rhizome	IMPHY012910	trans-Calamenene	DOI:10.1080/10412905.2004.9698692	6429022	CC1CCC(C2=C1C=CC(=C2)C)C(C)C	Low	No
Zingiber officinale	rhizome	IMPHY012920	2-Furanmethanol, 5-ethenyltetrahydro-alpha,alpha,5-trimethyl-, cis-	DOI:10.1080/10412905.2004.9698692, DOI:10.1080/10412905.2007.9699240	11116492	CC1(CCC(O1)C(C)(C)O)C=C	High	Yes
Zingiber officinale	rhizome	IMPHY012921	gamma-Elemene	DOI:10.1002/ffj.1373, DOI:10.1080/0972060x.2017.1417747, DOI:10.1080/0972060x.2018.1533436, DOI:10.1080/10412905.2004.9698692, DOI:10.1080/10412905.2007.9699240	6432312	CC(=C1CCC(C(C1)C(=C)C)(C)C=C)C	Low	No
Zingiber officinale	rhizome	IMPHY013093	delta-Elemene	DOI:10.1002/(sici)1099-1026(199703)12:2<63::aid-ffj614>3.0.co;2-z, DOI:10.1080/0972060x.2017.1417747, DOI:10.1080/10412905.2004.9698692, DOI:10.1080/10412905.2007.9699240	12309449	CC(C)C1=CC(C(CC1)(C)C=C)C(=C)C	Low	No
Zingiber officinale	rhizome	IMPHY013133	(Z)-p-Menth-2-en-1-ol	DOI:10.1002/ffj.1373	13918681	CC(C)C1CCC(C=C1)(C)O	High	Yes
Zingiber officinale	rhizome	IMPHY013815	1-Methylene-4-(1-methylvinyl)cyclohexane	DOI:10.1080/0972060x.2014.1001142	68140	CC(=C)C1CCC(=C)CC1	Low	Yes
Zingiber officinale	rhizome	IMPHY013982	1,3,3-Trimethyl-2-oxabicyclo[2.2.2]octan-6-ol	ISBN:9788172363093	529885	CC1(C2CCC(O1)(C(C2)O)C)C	High	Yes
Zingiber officinale	rhizome	IMPHY014112	3,6-Octadienal, 3,7-dimethyl-	DOI:10.1080/0972060x.2017.1417747	6428928	CC(=CCC=C(C)CC=O)C	High	Yes
Zingiber officinale	rhizome	IMPHY014436	2,6-Dimethylocta-3,7-diene-1,6-diol	ISBN:9788172363093	53952704	CC(CO)C=CCC(C)(C=C)O	High	Yes
Zingiber officinale	rhizome	IMPHY014690	(-)-Globulol	DOI:10.1080/0972060x.2017.1417747	12304985	CC1CCC2C1C3C(C3(C)C)CCC2(C)O	High	Yes
Zingiber officinale	rhizome	IMPHY014708	beta-Selinene	DOI:10.1080/10412905.2004.9698692	442393	CC(=C)C1CCC2(CCCC(=C)C2C1)C	Low	No
Zingiber officinale	rhizome	IMPHY014710	Farnesal	DOI:10.1080/0972060x.2017.1417747	5280598	CC(=CCCC(=CCCC(=CC=O)C)C)C	High	Yes
Zingiber officinale	rhizome	IMPHY014801	Zizanene	DOI:10.1080/0972060x.2018.1559104	12306046	CC1=CC2C(CC1)C(=CCC2C(C)C)C	Low	No
Zingiber officinale	rhizome	IMPHY014805	Cedr-8-ene	DOI:10.1080/0972060x.2014.1001142, DOI:10.1080/0972060x.2018.1533436	6431015	CC1CCC2C13CC=C(C(C3)C2(C)C)C	Low	No
Zingiber officinale	rhizome	IMPHY014806	Caswell No. 264AB	DOI:10.1002/(sici)1099-1026(199703)12:2<63::aid-ffj614>3.0.co;2-z, DOI:10.1080/0972060x.2018.1533436, DOI:10.1080/10412905.2004.9698692	442359	CC1CCC(C2C13C2C(=CC3)C)C(C)C	Low	Yes
Zingiber officinale	rhizome	IMPHY014811	alpha-Phellandrene	DOI:10.1002/(sici)1099-1026(199703)12:2<63::aid-ffj614>3.0.co;2-z, DOI:10.1002/ffj.1373, DOI:10.1002/ffj.2730030207, DOI:10.1080/0972060x.2014.1001142, DOI:10.1080/0972060x.2014.960278, DOI:10.1080/10412905.2007.9699240, ISBN:9788172361266, ISBN:9788185042138, ISBN:9788190648912	7460	CC1=CCC(C=C1)C(C)C	Low	Yes
Zingiber officinale	rhizome	IMPHY014817	Aromadendrene	DOI:10.1002/(sici)1099-1026(199703)12:2<63::aid-ffj614>3.0.co;2-z, DOI:10.1002/ffj.1373, DOI:10.1080/0972060x.2014.960278, DOI:10.1080/0972060x.2018.1533436, DOI:10.1080/10412905.2004.9698692	91354	CC1CCC2C1C3C(C3(C)C)CCC2=C	Low	Yes
Zingiber officinale	rhizome	IMPHY014831	beta-Caryophyllene	DOI:10.1002/(sici)1099-1026(199703)12:2<63::aid-ffj614>3.0.co;2-z, DOI:10.1002/ffj.1373, DOI:10.1002/ffj.2730030207, DOI:10.1080/0972060x.2005.10643442, DOI:10.1080/0972060x.2014.1001142, DOI:10.1080/0972060x.2018.1533436, DOI:10.1080/10412905.1994.9698347, DOI:10.1080/10412905.2004.9698692, DOI:10.1080/10412905.2007.9699240, DOI:10.1080/10412905.2013.796496	5281515	CC1=CCCC(=C)C2CC(C2CC1)(C)C	Low	No
Zingiber officinale	rhizome	IMPHY014835	(E)-beta-ocimene	DOI:10.1002/ffj.1373, DOI:10.1080/0972060x.2005.10643442, DOI:10.1080/0972060x.2014.1001142, DOI:10.1080/10412905.2004.9698692, DOI:10.1080/10412905.2007.9699240	5281553	CC(=CCC=C(C)C=C)C	Low	Yes
Zingiber officinale	rhizome	IMPHY014847	Bornyl acetate	DOI:10.1002/ffj.2730030207, DOI:10.1080/0972060x.2014.1001142, DOI:10.1080/0972060x.2017.1417747, DOI:10.1080/10412905.2002.9699850, DOI:10.1080/10412905.2007.9699240	6448	CC(=O)OC1CC2CCC1(C2(C)C)C	High	Yes
Zingiber officinale	rhizome	IMPHY014852	Camphene	DOI:10.1002/(sici)1099-1026(199703)12:2<63::aid-ffj614>3.0.co;2-z, DOI:10.1002/ffj.1373, DOI:10.1002/ffj.2730030207, DOI:10.1080/0972060x.2005.10643442, DOI:10.1080/0972060x.2014.1001142, DOI:10.1080/0972060x.2014.960278, DOI:10.1080/0972060x.2014.986540, DOI:10.1080/0972060x.2017.1417747, DOI:10.1080/0972060x.2018.1533436, DOI:10.1080/0972060x.2018.1559104, DOI:10.1080/0972060x.2019.1611484, DOI…	6616	CC1(C2CCC(C2)C1=C)C	Low	Yes
Zingiber officinale	rhizome	IMPHY014857	Cedrol	DOI:10.1080/0972060x.2005.10643442	65575	CC1CCC2C13CCC(C(C3)C2(C)C)(C)O	High	Yes
Zingiber officinale	rhizome	IMPHY014863	cis-alpha-Bergamotene	DOI:10.1080/0972060x.2014.1001142	91753502	CC1=CCC2CC1C2(C)CCC=C(C)C	Low	No
Zingiber officinale	rhizome	IMPHY014865	Calamenene	DOI:10.1080/10412905.2004.9698692, ISBN:9788172363093	6429077	CC1CCC(C2=C1C=CC(=C2)C)C(C)C	Low	No
Zingiber officinale	rhizome	IMPHY014867	Nerolic acid	ISBN:9788172363093	5312583	CC(=CCCC(=CC(=O)O)C)C	High	Yes
Zingiber officinale	rhizome	IMPHY014871	cis-Nerolidol	DOI:10.1080/10412905.2007.9699240	5320128	CC(=CCCC(=CCCC(C)(C=C)O)C)C	High	Yes
Zingiber officinale	rhizome	IMPHY014874	cis-Sabinene hydrate	DOI:10.1002/ffj.1373	101629835	CC1CCC2(C1C2)C(C)C	Low	Yes
Zingiber officinale	rhizome	IMPHY014876	7-epi-cis-Sesquisabinene hydrate	ISBN:9788171360536	6428435	CC(CCC=C(C)C)C12CCC(C1C2)(C)O	High	Yes
Zingiber officinale	rhizome	IMPHY014877	(S)-cis-Verbenol	DOI:10.1080/10412905.2007.9699240	87839	CC1=CC(C2CC1C2(C)C)O	High	Yes
Zingiber officinale	rhizome	IMPHY014881	Copaene	DOI:10.1080/10412905.2013.796496	19725	CC1=CCC2C3C1C2(CCC3C(C)C)C	Low	Yes
Zingiber officinale	rhizome	IMPHY014885	1-Isopropyl-4,7-dimethyl-1,3,4,5,6,8a-hexahydro-4a(2H)-naphthalenol	DOI:10.1080/0972060x.2014.1001142, DOI:10.1080/0972060x.2018.1533436, DOI:10.1080/10412905.2007.9699240	519857	CC1CCC(C2C1(CCC(=C2)C)O)C(C)C	High	Yes
Zingiber officinale	rhizome	IMPHY014906	Cedrelanol	DOI:10.1080/0972060x.2014.1001142	160799	CC1=CC2C(CCC(C2CC1)(C)O)C(C)C	High	Yes
Zingiber officinale	rhizome	IMPHY014907	6-Epi-beta-bisabolol	DOI:10.1080/10412905.2007.9699240	12300148	CC1=CCC(CC1)(C(C)CCC=C(C)C)O	High	Yes
Zingiber officinale	rhizome	IMPHY014914	Fenchol	DOI:10.1080/0972060x.2014.1001142	15406	CC1(C2CCC(C2)(C1O)C)C	High	Yes
Zingiber officinale	rhizome	IMPHY014923	Geraniol	DOI:10.1002/(sici)1099-1026(199703)12:2<63::aid-ffj614>3.0.co;2-z, DOI:10.1002/ffj.1373, DOI:10.1002/ffj.2730030207, DOI:10.1080/0972060x.2005.10643442, DOI:10.1080/0972060x.2014.1001142, DOI:10.1080/0972060x.2014.960278, DOI:10.1080/0972060x.2014.986540, DOI:10.1080/0972060x.2017.1417747, DOI:10.1080/0972060x.2018.1559104, DOI:10.1080/10412905.1994.9698347, DOI:10.1080/10412905.2002.9699850, DOI…	637566	CC(=CCCC(=CCO)C)C	High	Yes
Zingiber officinale	rhizome	IMPHY014958	Italicene	DOI:10.1080/10412905.2004.9698692	15690922	CC1CCC2C13CCC(=CC3C2(C)C)C	Low	No
Zingiber officinale	rhizome	IMPHY014988	Limonene	DOI:10.1002/(sici)1099-1026(199703)12:2<63::aid-ffj614>3.0.co;2-z, DOI:10.1080/0972060x.2005.10643442, DOI:10.1080/0972060x.2014.1001142, DOI:10.1080/10412905.1994.9698347, DOI:10.1080/10412905.2002.9699850, DOI:10.1080/10412905.2004.9698692, DOI:10.1080/10412905.2007.9699240, DOI:10.1080/10412905.2013.796496, The Ayurvedic Pharmacopoeia of India Part-1 Volume-9	22311	CC1=CCC(CC1)C(=C)C	Low	Yes
Zingiber officinale	rhizome	IMPHY014989	trans-Linalool oxide	DOI:10.1080/10412905.2007.9699240	6432254	CC1(CCC(O1)C(C)(C)O)C=C	High	Yes
Zingiber officinale	rhizome	IMPHY015003	Menthol	DOI:10.1080/10412905.2007.9699240	1254	CC1CCC(C(C1)O)C(C)C	High	Yes
Zingiber officinale	rhizome	IMPHY015004	Menthone	DOI:10.1002/(sici)1099-1026(199703)12:2<63::aid-ffj614>3.0.co;2-z, DOI:10.1080/10412905.2007.9699240	26447	CC1CCC(C(=O)C1)C(C)C	High	Yes
Zingiber officinale	rhizome	IMPHY015016	alpha-Muurolol	DOI:10.1080/10412905.2002.9699850, DOI:10.1080/10412905.2007.9699240	91753440	CC1=CC2C(CCC(C2CC1)(C)O)C(C)C	High	Yes
Zingiber officinale	rhizome	IMPHY015022	Nerolidol	DOI:10.1002/(sici)1099-1026(199703)12:2<63::aid-ffj614>3.0.co;2-z, DOI:10.1002/ffj.1373, DOI:10.1002/ffj.2730030207, DOI:10.1080/0972060x.2005.10643442, DOI:10.1080/0972060x.2014.1001142, DOI:10.1080/0972060x.2014.960278, DOI:10.1080/0972060x.2019.1611484, DOI:10.1080/10412905.2002.9699850, DOI:10.1080/10412905.2004.9698692, DOI:10.1080/10412905.2007.9699240, DOI:10.1080/10412905.2013.796496, ISB…	5284507	CC(=CCCC(=CCCC(C)(C=C)O)C)C	High	Yes
Zingiber officinale	rhizome	IMPHY015059	Rose oxide	ISBN:9788172363093	27866	CC1CCOC(C1)C=C(C)C	High	Yes
Zingiber officinale	rhizome	IMPHY015082	gamma-Cadinene	DOI:10.1080/0972060x.2018.1533436	15094	CC1=CC2C(CC1)C(=C)CCC2C(C)C	Low	No
Zingiber officinale	rhizome	IMPHY015098	trans-Verbenol	DOI:10.1080/0972060x.2014.1001142	89664	CC1=CC(C2CC1C2(C)C)O	High	Yes
Zingiber officinale	rhizome	IMPHY015121	(-)-Zingiberene	ISBN:9788185042145	521253	CC1=CCC(C=C1)C(C)CCC=C(C)C	Low	No
Zingiber officinale	rhizome	IMPHY015123	alpha-Copaene	DOI:10.1002/(sici)1099-1026(199703)12:2<63::aid-ffj614>3.0.co;2-z, DOI:10.1002/ffj.1373, DOI:10.1002/ffj.2730030207, DOI:10.1080/0972060x.2014.1001142, DOI:10.1080/0972060x.2014.960278, DOI:10.1080/0972060x.2017.1417747, DOI:10.1080/10412905.1994.9698347, DOI:10.1080/10412905.2004.9698692, DOI:10.1080/10412905.2007.9699240	70678558	CC1=CCC2C3C1C2(CCC3C(C)C)C	Low	Yes
Zingiber officinale	rhizome	IMPHY015637	3-Nonen-2-one	DOI:10.1080/10412905.2004.9698692	5317045	CCCCCC=CC(=O)C	High	Yes
Zingiber officinale	rhizome	IMPHY015646	1-endo-Bourbonanol	DOI:10.1080/0972060x.2017.1417747	6430727	CC(C)C1(CCC2(C1C3C2CCC3=C)C)O	High	Yes
Zingiber officinale	rhizome	IMPHY015810	gamma-Camphorene	DOI:10.1080/0972060x.2017.1417747	5315649	CC(=CCCC1=CCCC(C1)C(=C)CCC=C(C)C)C	Low	No
Zingiber officinale	rhizome	IMPHY015972	trans-beta-Sesquiphellandrol	DOI:10.1080/10412905.2002.9699850	91748291	CC(CCC=C(C)C)C1CC(C(=C)C=C1)O	High	Yes
Zingiber officinale	rhizome	IMPHY015981	2-Methyl-6-(4-methylcyclohexa-1,3-dien-1-yl)hept-2-en-4-one	DOI:10.1080/0972060x.2018.1533436	558173	CC1=CC=C(CC1)C(C)CC(=O)C=C(C)C	High	Yes
Zingiber officinale	rhizome	IMPHY016005	(2E)-2-methyl-6-[(1S)-4-methylcyclohex-3-en-1-yl]hepta-2,6-dien-1-ol	DOI:10.1080/10412905.2007.9699240	15560069	CC1=CCC(CC1)C(=C)CCC=C(C)CO	High	Yes
Zingiber officinale	rhizome	IMPHY016012	Allo-Aromadendrene	DOI:10.1002/ffj.2730030207, DOI:10.1080/0972060x.2014.1001142, DOI:10.1080/10412905.2004.9698692, DOI:10.1080/10412905.2013.796496	42608158	CC1CCC2C1C3C(C3(C)C)CCC2=C	Low	Yes
Zingiber officinale	rhizome	IMPHY016014	Isobornyl acetate	DOI:10.1080/10412905.2004.9698692	247573	CC(=O)OC1CC2CCC1(C2(C)C)C	High	Yes
Zingiber officinale	rhizome	IMPHY016053	Viridiflorol	DOI:10.1002/ffj.2730030207	11996452	CC1CCC2C1C3C(C3(C)C)CCC2(C)O	High	Yes
Zingiber officinale	rhizome	IMPHY016054	trans-alpha-Bergamotene	DOI:10.1002/ffj.1373, DOI:10.1080/0972060x.2014.1001142, DOI:10.1080/10412905.2004.9698692	6429302	CC1=CCC2CC1C2(C)CCC=C(C)C	Low	No
Zingiber officinale	rhizome	IMPHY016155	1,1-Dicyclopropylethylene	DOI:10.1080/0972060x.2019.1611484	69977	C=C(C1CC1)C2CC2	Low	No
Zingiber officinale	rhizome	IMPHY016447	4,4-Dimethylpent-2-enal	DOI:10.1080/0972060x.2019.1611484	5362894	CC(C)(C)C=CC=O	High	Yes
Zingiber officinale	rhizome	IMPHY016758	1-Hydroxydecan-3-one	DOI:10.1080/0972060x.2017.1417747	105510	CCCCCCCC(=O)CCO	High	Yes
Zingiber officinale	rhizome	IMPHY016821	Phenyl propionate	DOI:10.1080/10412905.1994.9698347	12497	CCC(=O)OC1=CC=CC=C1	High	Yes
Zingiber officinale	rhizome	IMPHY016861	Tetradecyl acrylate	DOI:10.1080/0972060x.2017.1417747	88984	CCCCCCCCCCCCCCOC(=O)C=C	High	Yes
Zingiber officinale	rhizome	IMPHY016902	trans-beta-Bergamotene	DOI:10.1080/0972060x.2017.1417747	12300069	CC(=CCCC1(C2CCC(=C)C1C2)C)C	Low	No
Zingiber officinale	rhizome	IMPHY016920	Hexahydrocurcumin	ISBN:9770976605004, ISBN:9788171360536, ISBN:9788190648912, The Ayurvedic Pharmacopoeia of India Part-1 Volume-9	5318039	COC1=C(C=CC(=C1)CCC(CC(=O)CCC2=CC(=C(C=C2)O)OC)O)O	High	No
Zingiber officinale	rhizome	IMPHY016953	omega-Cadinene	DOI:10.1080/0972060x.2014.1001142	10375655	CC1=C2CC=C(CC2C(CC1)C(C)C)C	Low	No
Zingiber officinale	rhizome	IMPHY016997	2,5-Dimethylbenzoic acid	DOI:10.1080/10412905.2007.9699240	11892	CC1=CC(=C(C=C1)C)C(=O)O	High	Yes
Zingiber officinale	rhizome	IMPHY017351	trans-2-Hepten-1-ol	DOI:10.1080/0972060x.2014.1001142	5318017	CCCCC=CCO	High	Yes
Zingiber officinale	rhizome	IMPHY017659	Dimethylionone	DOI:10.1080/0972060x.2014.960278	6441344	CCC(=O)C(=CC1C(=CCCC1(C)C)C)C	High	Yes
Zingiber officinale	rhizome	IMPHY017661	(8)-Shogaol	DOI:10.1002/ffj.1373	6442560	CCCCCCCC=CC(=O)CCC1=CC(=C(C=C1)O)OC	High	Yes
Zingiber officinale	rhizome	IMPHY017662	[10]-Shogaol	DOI:10.1002/ffj.1373	6442612	CCCCCCCCCC=CC(=O)CCC1=CC(=C(C=C1)O)OC	High	Yes
Zingiber officinale	rhizome	IMPHY017724	2-Ethyl-5-methylfuran	DOI:10.1080/10412905.2004.9698692	74346	CCC1=CC=C(O1)C	High	Yes
Zingiber officinale	rhizome	IMPHY017961	Tert-dodecylthiol	DOI:10.1080/0972060x.2019.1611484			High	Yes
Zingiber officinale	root	IMPHY002715	[10]-Gingerdione	ISBN:9788172362140, ISBN:9788185042114	14440539	CCCCCCCCCC(=O)CC(=O)CCC1=CC(=C(C=C1)O)OC	High	Yes
Zingiber officinale	root	IMPHY005077	(10)-Gingerol	ISBN:9788185042145	168115	CCCCCCCCCC(CC(=O)CCC1=CC(=C(C=C1)O)OC)O	High	Yes
Zingiber officinale	root	IMPHY005397	Gingerdione	ISBN:9788171360536, ISBN:9788172362140, ISBN:9788185042114	162952	CCCCCC(=O)CC(=O)CCC1=CC(=C(C=C1)O)OC	High	Yes
Zingiber officinale	root	IMPHY005984	Zerumbone	ISBN:9788185042145	5470187	CC1=CCC(C=CC(=O)C(=CCC1)C)(C)C	High	Yes
Zingiber officinale	root	IMPHY008662	(5S)-5-hydroxy-1-(4-hydroxy-3-methoxyphenyl)octan-3-one	ISBN:9788185042145	46901319	CCCC(CC(=O)CCC1=CC(=C(C=C1)O)OC)O	High	Yes
Zingiber officinale	root	IMPHY008690	[6]-Dehydrogingerdione	ISBN:9788172362140, ISBN:9788185042114	9796015	CCCCCC(=O)CC(=O)C=CC1=CC(=C(C=C1)O)OC	High	Yes
Zingiber officinale	root	IMPHY009213	Zerumbodienone	ISBN:9788185042145	5463722	CC1CCC=C(C(=O)C=CC(CC1)(C)C)C	High	Yes
Zingiber officinale	root	IMPHY010041	1-Dehydro-10-gingerdione	ISBN:9788172362140	14999388	CCCCCCCCCC(=O)CC(=O)C=CC1=CC(=C(C=C1)O)OC	High	Yes
Zingiber officinale	root	IMPHY010507	(8)-Gingerol	ISBN:9788185042145	168114	CCCCCCCC(CC(=O)CCC1=CC(=C(C=C1)O)OC)O	High	Yes
Zingiber officinale	root	IMPHY011521	2-Undecanone	ISBN:9788185042145	8163	CCCCCCCCCC(=O)C	High	Yes
Zingiber officinale	root	IMPHY011608	Gingerol	ISBN:9788171360536, ISBN:9788185042114, ISBN:9788185042145	442793	CCCCCC(CC(=O)CCC1=CC(=C(C=C1)O)OC)O	High	Yes
Zingiber officinale	root	IMPHY011745	Zingiberene	ISBN:9788185042145	92776	CC1=CCC(C=C1)C(C)CCC=C(C)C	Low	No
Zingiber officinale	root	IMPHY011749	Humulene epoxide II	ISBN:9788185042145	10704181	CC1=CCC(C=CCC2(C(O2)CC1)C)(C)C	High	Yes
Zingiber officinale	root	IMPHY011789	Citral	ISBN:9788185042145	638011	CC(=CCCC(=CC=O)C)C	High	Yes
Zingiber officinale	root	IMPHY011790	Neral	ISBN:9788185042145	643779	CC(=CCCC(=CC=O)C)C	High	Yes
Zingiber officinale	tuber	IMPHY000448	Gingerglycolipid B	ISBN:9788171360536	10009754	CCCCCC=CCC=CCCCCCCCC(=O)OCC(COC1C(C(C(C(O1)COC2C(C(C(C(O2)CO)O)O)O)O)O)O)O	Low	No
Zingiber officinale	tuber	IMPHY001235	Gingerglycolipid A	ISBN:9788171360536	10349562	CCC=CCC=CCC=CCCCCCCCC(=O)OCC(COC1C(C(C(C(O1)COC2C(C(C(C(O2)CO)O)O)O)O)O)O)O	Low	No
Zingiber officinale	tuber	IMPHY001854	3-Methylbutanal	ISBN:9788171360536	11552	CC(C)CC=O	High	Yes
Zingiber officinale	tuber	IMPHY003479	Zingerone	ISBN:9788171360536	31211	CC(=O)CCC1=CC(=C(C=C1)O)OC	High	Yes
Zingiber officinale	tuber	IMPHY003485	Myrcene	ISBN:9788171360536	31253	CC(=CCCC(=C)C=C)C	Low	Yes
Zingiber officinale	tuber	IMPHY003820	Gingerdiol	ISBN:9788171360536	11369949	CCCCCC(CC(CCC1=CC(=C(C=C1)O)OC)O)O	High	Yes
Zingiber officinale	tuber	IMPHY003945	Bicyclo(3.1.0)hex-2-ene, 5-(1,5-dimethyl-4-hexenyl)-2-methyl-	ISBN:9788171360536	25147318	CC1=CCC2(C1C2)C(C)CCC=C(C)C	Low	No
Zingiber officinale	tuber	IMPHY004276	Isogingerenone B	ISBN:9788171360536	5318568	COC1=CC(=CC(=C1O)OC)CCC(=O)C=CCCC2=CC(=C(C=C2)O)OC	High	No
Zingiber officinale	tuber	IMPHY004285	Gingerenone B	ISBN:9788171360536	5317592	COC1=CC(=CC(=C1O)OC)CCC=CC(=O)CCC2=CC(=C(C=C2)O)OC	High	No
Zingiber officinale	tuber	IMPHY004537	Gingerenone A	ISBN:9788171360536	5281775	COC1=C(C=CC(=C1)CCC=CC(=O)CCC2=CC(=C(C=C2)O)OC)O	High	Yes
Zingiber officinale	tuber	IMPHY004598	Shogaol	ISBN:9788171360536	5281794	CCCCCC=CC(=O)CCC1=CC(=C(C=C1)O)OC	High	Yes
Zingiber officinale	tuber	IMPHY005010	1-(4-hydroxy-3-methoxyphenyl)-7-(4-hydroxyphenyl)-(4E)-4-hepten-3-one	ISBN:9788171360536	5317593	COC1=C(C=CC(=C1)CCC(=O)C=CCCC2=CC=C(C=C2)O)O	High	Yes
Zingiber officinale	tuber	IMPHY006917	Methyl-[12]-Gingediol	ISBN:9788171360536	86196543	CCCCCCCCCCCC(CC(CCC1=CC(=C(C=C1)OC)OC)O)O	High	No
Zingiber officinale	tuber	IMPHY007276	Nonan-1-ol	ISBN:9788171360536	8914	CCCCCCCCCO	High	Yes
Zingiber officinale	tuber	IMPHY007291	Heptane	ISBN:9788171360536	8900	CCCCCCC	Low	Yes
Zingiber officinale	tuber	IMPHY009618	Zingiberenol	ISBN:9788171360536	13213649	CC(CCC=C(C)C)C1CCC(C=C1)(C)O	High	Yes
Zingiber officinale	tuber	IMPHY010093	Gingerglycolipid C	ISBN:9788171360536	101635263	CCCCCCCCC=CCCCCCCCC(=O)OCC(COC1C(C(C(C(O1)COC2C(C(C(C(O2)CO)O)O)O)O)O)O)O	Low	No
Zingiber officinale	tuber	IMPHY011647	Geranyl acetate	ISBN:9788171360536	1549026	CC(=CCCC(=CCOC(=O)C)C)C	High	Yes
Zingiber officinale	tuber	IMPHY011745	Zingiberene	ISBN:9788171360536	92776	CC1=CCC(C=C1)C(C)CCC=C(C)C	Low	No
Zingiber officinale	tuber	IMPHY011789	Citral	ISBN:9788171360536	638011	CC(=CCCC(=CC=O)C)C	High	Yes
Zingiber officinale	tuber	IMPHY011790	Neral	ISBN:9788171360536	643779	CC(=CCCC(=CC=O)C)C	High	Yes
Zingiber officinale	tuber	IMPHY012058	Linalool	ISBN:9788171360536	6549	CC(=CCCC(C)(C=C)O)C	High	Yes
Zingiber officinale	tuber	IMPHY012165	Sabinene	ISBN:9788171360536	18818	CC(C)C12CCC(=C)C1C2	Low	Yes
Zingiber officinale	tuber	IMPHY012654	Nerol	ISBN:9788171360536	643820	CC(=CCCC(=CCO)C)C	High	Yes
Zingiber officinale	tuber	IMPHY014811	alpha-Phellandrene	ISBN:9788171360536	7460	CC1=CCC(C=C1)C(C)C	Low	Yes
Zingiber officinale	tuber	IMPHY014923	Geraniol	ISBN:9788171360536	637566	CC(=CCCC(=CCO)C)C	High	Yes
Zingiber officinale	tuber	IMPHY014988	Limonene	ISBN:9788171360536	22311	CC1=CCC(CC1)C(=C)C	Low	Yes
Zingiber officinale		IMPHY000005	Thiamine	ISBN:9788172362140	1130	CC1=C(SC=[N+]1CC2=CN=C(N=C2N)C)CCO	High	No
Zingiber officinale		IMPHY000028	Galanolactone	ISBN:9788172362140, ISBN:9788185042145	11141699	CC1(CCCC2(C1CCC3(C2CC=C4CCOC4=O)CO3)C)C	High	Yes
Zingiber officinale		IMPHY000047	6-Hydroxyshogaol	ISBN:9788172362140	11140882	CCCCC(C=CC(=O)CCC1=CC(=C(C=C1)O)OC)O	High	Yes
Zingiber officinale		IMPHY000084	2-Heptanol	ISBN:9788172362140	10976	CCCCCC(C)O	High	Yes
Zingiber officinale		IMPHY000399	beta-Bisabolene	ISBN:9788172362140, PMID:1469612	10104370	CC1=CCC(CC1)C(=C)CCC=C(C)C	Low	No
Zingiber officinale		IMPHY000438	Angelicoidenol	DOI:10.15482/usda.adc/1239279	101254152	CC1(C2CC(C1(CC2O)C)O)C	High	Yes
Zingiber officinale		IMPHY000846	Riboflavin	ISBN:9788172362140	493570	CC1=CC2=C(C=C1C)N(C3=NC(=O)NC(=O)C3=N2)CC(C(C(CO)O)O)O	Low	No
Zingiber officinale		IMPHY001822	5-Hydroxy-1-(4-hydroxy-3-methoxyphenyl)undecan-3-one	ISBN:9788185042114	11472344	CCCCCCC(CC(=O)CCC1=CC(=C(C=C1)O)OC)O	High	Yes
Zingiber officinale		IMPHY001854	3-Methylbutanal	ISBN:9788185042084	11552	CC(C)CC=O	High	Yes
Zingiber officinale		IMPHY002913	Sesquisabinene	ISBN:9788172362140	25202482	CC(CCC=C(C)C)C12CCC(=C)C1C2	Low	No
Zingiber officinale		IMPHY003301	Octanoic acid	ISBN:9788172362140	379	CCCCCCCC(=O)O	High	Yes
Zingiber officinale		IMPHY003479	Zingerone	ISBN:9788172362140, ISBN:9788185042114, PMID:20799069	31211	CC(=O)CCC1=CC(=C(C=C1)O)OC	High	Yes
Zingiber officinale		IMPHY003485	Myrcene	ISBN:9788172362140, ISBN:9788185042084, ISBN:9788185042145	31253	CC(=CCCC(=C)C=C)C	Low	Yes
Zingiber officinale		IMPHY003499	Pyrrolidine	ISBN:9788172362140	31268	C1CCNC1	Low	No
Zingiber officinale		IMPHY003525	Nonanal	ISBN:9788172362140	31289	CCCCCCCCC=O	High	Yes
Zingiber officinale		IMPHY003820	Gingerdiol	ISBN:9788172362140, ISBN:9788185042084	11369949	CCCCCC(CC(CCC1=CC(=C(C=C1)O)OC)O)O	High	Yes
Zingiber officinale		IMPHY003830	6-Gingerdiol	ISBN:9788172362140	15839040	CCCCCC(CC(CCC1=CC(=C(C=C1)O)OC)O)O	High	Yes
Zingiber officinale		IMPHY003945	Bicyclo(3.1.0)hex-2-ene, 5-(1,5-dimethyl-4-hexenyl)-2-methyl-	ISBN:9788172362140, ISBN:9788185042084	25147318	CC1=CCC2(C1C2)C(C)CCC=C(C)C	Low	No
Zingiber officinale		IMPHY004187	L-(+)-Arabinose	ISBN:9788172362140	5460291	C(C(C(C(C=O)O)O)O)O	Low	No
Zingiber officinale		IMPHY004372	Selina-4(15),7(11)-diene	ISBN:9788172362140	10655819	CC(=C1CCC2(CCCC(=C)C2C1)C)C	Low	No
Zingiber officinale		IMPHY004436	Dehydrozingerone	ISBN:9788172362140, ISBN:9788185042114	5354238	CC(=O)C=CC1=CC(=C(C=C1)O)OC	High	Yes
Zingiber officinale		IMPHY004537	Gingerenone A	ISBN:9788172362140	5281775	COC1=C(C=CC(=C1)CCC=CC(=O)CCC2=CC(=C(C=C2)O)OC)O	High	Yes
Zingiber officinale		IMPHY004598	Shogaol	ISBN:9780387706375, ISBN:9788172362140, ISBN:9788185042114, ISBN:9788185042138, ISBN:9788185042145, PMID:1469612, PMID:16930431, PMID:20238179, PMID:24599082	5281794	CCCCCC=CC(=O)CCC1=CC(=C(C=C1)O)OC	High	Yes
Zingiber officinale		IMPHY004997	1-(3,5-Dimethoxy-4-hydroxyphenyl)-7-(3-methoxy-4-hydroxyphenyl)-3,5-diacetoxyheptane	ISBN:9788172362140	5316611	CC(=O)OC(CCC1=CC(=C(C=C1)O)OC)CC(CCC2=CC(=C(C(=C2)OC)O)OC)OC(=O)C	High	No
Zingiber officinale		IMPHY005009	[6]-Gingerdiol 3,5-diacetate	ISBN:9788172362140	5317587	CCCCCC(CC(CCC1=CC(=C(C=C1)O)OC)OC(=O)C)OC(=O)C	High	No
Zingiber officinale		IMPHY005010	1-(4-hydroxy-3-methoxyphenyl)-7-(4-hydroxyphenyl)-(4E)-4-hepten-3-one	ISBN:9788172362140	5317593	COC1=C(C=CC(=C1)CCC(=O)C=CCCC2=CC=C(C=C2)O)O	High	Yes
Zingiber officinale		IMPHY005027	[4]-Gingerdiol 3,5-diacetate	DOI:10.15482/usda.adc/1239279	5318274	CCCC(CC(CCC1=CC(=C(C=C1)O)OC)OC(=O)C)OC(=O)C	High	No
Zingiber officinale		IMPHY005045	1-(4-Hydroxy-3-methoxyphenyl)tetradecane-3,5-diol	DOI:10.15482/usda.adc/1239279	5317590	CCCCCCCCCC(CC(CCC1=CC(=C(C=C1)O)OC)O)O	High	Yes
Zingiber officinale		IMPHY005077	(10)-Gingerol	ISBN:9788172362140, ISBN:9788185042114, ISBN:9788185042145	168115	CCCCCCCCCC(CC(=O)CCC1=CC(=C(C=C1)O)OC)O	High	Yes
Zingiber officinale		IMPHY005397	Gingerdione	ISBN:9788185042114, PMID:21954969	162952	CCCCCC(=O)CC(=O)CCC1=CC(=C(C=C1)O)OC	High	Yes
Zingiber officinale		IMPHY005700	Dehydro-10-gingerdione	DOI:10.15482/usda.adc/1239279	22608831	Yes+I457+J454	High	No
Zingiber officinale		IMPHY006145	p-Cymene	ISBN:9788172362140	7463	CC1=CC=C(C=C1)C(C)C	Low	Yes
Zingiber officinale		IMPHY006324	Linalyl propionate	ISBN:9788172362140	61098	CCC(=O)OC(C)(CCC=C(C)C)C=C	High	Yes
Zingiber officinale		IMPHY006362	Ascorbic acid	ISBN:9788172362140	54670067	C(C(C1C(=C(C(=O)O1)O)O)O)O	High	No
Zingiber officinale		IMPHY006932	Cuparene	ISBN:9788172362140	86895	CC1=CC=C(C=C1)C2(CCCC2(C)C)C	Low	No
Zingiber officinale		IMPHY006970	Decanal	ISBN:9788172362140	8175	CCCCCCCCCC=O	High	Yes
Zingiber officinale		IMPHY007037	Cumene	ISBN:9788172362140	7406	CC(C)C1=CC=CC=C1	Low	Yes
Zingiber officinale		IMPHY007276	Nonan-1-ol	ISBN:9788185042084	8914	CCCCCCCCCO	High	Yes
Zingiber officinale		IMPHY007291	Heptane	ISBN:9788172362140, ISBN:9788185042084	8900	CCCCCCC	Low	Yes
Zingiber officinale		IMPHY007327	Palmitic acid	ISBN:9788172362140	985	CCCCCCCCCCCCCCCC(=O)O	High	Yes
Zingiber officinale		IMPHY007331	6-Methyl-5-hepten-2-one	ISBN:9788172362140	9862	CC(=CCCC(=O)C)C	High	Yes
Zingiber officinale		IMPHY007357	Nicotinic acid	ISBN:9788172362140	938	C1=CC(=CN=C1)C(=O)O	High	Yes
Zingiber officinale		IMPHY008645	[5]-Gingerol	ISBN:9788185042114	15839352	CCCCC(CC(=O)CCC1=CC(=C(C=C1)O)OC)O	High	Yes
Zingiber officinale		IMPHY008653	(8)-Gingerdione	ISBN:9788185042114	14440537	CCCCCCCC(=O)CC(=O)CCC1=CC(=C(C=C1)O)OC	High	Yes
Zingiber officinale		IMPHY008654	[12]-Gingerol	ISBN:9788185042114	5317599	CCCCCCCCCCCC(CC(=O)CCC1=CC(=C(C=C1)O)OC)O	High	No
Zingiber officinale		IMPHY008655	[2]-Gingerol	ISBN:9788185042114	59305567	CC(CC(=O)CCC1=CC(=C(C=C1)O)OC)O	High	Yes
Zingiber officinale		IMPHY008656	[3]-Gingerol	ISBN:9788185042114	71103175	CCC(CC(=O)CCC1=CC(=C(C=C1)O)OC)O	High	Yes
Zingiber officinale		IMPHY008657	9-Gingerol	ISBN:9788185042114	102510965	CCCCCCCCC(CC(=O)CCC1=CC(=C(C=C1)O)OC)O	High	Yes
Zingiber officinale		IMPHY008662	(5S)-5-hydroxy-1-(4-hydroxy-3-methoxyphenyl)octan-3-one	ISBN:9788185042114	46901319	CCCC(CC(=O)CCC1=CC(=C(C=C1)O)OC)O	High	Yes
Zingiber officinale		IMPHY008690	[6]-Dehydrogingerdione	PMID:11077185, PMID:23027684	9796015	CCCCCC(=O)CC(=O)C=CC1=CC(=C(C=C1)O)OC	High	Yes
Zingiber officinale		IMPHY009463	6-Gingesulfonic acid	ISBN:9788172362140	126890	CCCCCC(CC(=O)CCC1=CC(=C(C=C1)O)OC)S(=O)(=O)O	High	No
Zingiber officinale		IMPHY009618	Zingiberenol	ISBN:9788185042084, ISBN:9788185042145	13213649	CC(CCC=C(C)C)C1CCC(C=C1)(C)O	High	Yes
Zingiber officinale		IMPHY009626	2-Nonanol	ISBN:9788172362140	12367	CCCCCCCC(C)O	High	Yes
Zingiber officinale		IMPHY009937	(3S,5S)-1,7-Bis(3,4-dihydroxyphenyl)heptane-3,5-diol 3,5-diacetate	ISBN:9788172362140	15118823	CC(=O)OC(CCC1=CC(=C(C=C1)O)O)CC(CCC2=CC(=C(C=C2)O)O)OC(=O)C	Low	No
Zingiber officinale		IMPHY010072	Eucalyptol	DOI:10.15482/usda.adc/1239279, ISBN:9788172362140	2758	CC1(C2CCC(O1)(CC2)C)C	High	Yes
Zingiber officinale		IMPHY010080	beta-Elemene	ISBN:9788172362140	6918391	CC(=C)C1CCC(C(C1)C(=C)C)(C)C=C	Low	No
Zingiber officinale		IMPHY010182	8-Isopropyl-2,5-dimethyl-1,2,3,4-tetrahydronaphthalene	ISBN:9788172362140	518975	CC1CCC2=C(C=CC(=C2C1)C(C)C)C	Low	Yes
Zingiber officinale		IMPHY010205	Pipecolic acid	ISBN:9788172362140	849	C1CCNC(C1)C(=O)O	High	No
Zingiber officinale		IMPHY010507	(8)-Gingerol	ISBN:9788172362140, ISBN:9788185042114, ISBN:9788185042145	168114	CCCCCCCC(CC(=O)CCC1=CC(=C(C=C1)O)OC)O	High	Yes
Zingiber officinale		IMPHY011392	3-Carene	ISBN:9788172362140	26049	CC1=CCC2C(C1)C2(C)C	Low	Yes
Zingiber officinale		IMPHY011521	2-Undecanone	ISBN:9788172362140	8163	CCCCCCCCCC(=O)C	High	Yes
Zingiber officinale		IMPHY011542	beta-Eudesmol	ISBN:9788172362140	91457	CC12CCCC(=C)C1CC(CC2)C(C)(C)O	High	Yes
Zingiber officinale		IMPHY011590	d-Borneol	ISBN:9788185042145	61060	CC1(C2CCC1(C(C2)O)C)C	High	Yes
Zingiber officinale		IMPHY011599	Terpinolene	ISBN:9788185042145	11463	CC1=CCC(=C(C)C)CC1	Low	Yes
Zingiber officinale		IMPHY011608	Gingerol	DOI:10.15482/usda.adc/1239279, ISBN:9788172362140, ISBN:9788185042114	442793	CCCCCC(CC(=O)CCC1=CC(=C(C=C1)O)OC)O	High	Yes
Zingiber officinale		IMPHY011609	alpha-Carotene	ISBN:9788172362140	6419725	CC1=C(C(CCC1)(C)C)C=CC(=CC=CC(=CC=CC=C(C)C=CC=C(C)C=CC2C(=CCCC2(C)C)C)C)C	High	No
Zingiber officinale		IMPHY011632	Farnesol	ISBN:9788172362140	445070	CC(=CCCC(=CCCC(=CCO)C)C)C	High	Yes
Zingiber officinale		IMPHY011643	alpha-Terpinene	ISBN:9788171360536, ISBN:9788172362140	7462	CC1=CC=C(CC1)C(C)C	Low	Yes
Zingiber officinale		IMPHY011647	Geranyl acetate	ISBN:9788172362140, ISBN:9788185042145	1549026	CC(=CCCC(=CCOC(=O)C)C)C	High	Yes
Zingiber officinale		IMPHY011658	beta-Farnesene	ISBN:9788171360536, ISBN:9788172362140, ISBN:9788185042114	5281517	CC(=CCCC(=CCCC(=C)C=C)C)C	Low	No
Zingiber officinale		IMPHY011686	(+)-Borneol	DOI:10.15482/usda.adc/1239279, ISBN:9788172362140	6552009	CC1(C2CCC1(C(C2)O)C)C	High	Yes
Zingiber officinale		IMPHY011745	Zingiberene	ISBN:9788185042145	92776	CC1=CCC(C=C1)C(C)CCC=C(C)C	Low	No
Zingiber officinale		IMPHY011746	alpha-Zingiberene	ISBN:9788172362140	11127403	CC1=CCC(C=C1)C(C)CCC=C(C)C	Low	No
Zingiber officinale		IMPHY011789	Citral	ISBN:9788172362140, ISBN:9788185042145	638011	CC(=CCCC(=CC=O)C)C	High	Yes
Zingiber officinale		IMPHY011790	Neral	ISBN:9788172362140, ISBN:9788185042145	643779	CC(=CCCC(=CC=O)C)C	High	Yes
Zingiber officinale		IMPHY011817	alpha-Farnesene	ISBN:9788171360536, ISBN:9788172362140, ISBN:9788185042114	5281516	CC(=CCCC(=CCC=C(C)C=C)C)C	Low	No
Zingiber officinale		IMPHY011839	(Z)-gamma-bisabolene	ISBN:9788172362140	3033866	CC1=CCC(=C(C)CCC=C(C)C)CC1	Low	No
Zingiber officinale		IMPHY011965	(+)-beta-Phellandrene	DOI:10.15482/usda.adc/1239279, ISBN:9788171360536, ISBN:9788172362140	442484	CC(C)C1CCC(=C)C=C1	Low	Yes
Zingiber officinale		IMPHY012018	gamma-Aminobutyric acid	ISBN:9788172362140	119	C(CC(=O)O)CN	High	No
Zingiber officinale		IMPHY012053	Sucrose	ISBN:9788172362140	5988	C(C1C(C(C(C(O1)OC2(C(C(C(O2)CO)O)O)CO)O)O)O)O	Low	No
Zingiber officinale		IMPHY012058	Linalool	ISBN:9788172362140, ISBN:9788185042114, ISBN:9788185042145	6549	CC(=CCCC(C)(C=C)O)C	High	Yes
Zingiber officinale		IMPHY012060	(+)-Camphene	ISBN:9788172362140	92221	CC1(C2CCC(C2)C1=C)C	Low	Yes
Zingiber officinale		IMPHY012061	alpha-Pinene	ISBN:9788172362140	6654	CC1=CCC2CC1C2(C)C	Low	Yes
Zingiber officinale		IMPHY012086	Citronellal	ISBN:9788185042145	7794	CC(CCC=C(C)C)CC=O	High	Yes
Zingiber officinale		IMPHY012104	Citronellol	ISBN:9788172362140, ISBN:9788185042145	8842	CC(CCC=C(C)C)CCO	High	Yes
Zingiber officinale		IMPHY012147	beta-Pinene	ISBN:9788171360536, ISBN:9788172362140, ISBN:9788185042084, ISBN:9788185042145	14896	CC1(C2CCC(=C)C1C2)C	Low	Yes
Zingiber officinale		IMPHY012160	alpha-Terpineol	ISBN:9788171360536, ISBN:9788172362140	17100	CC1=CCC(CC1)C(C)(C)O	High	Yes
Zingiber officinale		IMPHY012165	Sabinene	ISBN:9788172362140, ISBN:9788185042084	18818	CC(C)C12CCC(=C)C1C2	Low	Yes
Zingiber officinale		IMPHY012261	alpha-Bergamotene	ISBN:9788172362140	86608	CC1=CCC2CC1C2(C)CCC=C(C)C	Low	No
Zingiber officinale		IMPHY012279	alpha-Curcumene	ISBN:9788171360536, ISBN:9788172362140, ISBN:9788185042145, PMID:11455660	92139	CC1=CC=C(C=C1)C(C)CCC=C(C)C	Low	No
Zingiber officinale		IMPHY012320	Raffinose	ISBN:9788172362140	439242	C(C1C(C(C(C(O1)OCC2C(C(C(C(O2)OC3(C(C(C(O3)CO)O)O)CO)O)O)O)O)O)O)O	Low	No
Zingiber officinale		IMPHY012589	3-(1,5-Dimethyl-4-hexenyl)-6-methylene-1-cyclohexene	ISBN:9788172362140, ISBN:9788185042145	519764	CC(CCC=C(C)C)C1CCC(=C)C=C1	Low	No
Zingiber officinale		IMPHY012654	Nerol	ISBN:9788172362140, ISBN:9788185042114	643820	CC(=CCCC(=CCO)C)C	High	Yes
Zingiber officinale		IMPHY013073	Oleoresin tumeric	ISBN:9788172362140	11979920	COC1=C(C=CC(=C1)C=CC(=O)CC(=O)C=CC2=CC=C(C=C2)O)O.COC1=C(C=CC(=C1)C=CC(=O)CC(=O)C=CC2=CC(=C(C=C2)O)OC)O.C1=CC(=CC=C1C=CC(=O)CC(=O)C=CC2=CC=C(C=C2)O)O	Low	No
Zingiber officinale		IMPHY014806	Caswell No. 264AB	ISBN:9788172362140	442359	CC1CCC(C2C13C2C(=CC3)C)C(C)C	Low	Yes
Zingiber officinale		IMPHY014852	Camphene	ISBN:9788185042084, ISBN:9788185042145	6616	CC1(C2CCC(C2)C1=C)C	Low	Yes
Zingiber officinale		IMPHY014857	Cedrol	ISBN:9788172362140	65575	CC1CCC2C13CCC(C(C3)C2(C)C)(C)O	High	Yes
Zingiber officinale		IMPHY014876	7-epi-cis-Sesquisabinene hydrate	ISBN:9788185042084	6428435	CC(CCC=C(C)C)C12CCC(C1C2)(C)O	High	Yes
Zingiber officinale		IMPHY014893	D-Glucose	ISBN:9788172362140	5793	C(C1C(C(C(C(O1)O)O)O)O)O	Low	No
Zingiber officinale		IMPHY014916	D-Fructose	ISBN:9788172362140	2723872	C1C(C(C(C(O1)(CO)O)O)O)O	Low	No
Zingiber officinale		IMPHY014923	Geraniol	ISBN:9788172362140, PMID:11833622	637566	CC(=CCCC(=CCO)C)C	High	Yes
Zingiber officinale		IMPHY014988	Limonene	ISBN:9788172362140, ISBN:9788185042084, ISBN:9788185042145	22311	CC1=CCC(CC1)C(=C)C	Low	Yes
Zingiber officinale		IMPHY015022	Nerolidol	ISBN:9788172362140	5284507	CC(=CCCC(=CCCC(C)(C=C)O)C)C	High	Yes
Zingiber officinale		IMPHY015123	alpha-Copaene	ISBN:9788172362140	70678558	CC1=CCC2C3C1C2(CCC3C(C)C)C	Low	Yes
Zingiber officinale		IMPHY016920	Hexahydrocurcumin	ISBN:9788172362140, ISBN:9788185042114, ISBN:9788185042145	5318039	COC1=C(C=CC(=C1)CCC(CC(=O)CCC2=CC(=C(C=C2)O)OC)O)O	High	No

## Sheet: 04.Capsicum Annuum
Capsicum annuum	fruit	IMPHY000005	Thiamine	ISBN:9770972795006	1130	CC1=C(SC=[N+]1CC2=CN=C(N=C2N)C)CCO	High	No
Capsicum annuum	fruit	IMPHY000042	3-Methyl-2-butanone	DOI:10.1080/10412905.2010.9700383	11251	CC(C)C(=O)C	High	Yes
Capsicum annuum	fruit	IMPHY000060	Myristic acid	DOI:10.1002/ffj.1913, DOI:10.1080/10412905.2010.9700383	11005	CCCCCCCCCCCCCC(=O)O	High	Yes
Capsicum annuum	fruit	IMPHY000091	2-Methyl-3-pentanone	DOI:10.1080/10412905.2010.9700383	11265	CCC(=O)C(C)C	High	Yes
Capsicum annuum	fruit	IMPHY000308	Hexadecane	DOI:10.1002/ffj.1913, DOI:10.1080/10412905.2010.9700383	11006	CCCCCCCCCCCCCCCC	Low	No
Capsicum annuum	fruit	IMPHY000606	Pentyl butyrate	DOI:10.1002/ffj.1913	10890	CCCCCOC(=O)CCC	High	Yes
Capsicum annuum	fruit	IMPHY000627	Dihydrocapsaicin	ISBN:9788172360481	107982	CC(C)CCCCCCC(=O)NCC1=CC(=C(C=C1)O)OC	High	Yes
Capsicum annuum	fruit	IMPHY000795	Octanal	DOI:10.1080/10412905.2010.9700383	454	CCCCCCCC=O	High	Yes
Capsicum annuum	fruit	IMPHY000846	Riboflavin	ISBN:9770972795006	493570	CC1=CC2=C(C=C1C)N(C3=NC(=O)NC(=O)C3=N2)CC(C(C(CO)O)O)O	Low	No
Capsicum annuum	fruit	IMPHY001209	Isobutyl 2-methylbutyrate	DOI:10.1080/10412905.2010.9700383	102820	CCC(C)C(=O)OCC(C)C	High	Yes
Capsicum annuum	fruit	IMPHY001475	(1R,3S,6S)-6-[(1E,3E,5E,7E,9E,11E,13E,15E,17E)-18-[(2R,4S)-2-hydroxy-2,6,6-trimethyl-7-oxabicyclo[2.2.1]heptan-1-yl]-3,7,12,16-tetramethyloctadeca-1,3,5,7,9,11,13,15,17-nonaenyl]-1,5,5-trimethyl-7-oxabicyclo[4.1.0]heptan-3-ol	ISBN:9788172362089	16061212	CC(=CC=CC=C(C)C=CC=C(C)C=CC12C(CC(O1)CC2(C)O)(C)C)C=CC=C(C)C=CC34C(CC(CC3(O4)C)O)(C)C	Low	No
Capsicum annuum	fruit	IMPHY001548	Geranylacetone	DOI:10.1080/10412905.2010.9700383	1549778	CC(=CCCC(=CCCC(=O)C)C)C	High	Yes
Capsicum annuum	fruit	IMPHY001565	Capsaicin	ISBN:9780387706375, ISBN:9788172360481, ISBN:9788172362089, ISBN:9788185042053, ISBN:9788185042084	1548943	CC(C)C=CCCCCC(=O)NCC1=CC(=C(C=C1)O)OC	High	Yes
Capsicum annuum	fruit	IMPHY001577	Ethyl vinyl ketone	DOI:10.1080/10412905.2010.9700383	15394	CCC(=O)C=C	High	Yes
Capsicum annuum	fruit	IMPHY001688	2-Acetylpyrrole	DOI:10.1002/ffj.1872	14079	CC(=O)C1=CC=CN1	High	Yes
Capsicum annuum	fruit	IMPHY001881	2-Tridecanone	DOI:10.1080/10412905.2010.9700383	11622	CCCCCCCCCCCC(=O)C	High	Yes
Capsicum annuum	fruit	IMPHY001966	Capsianoside E	ISBN:9788172362089	118550821	CC1C(C(C(C(O1)OCC2C(C(C(C(O2)OC3C(C(OC(C3O)OCC(=CCCC(=CCCC(=CCCC(C)(C=C)OC4C(C(C(C(O4)CO)O)O)OC5C(C(C(C(O5)CO)O)O)O)C)C)C)C)O)O)O)O)OC(=O)C(=CCCC(=CCCC(=CCCC(C)(C=C)OC6C(C(C(C(O6)CO)O)O)OC7C(C(C(C(O7)CO)O)O)O)C)C)C)O)O
Capsicum annuum	fruit	IMPHY001971	1-Penten-3-OL	DOI:10.1002/ffj.1913, DOI:10.1080/10412905.2010.9700383	12020	CCC(C=C)O	High	Yes
Capsicum annuum	fruit	IMPHY002286	1'-OH-gamma-carotene glucoside/(Carotenoids B-G)	ISBN:9780387706375	16061280	CC1=C(C(CCC1)(C)C)C=CC(=CC=CC(=CC=CC=C(C)C=CC=C(C)C=CC=C(C)CCCC(C)(C)OC2C(C(C(C(O2)CO)O)O)O)C)C	Low	No
Capsicum annuum	fruit	IMPHY002667	Pentadecanoic acid	DOI:10.1002/ffj.1913, DOI:10.1080/10412905.2010.9700383	13849	CCCCCCCCCCCCCCC(=O)O	High	Yes
Capsicum annuum	fruit	IMPHY002851	2-Decanol	DOI:10.1002/ffj.1913	14254	CCCCCCCCC(C)O	High	Yes
Capsicum annuum	fruit	IMPHY002983	1-Hexadecanol	DOI:10.1002/ffj.1872, DOI:10.1002/ffj.1913	2682	CCCCCCCCCCCCCCCCO	High	Yes
Capsicum annuum	fruit	IMPHY003016	Lauric acid	DOI:10.1080/10412905.2010.9700383	3893	CCCCCCCCCCCC(=O)O	High	Yes
Capsicum annuum	fruit	IMPHY003050	Methyl salicylate	DOI:10.1002/ffj.1913, DOI:10.1080/10412905.2010.9700383	4133	COC(=O)C1=CC=CC=C1O	High	Yes
Capsicum annuum	fruit	IMPHY003104	Decanoic acid	DOI:10.1002/ffj.1913, DOI:10.1080/10412905.2010.9700383	2969	CCCCCCCCCC(=O)O	High	Yes
Capsicum annuum	fruit	IMPHY003126	Homodihydrocapsaicin	ISBN:9788172360481, ISBN:9788185042114	3084336	CC(C)CCCCCCCC(=O)NCC1=CC(=C(C=C1)O)OC	High	Yes
Capsicum annuum	fruit	IMPHY003301	Octanoic acid	DOI:10.1080/10412905.2010.9700383	379	CCCCCCCC(=O)O	High	Yes
Capsicum annuum	fruit	IMPHY003316	Pentadecanal	DOI:10.1002/ffj.1913, DOI:10.1080/10412905.2010.9700383	17697	CCCCCCCCCCCCCCC=O	High	Yes
Capsicum annuum	fruit	IMPHY003485	Myrcene	DOI:10.1002/ffj.1913, DOI:10.1080/10412905.2010.9700383	31253	CC(=CCCC(=C)C=C)C	Low	Yes
Capsicum annuum	fruit	IMPHY003513	Isoamyl alcohol	DOI:10.1002/ffj.1913, DOI:10.1080/10412905.2010.9700383	31260	CC(C)CCO	High	Yes
Capsicum annuum	fruit	IMPHY003519	Isoamyl acetate	DOI:10.1002/ffj.1913	31276	CC(C)CCOC(=O)C	High	Yes
Capsicum annuum	fruit	IMPHY003537	Tetradecanal	DOI:10.1002/ffj.1913, DOI:10.1080/10412905.2010.9700383	31291	CCCCCCCCCCCCCC=O	High	Yes
Capsicum annuum	fruit	IMPHY003546	2-Isobutyl-3-methoxypyrazine	DOI:10.1002/ffj.1872, DOI:10.1002/ffj.1913, DOI:10.1080/10412905.2010.9700383	32594	CC(C)CC1=NC=CN=C1OC	High	Yes
Capsicum annuum	fruit	IMPHY003616	Bicyclogermacrene	DOI:10.1002/ffj.1913, DOI:10.1080/10412905.2010.9700383	13894537	CC1=CCCC(=CC2C(C2(C)C)CC1)C	Low	No
Capsicum annuum	fruit	IMPHY003649	2-Heptenal	DOI:10.1002/ffj.1913, DOI:10.1080/10412905.2010.9700383	5283316	CCCCC=CC=O	High	Yes
Capsicum annuum	fruit	IMPHY003695	(-)-Germacrene A	DOI:10.1080/10412905.2010.9700383	9548706	CC1=CCCC(=CCC(CC1)C(=C)C)C	Low	No
Capsicum annuum	fruit	IMPHY003710	(-)-Isopulegol	DOI:10.1002/ffj.1872	170833	CC1CCC(C(C1)O)C(=C)C	High	Yes
Capsicum annuum	fruit	IMPHY003723	2,4-Decadienal	DOI:10.1002/ffj.1913, DOI:10.1080/10412905.2010.9700383	5283349	CCCCCC=CC=CC=O	High	Yes
Capsicum annuum	fruit	IMPHY003760	2-Nonenal	DOI:10.1002/ffj.1913, DOI:10.1080/10412905.2010.9700383	5283335	CCCCCCC=CC=O	High	Yes
Capsicum annuum	fruit	IMPHY003822	Cubebol	DOI:10.1080/10412905.2010.9700383	11276107	CC1CCC(C2C13C2C(CC3)(C)O)C(C)C	High	Yes
Capsicum annuum	fruit	IMPHY003855	cis-2-Penten-1-ol	DOI:10.1002/ffj.1913, DOI:10.1080/10412905.2010.9700383	5364919	CCC=CCO	High	Yes
Capsicum annuum	fruit	IMPHY003914	(Z)-2-Decenal	DOI:10.1002/ffj.1913	5354834	CCCCCCCC=CC=O	High	Yes
Capsicum annuum	fruit	IMPHY004121	2-Heptanone	DOI:10.1002/ffj.1913, DOI:10.1080/10412905.2010.9700383	8051	CCCCCC(=O)C	High	Yes
Capsicum annuum	fruit	IMPHY004238	Apigenin-7-(2-O-apiosylglucoside)	ISBN:9788172360481	16211399	C1C(C(C(O1)OC2C(C(C(OC2OC3=CC(=C4C(=C3)OC(=CC4=O)C5=CC=C(C=C5)O)O)CO)O)O)O)(CO)O	Low	No
Capsicum annuum	fruit	IMPHY004613	Capsanthin	ISBN:9788172360481, ISBN:9788185042114	5281228	CC1=C(C(CC(C1)O)(C)C)C=CC(=CC=CC(=CC=CC=C(C)C=CC=C(C)C=CC(=O)C2(CC(CC2(C)C)O)C)C)C	High	No
Capsicum annuum	fruit	IMPHY004619	Quercetin	ISBN:9788172360481	5280343	C1=CC(=C(C=C1C2=C(C(=O)C3=C(C=C(C=C3O2)O)O)O)O)O	High	No
Capsicum annuum	fruit	IMPHY004645	beta-Cryptoxanthin	ISBN:9788185042138	5281235	CC1=C(C(CCC1)(C)C)C=CC(=CC=CC(=CC=CC=C(C)C=CC=C(C)C=CC2=C(CC(CC2(C)C)O)C)C)C	Low	No
Capsicum annuum	fruit	IMPHY004751	3-(Methylthio)propionaldehyde	DOI:10.1002/ffj.1913, DOI:10.1080/10412905.2010.9700383	18635	CSCCC=O	High	Yes
Capsicum annuum	fruit	IMPHY005083	Nordihydrocapsaicin	ISBN:9788172360481	168836	CC(C)CCCCCC(=O)NCC1=CC(=C(C=C1)O)OC	High	Yes
Capsicum annuum	fruit	IMPHY005345	1-Octen-3-OL	DOI:10.1002/ffj.1913, DOI:10.1080/10412905.2010.9700383	18827	CCCCCC(C=C)O	High	Yes
Capsicum annuum	fruit	IMPHY005549	2-Octenal	DOI:10.1002/ffj.1913, DOI:10.1080/10412905.2010.9700383	5283324	CCCCCC=CC=O	High	Yes
Capsicum annuum	fruit	IMPHY005551	2,4-Heptadienal	DOI:10.1002/ffj.1913, DOI:10.1080/10412905.2010.9700383	5283321	CCC=CC=CC=O	High	Yes
Capsicum annuum	fruit	IMPHY005811	2-Pentylfuran	DOI:10.1002/ffj.1913	19602	CCCCCC1=CC=CO1	High	Yes
Capsicum annuum	fruit	IMPHY005821	gamma-Himachalene	DOI:10.1080/10412905.2010.9700383	577062	CC1=CC2C(CC1)C(=CCCC2(C)C)C	Low	No
Capsicum annuum	fruit	IMPHY005935	trans-2-Pentenal	DOI:10.1002/ffj.1913, DOI:10.1080/10412905.2010.9700383	5364752	CCC=CC=O	High	Yes
Capsicum annuum	fruit	IMPHY006009	Acetal	DOI:10.1002/ffj.1913	7765	CCOC(C)OCC	High	Yes
Capsicum annuum	fruit	IMPHY006032	2-Ethylhexanol	DOI:10.1002/ffj.1913, DOI:10.1080/10412905.2010.9700383	7720	CCCCC(CC)CO	High	Yes
Capsicum annuum	fruit	IMPHY006060	Benzyl isovalerate	DOI:10.1080/10412905.2010.9700383	7651	CC(C)CC(=O)OCC1=CC=CC=C1	High	Yes
Capsicum annuum	fruit	IMPHY006145	p-Cymene	DOI:10.1080/10412905.2010.9700383	7463	CC1=CC=C(C=C1)C(C)C	Low	Yes
Capsicum annuum	fruit	IMPHY006347	Hexanal	DOI:10.1002/ffj.1872, DOI:10.1002/ffj.1913, DOI:10.1080/10412905.2010.9700383	6184	CCCCCC=O	High	Yes
Capsicum annuum	fruit	IMPHY006465	Phytofluene	ISBN:9788185042138	6436722	CC(=CCCC(=CCCC(=CCCC(=CC=CC=C(C)C=CC=C(C)CCC=C(C)CCC=C(C)C)C)C)C)C	High	Yes
Capsicum annuum	fruit	IMPHY006485	beta-Ionone	DOI:10.1002/ffj.1913, DOI:10.1080/10412905.2010.9700383	638014	CC1=C(C(CCC1)(C)C)C=CC(=O)C	High	Yes
Capsicum annuum	fruit	IMPHY006700	Methyl benzoate	DOI:10.1002/ffj.1913	7150	COC(=O)C1=CC=CC=C1	High	Yes
Capsicum annuum	fruit	IMPHY006898	Stearyl alcohol	DOI:10.1080/10412905.2010.9700383	8221	CCCCCCCCCCCCCCCCCCO	High	No
Capsicum annuum	fruit	IMPHY006925	1-Octadecene	DOI:10.1002/ffj.1872	8217	CCCCCCCCCCCCCCCCC=C	Low	No
Capsicum annuum	fruit	IMPHY006934	2-Methyl-1-butanol	DOI:10.1080/10412905.2010.9700383	8723	CCC(C)CO	High	Yes
Capsicum annuum	fruit	IMPHY006950	Tricyclene	DOI:10.1002/ffj.1913, DOI:10.1080/10412905.2010.9700383	79035	CC1(C2CC3C1(C3C2)C)C	Low	Yes
Capsicum annuum	fruit	IMPHY006951	Eicosane	DOI:10.1080/10412905.2010.9700383	8222	CCCCCCCCCCCCCCCCCCCC	Low	No
Capsicum annuum	fruit	IMPHY006989	2-Pentanone	DOI:10.1080/10412905.2010.9700383	7895	CCCC(=O)C	High	Yes
Capsicum annuum	fruit	IMPHY007045	2-Methylbutanoic acid	DOI:10.1080/10412905.2010.9700383	8314	CCC(C)C(=O)O	High	Yes
Capsicum annuum	fruit	IMPHY007171	1-Hexanol	DOI:10.1002/ffj.1913, DOI:10.1080/10412905.2010.9700383	8103	CCCCCCO	High	Yes
Capsicum annuum	fruit	IMPHY007186	Heptanal	DOI:10.1002/ffj.1913, DOI:10.1080/10412905.2010.9700383	8130	CCCCCCC=O	High	Yes
Capsicum annuum	fruit	IMPHY007202	Nonane	DOI:10.1080/10412905.2010.9700383	8141	CCCCCCCCC	Low	Yes
Capsicum annuum	fruit	IMPHY007222	Pentanal	DOI:10.1002/ffj.1913, DOI:10.1080/10412905.2010.9700383	8063	CCCCC=O	High	Yes
Capsicum annuum	fruit	IMPHY007276	Nonan-1-ol	DOI:10.1080/10412905.2010.9700383	8914	CCCCCCCCCO	High	Yes
Capsicum annuum	fruit	IMPHY007302	Hexyl acetate	DOI:10.1080/10412905.2010.9700383	8908	CCCCCCOC(=O)C	High	Yes
Capsicum annuum	fruit	IMPHY007327	Palmitic acid	DOI:10.1002/ffj.1913, DOI:10.1080/10412905.2010.9700383	985	CCCCCCCCCCCCCCCC(=O)O	High	Yes
Capsicum annuum	fruit	IMPHY007331	6-Methyl-5-hepten-2-one	DOI:10.1080/10412905.2010.9700383	9862	CC(=CCCC(=O)C)C	High	Yes
Capsicum annuum	fruit	IMPHY007354	Hexanoic acid	DOI:10.1002/ffj.1913	8892	CCCCCC(=O)O	High	Yes
Capsicum annuum	fruit	IMPHY007357	Nicotinic acid	ISBN:9770972795006	938	C1=CC(=CN=C1)C(=O)O	High	Yes
Capsicum annuum	fruit	IMPHY007417	Ethyl acetate	DOI:10.1002/ffj.1913, DOI:10.1080/10412905.2010.9700383	8857	CCOC(=O)C	High	Yes
Capsicum annuum	fruit	IMPHY007466	2-Methylbutyl isobutyrate	DOI:10.1080/10412905.2010.9700383	97883	CCC(C)COC(=O)C(C)C	High	Yes
Capsicum annuum	fruit	IMPHY007467	Hexadecanal	DOI:10.1002/ffj.1913, DOI:10.1080/10412905.2010.9700383	984	CCCCCCCCCCCCCCCC=O	High	No
Capsicum annuum	fruit	IMPHY007539	Phenylacetaldehyde	DOI:10.1080/10412905.2010.9700383	998	C1=CC=C(C=C1)CC=O	High	Yes
Capsicum annuum	fruit	IMPHY007620	1-Octanol	DOI:10.1002/ffj.1913	957	CCCCCCCCO	High	Yes
Capsicum annuum	fruit	IMPHY007978	Hexyl 2-methylbutanoate	DOI:10.1002/ffj.1913, DOI:10.1080/10412905.2010.9700383	24838	CCCCCCOC(=O)C(C)CC	High	Yes
Capsicum annuum	fruit	IMPHY008024	Isobutyl isobutyrate	DOI:10.1080/10412905.2010.9700383	7351	CC(C)COC(=O)C(C)C	High	Yes
Capsicum annuum	fruit	IMPHY008146	1-Pentanol	DOI:10.1002/ffj.1913	6276	CCCCCO	High	Yes
Capsicum annuum	fruit	IMPHY008150	1-Methyl-4-(prop-1-en-2-yl)benzene	DOI:10.1080/10412905.2010.9700383	62385	CC1=CC=C(C=C1)C(=C)C	Low	Yes
Capsicum annuum	fruit	IMPHY008196	2,4-Hexadienal	DOI:10.1002/ffj.1913, DOI:10.1080/10412905.2010.9700383	637564	CC=CC=CC=O	High	Yes
Capsicum annuum	fruit	IMPHY009355	Tetracosane	DOI:10.1080/10412905.2010.9700383	12592	CCCCCCCCCCCCCCCCCCCCCCCC	Low	No
Capsicum annuum	fruit	IMPHY009367	1-Pentadecanol	DOI:10.1002/ffj.1872, DOI:10.1002/ffj.1913, DOI:10.1080/10412905.2010.9700383	12397	CCCCCCCCCCCCCCCO	High	Yes
Capsicum annuum	fruit	IMPHY009368	Heptadecane	DOI:10.1002/ffj.1913, DOI:10.1080/10412905.2010.9700383	12398	CCCCCCCCCCCCCCCCC	Low	No
Capsicum annuum	fruit	IMPHY009369	Nonadecane	DOI:10.1002/ffj.1913, DOI:10.1080/10412905.2010.9700383	12401	CCCCCCCCCCCCCCCCCCC	Low	No
Capsicum annuum	fruit	IMPHY009375	Docosane	DOI:10.1080/10412905.2010.9700383	12405	CCCCCCCCCCCCCCCCCCCCCC	Low	No
Capsicum annuum	fruit	IMPHY009382	Heneicosane	DOI:10.1080/10412905.2010.9700383	12403	CCCCCCCCCCCCCCCCCCCCC	Low	No
Capsicum annuum	fruit	IMPHY009389	Pentadecane	DOI:10.1002/ffj.1913, DOI:10.1080/10412905.2010.9700383	12391	CCCCCCCCCCCCCCC	Low	No
Capsicum annuum	fruit	IMPHY009490	Tricosane	DOI:10.1080/10412905.2010.9700383	12534	CCCCCCCCCCCCCCCCCCCCCCC	Low	No
Capsicum annuum	fruit	IMPHY009513	Tridecanoic acid	DOI:10.1080/10412905.2010.9700383	12530	CCCCCCCCCCCCC(=O)O	High	Yes
Capsicum annuum	fruit	IMPHY009626	2-Nonanol	DOI:10.1080/10412905.2010.9700383	12367	CCCCCCCC(C)O	High	Yes
Capsicum annuum	fruit	IMPHY009751	1-Heptanol	DOI:10.1080/10412905.2010.9700383	8129	CCCCCCCO	High	Yes
Capsicum annuum	fruit	IMPHY009752	beta-Cyclocitral	DOI:10.1080/10412905.2010.9700383	9895	CC1=C(C(CCC1)(C)C)C=O	High	Yes
Capsicum annuum	fruit	IMPHY009777	Benzyl butyrate	DOI:10.1002/ffj.1913	7650	CCCC(=O)OCC1=CC=CC=C1	High	Yes
Capsicum annuum	fruit	IMPHY009863	Methyl 2-methylbutyrate	DOI:10.1080/10412905.2010.9700383	13357	CCC(C)C(=O)OC	High	Yes
Capsicum annuum	fruit	IMPHY009879	Hexyl benzoate	DOI:10.1002/ffj.1913	23235	CCCCCCOC(=O)C1=CC=CC=C1	High	Yes
Capsicum annuum	fruit	IMPHY009889	Hexyl isovalerate	DOI:10.1002/ffj.1913, DOI:10.1080/10412905.2010.9700383	61455	CCCCCCOC(=O)CC(C)C	High	Yes
Capsicum annuum	fruit	IMPHY009893	4-Methoxyphenol	DOI:10.1002/ffj.1872	9015	COC1=CC=C(C=C1)O	High	Yes
Capsicum annuum	fruit	IMPHY009946	Benzaldehyde	DOI:10.1002/ffj.1913	240	C1=CC=C(C=C1)C=O	High	Yes
Capsicum annuum	fruit	IMPHY009965	Cyclohexanone	DOI:10.1002/ffj.1872	7967	C1CCC(=O)CC1	High	Yes
Capsicum annuum	fruit	IMPHY009985	Hexyl tiglate	DOI:10.1002/ffj.1913	637523	CCCCCCOC(=O)C(=CC)C	High	Yes
Capsicum annuum	fruit	IMPHY009990	Isopentyl isobutyrate	DOI:10.1080/10412905.2010.9700383	519786	CC(C)CCOC(=O)C(C)C	High	Yes
Capsicum annuum	fruit	IMPHY009999	3-Methylbutyl hexanoate	DOI:10.1002/ffj.1913	16617	CCCCCC(=O)OCCC(C)C	High	Yes
Capsicum annuum	fruit	IMPHY010080	beta-Elemene	DOI:10.1080/10412905.2010.9700383	6918391	CC(=C)C1CCC(C(C1)C(=C)C)(C)C=C	Low	No
Capsicum annuum	fruit	IMPHY010097	Benzyl benzoate	DOI:10.1002/ffj.1913	2345	C1=CC=C(C=C1)COC(=O)C2=CC=CC=C2	High	Yes
Capsicum annuum	fruit	IMPHY010538	Farnesylacetone	DOI:10.1080/10412905.2010.9700383	1711945	CC(=CCCC(=CCCC(=CCCC(=O)C)C)C)C	High	No
Capsicum annuum	fruit	IMPHY010674	Cucurbitaxanthin A	ISBN:9788172362089	11433225	CC1=C(C(CC(C1)O)(C)C)C=CC(=CC=CC(=CC=CC=C(C)C=CC=C(C)C=CC23C(CC(O2)CC3(C)O)(C)C)C)C	High	Yes
Capsicum annuum	fruit	IMPHY010977	Hexadecan-2-one	DOI:10.1080/10412905.2010.9700383	29251	CCCCCCCCCCCCCCC(=O)C	High	No
Capsicum annuum	fruit	IMPHY011215	Tetradecane	DOI:10.1002/ffj.1913, DOI:10.1080/10412905.2010.9700383	12389	CCCCCCCCCCCCCC	Low	No
Capsicum annuum	fruit	IMPHY011410	Rubixanthin	ISBN:9788185042138	5281252	CC1=C(C(CC(C1)O)(C)C)C=CC(=CC=CC(=CC=CC=C(C)C=CC=C(C)C=CC=C(C)CCC=C(C)C)C)C	Low	No
Capsicum annuum	fruit	IMPHY011521	2-Undecanone	DOI:10.1080/10412905.2010.9700383	8163	CCCCCCCCCC(=O)C	High	Yes
Capsicum annuum	fruit	IMPHY011552	(1R)-2-methyl-5-propan-2-ylbicyclo[3.1.0]hex-2-ene	DOI:10.1080/10412905.2010.9700383	6451618	CC1=CCC2(C1C2)C(C)C	Low	Yes
Capsicum annuum	fruit	IMPHY011562	2-Hexenal	DOI:10.1002/ffj.1913, DOI:10.1080/10412905.2010.9700383	5281168	CCCC=CC=O	High	Yes
Capsicum annuum	fruit	IMPHY011586	(S,1Z,6Z)-8-Isopropyl-1-methyl-5-methylenecyclodeca-1,6-diene	DOI:10.1080/10412905.2010.9700383	91723653	CC1=CCCC(=C)C=CC(CC1)C(C)C	Low	No
Capsicum annuum	fruit	IMPHY011588	cis-3-Hexen-1-ol	DOI:10.1002/ffj.1913, DOI:10.1080/10412905.2010.9700383	5281167	CCC=CCCO	High	Yes
Capsicum annuum	fruit	IMPHY011599	Terpinolene	DOI:10.1002/ffj.1913	11463	CC1=CCC(=C(C)C)CC1	Low	Yes
Capsicum annuum	fruit	IMPHY011609	alpha-Carotene	ISBN:9770972795006, ISBN:9788172360481	6419725	CC1=C(C(CCC1)(C)C)C=CC(=CC=CC(=CC=CC=C(C)C=CC=C(C)C=CC2C(=CCCC2(C)C)C)C)C	High	No
Capsicum annuum	fruit	IMPHY011620	Lutein	ISBN:9788185042114	5281243	CC1=C(C(CC(C1)O)(C)C)C=CC(=CC=CC(=CC=CC=C(C)C=CC=C(C)C=CC2C(=CC(CC2(C)C)O)C)C)C	Low	No
Capsicum annuum	fruit	IMPHY011646	Cynaroside	ISBN:9788172360481	5280637	C1=CC(=C(C=C1C2=CC(=O)C3=C(C=C(C=C3O2)OC4C(C(C(C(O4)CO)O)O)O)O)O)O	Low	No
Capsicum annuum	fruit	IMPHY011659	alpha-Muurolene	DOI:10.1080/10412905.2010.9700383	12306047	CC1=CC2C(CC1)C(=CCC2C(C)C)C	Low	No
Capsicum annuum	fruit	IMPHY011694	2-Hexen-1-OL	DOI:10.1002/ffj.1913, DOI:10.1080/10412905.2010.9700383	5318042	CCCC=CCO	High	Yes
Capsicum annuum	fruit	IMPHY011696	cis-3-Hexenyl benzoate	DOI:10.1080/10412905.2010.9700383	5367706	CCC=CCCOC(=O)C1=CC=CC=C1	High	Yes
Capsicum annuum	fruit	IMPHY011957	(+)-delta-Cadinene	DOI:10.1002/ffj.1913, DOI:10.1080/10412905.2010.9700383	441005	CC1=CC2C(CCC(=C2CC1)C)C(C)C	Low	No
Capsicum annuum	fruit	IMPHY011976	(Z)-2-hexenal	DOI:10.1002/ffj.1913, DOI:10.1080/10412905.2010.9700383	6428782	CCCC=CC=O	High	Yes
Capsicum annuum	fruit	IMPHY012058	Linalool	DOI:10.1002/ffj.1913, DOI:10.1080/10412905.2010.9700383	6549	CC(=CCCC(C)(C=C)O)C	High	Yes
Capsicum annuum	fruit	IMPHY012059	Isobutanol	DOI:10.1002/ffj.1913	6560	CC(C)CO	High	No
Capsicum annuum	fruit	IMPHY012061	alpha-Pinene	DOI:10.1002/ffj.1913, DOI:10.1080/10412905.2010.9700383	6654	CC1=CCC2CC1C2(C)C	Low	Yes
Capsicum annuum	fruit	IMPHY012070	o-Xylene	DOI:10.1080/10412905.2010.9700383	7237	CC1=CC=CC=C1C	Low	Yes
Capsicum annuum	fruit	IMPHY012085	Isobutyl hexanoate	DOI:10.1002/ffj.1913, DOI:10.1080/10412905.2010.9700383	7775	CCCCCC(=O)OCC(C)C	High	Yes
Capsicum annuum	fruit	IMPHY012100	Nonanoic acid	DOI:10.1002/ffj.1913, DOI:10.1080/10412905.2010.9700383	8158	CCCCCCCCC(=O)O	High	Yes
Capsicum annuum	fruit	IMPHY012111	Cyclododecane	DOI:10.1002/ffj.1872	9268	C1CCCCCCCCCCC1	Low	No
Capsicum annuum	fruit	IMPHY012133	1-Hexadecene	DOI:10.1080/10412905.2010.9700383	12395	CCCCCCCCCCCCCCC=C	Low	No
Capsicum annuum	fruit	IMPHY012147	beta-Pinene	DOI:10.1002/ffj.1913, DOI:10.1080/10412905.2010.9700383	14896	CC1(C2CCC(=C)C1C2)C	Low	Yes
Capsicum annuum	fruit	IMPHY012151	2-Methyltetradecane	DOI:10.1080/10412905.2010.9700383	15268	CCCCCCCCCCCCC(C)C	Low	No
Capsicum annuum	fruit	IMPHY012160	alpha-Terpineol	DOI:10.1002/ffj.1913, DOI:10.1080/10412905.2010.9700383	17100	CC1=CCC(CC1)C(C)(C)O	High	Yes
Capsicum annuum	fruit	IMPHY012165	Sabinene	DOI:10.1002/ffj.1913	18818	CC(C)C12CCC(=C)C1C2	Low	Yes
Capsicum annuum	fruit	IMPHY012167	2,3-Hexanedione	DOI:10.1002/ffj.1913	19707	CCCC(=O)C(=O)C	High	Yes
Capsicum annuum	fruit	IMPHY012168	(1S,2S,6S,7R,8R)-1,3-dimethyl-8-propan-2-yltricyclo[4.4.0.02,7]dec-3-ene	DOI:10.1080/10412905.2010.9700383	101607926	CC1=CCC2C3C1C2(CCC3C(C)C)C	Low	Yes
Capsicum annuum	fruit	IMPHY012568	Violaxanthin	ISBN:9788172362089	448438	CC(=CC=CC=C(C)C=CC=C(C)C=CC12C(CC(CC1(O2)C)O)(C)C)C=CC=C(C)C=CC34C(CC(CC3(O4)C)O)(C)C	Low	No
Capsicum annuum	fruit	IMPHY012654	Nerol	DOI:10.1080/10412905.2010.9700383	643820	CC(=CCCC(=CCO)C)C	High	Yes
Capsicum annuum	fruit	IMPHY012725	Capsorubin	ISBN:9788172360481, ISBN:9788185042114	5281229	CC(=CC=CC=C(C)C=CC=C(C)C=CC(=O)C1(CC(CC1(C)C)O)C)C=CC=C(C)C=CC(=O)C2(CC(CC2(C)C)O)C	Low	No
Capsicum annuum	fruit	IMPHY012739	(Z)-beta-Ocimene	DOI:10.1002/ffj.1913, DOI:10.1080/10412905.2010.9700383	5320250	CC(=CCC=C(C)C=C)C	Low	Yes
Capsicum annuum	fruit	IMPHY013080	alpha-Calacorene	DOI:10.1080/10412905.2010.9700383	12302243	CC1=CCC(C2=C1C=CC(=C2)C)C(C)C	Low	No
Capsicum annuum	fruit	IMPHY013679	Capsianoside F	ISBN:9788172362089	131751078	CC1C(C(C(C(O1)OCC2C(C(C(C(O2)OC3C(C(OC(C3O)OCC(=CCCC(=CCCC(=CCCC(C)(C=C)OC4C(C(C(C(O4)CO)O)O)OC5C(C(C(C(O5)CO)O)O)O)C)C)C)C)O)O)O)O)O)OC(=O)C(=CCCC(=CCCC(=CCCC(C)(C=C)OC6C(C(C(C(O6)CO)O)O)OC7C(C(C(C(O7)CO)O)O)O)C)C)C)O
Capsicum annuum	fruit	IMPHY013750	1-Methylpyrrole	DOI:10.1080/10412905.2010.9700383	7304	CN1C=CC=C1	Low	No
Capsicum annuum	fruit	IMPHY013752	Propylbenzene	DOI:10.1080/10412905.2010.9700383	7668	CCCC1=CC=CC=C1	Low	Yes
Capsicum annuum	fruit	IMPHY013804	Octyl isobutyrate	DOI:10.1080/10412905.2010.9700383	61024	CCCCCCCCOC(=O)C(C)C	High	Yes
Capsicum annuum	fruit	IMPHY013805	2-Phenylethyl hexanoate	DOI:10.1080/10412905.2010.9700383	61384	CCCCCC(=O)OCCC1=CC=CC=C1	High	Yes
Capsicum annuum	fruit	IMPHY013808	Pentyl valerate	DOI:10.1002/ffj.1913	62433	CCCCCOC(=O)CCCC	High	Yes
Capsicum annuum	fruit	IMPHY013851	Pentyl 3-methylbutanoate	DOI:10.1080/10412905.2010.9700383	95978	CCCCCOC(=O)CC(C)C	High	Yes
Capsicum annuum	fruit	IMPHY013986	Heptyl 2-methylbutyrate	DOI:10.1002/ffj.1913, DOI:10.1080/10412905.2010.9700383	546235	CCCCCCCOC(=O)C(C)CC	High	Yes
Capsicum annuum	fruit	IMPHY014619	Capsianoside C	ISBN:9788172362089	118550826	CC1C(C(C(C(O1)OCC2C(C(C(C(O2)OC3C(C(OC(C3O)OCC(=CCCC(=CCCC(=CCCC(C)(C=C)OC4C(C(C(C(O4)CO)O)O)OC5C(C(C(C(O5)CO)O)O)O)C)C)C)C)O)O)O)O)OC(=O)C(=CC(CC(=CCCC(=CCCC(C)(C=C)OC6C(C(C(C(O6)CO)O)O)OC7C(C(C(C(O7)CO)O)O)O)C)C)O)C)O)O
Capsicum annuum	fruit	IMPHY014665	Capsianoside D	ISBN:9788172362089	131751077	CC1C(C(C(C(O1)OCC2C(C(C(C(O2)OC3C(C(OC(C3O)OCC(=CCCC(=CCCC(=CCCC(C)(C=C)OC4C(C(C(C(O4)CO)O)O)OC5C(C(C(C(O5)CO)O)O)O)C)C)C)C)O)O)O)O)O)OC(=O)C(=CC(CC(=CCCC(=CCCC(C)(C=C)OC6C(C(C(C(O6)CO)O)O)OC7C(C(C(C(O7)CO)O)O)O)C)C)O)C)O
Capsicum annuum	fruit	IMPHY014716	(1S,5S)-4,6-dimethyl-6-(4-methylpent-3-enyl)bicyclo[3.1.1]hept-3-ene	DOI:10.1002/ffj.1913	6428986	CC1=CCC2CC1C2(C)CCC=C(C)C	Low	No
Capsicum annuum	fruit	IMPHY014811	alpha-Phellandrene	DOI:10.1080/10412905.2010.9700383	7460	CC1=CCC(C=C1)C(C)C	Low	Yes
Capsicum annuum	fruit	IMPHY014831	beta-Caryophyllene	DOI:10.1080/10412905.2010.9700383	5281515	CC1=CCCC(=C)C2CC(C2CC1)(C)C	Low	No
Capsicum annuum	fruit	IMPHY014833	beta-Himachalene	DOI:10.1002/ffj.1913	11586487	CC1=CC2C(=C(CCCC2(C)C)C)CC1	Low	No
Capsicum annuum	fruit	IMPHY014835	(E)-beta-ocimene	DOI:10.1002/ffj.1913, DOI:10.1080/10412905.2010.9700383	5281553	CC(=CCC=C(C)C=C)C	Low	Yes
Capsicum annuum	fruit	IMPHY014852	Camphene	DOI:10.1002/ffj.1913, DOI:10.1080/10412905.2010.9700383	6616	CC1(C2CCC(C2)C1=C)C	Low	Yes
Capsicum annuum	fruit	IMPHY014865	Calamenene	DOI:10.1002/ffj.1913	6429077	CC1CCC(C2=C1C=CC(=C2)C)C(C)C	Low	No
Capsicum annuum	fruit	IMPHY014970	Carpoxanthin	ISBN:9788172362089	131751643	CC1=C(C(CC(C1)O)(C)C)C=CC(=CC=CC(=CC=CC=C(C)C=CC=C(C)C=CC2(C(CC(CC2(C)O)O)(C)C)O)C)C	Low	No
Capsicum annuum	fruit	IMPHY014988	Limonene	DOI:10.1002/ffj.1913, DOI:10.1080/10412905.2010.9700383	22311	CC1=CCC(CC1)C(=C)C	Low	Yes
Capsicum annuum	fruit	IMPHY015022	Nerolidol	DOI:10.1002/ffj.1913, DOI:10.1080/10412905.2010.9700383	5284507	CC(=CCCC(=CCCC(C)(C=C)O)C)C	High	Yes
Capsicum annuum	fruit	IMPHY015123	alpha-Copaene	DOI:10.1080/10412905.2010.9700383	70678558	CC1=CCC2C3C1C2(CCC3C(C)C)C	Low	Yes
Capsicum annuum	fruit	IMPHY015177	1-Butoxy-2-propanol	DOI:10.1002/ffj.1913	21210	CCCCOCC(C)O	High	Yes
Capsicum annuum	fruit	IMPHY015222	2,3-Octanedione	DOI:10.1002/ffj.1913, DOI:10.1080/10412905.2010.9700383	11449	CCCCCC(=O)C(=O)C	High	Yes
Capsicum annuum	fruit	IMPHY015230	2,4-Dimethylbenzaldehyde	DOI:10.1080/10412905.2010.9700383	61814	CC1=CC(=C(C=C1)C=O)C	High	Yes
Capsicum annuum	fruit	IMPHY015288	Isobutyl isovalerate	DOI:10.1080/10412905.2010.9700383	11514	CC(C)CC(=O)OCC(C)C	High	Yes
Capsicum annuum	fruit	IMPHY015302	2-Tridecanol	DOI:10.1080/10412905.2010.9700383	15449	CCCCCCCCCCCC(C)O	High	Yes
Capsicum annuum	fruit	IMPHY015309	3,3-Dimethylcyclohexanol	DOI:10.1002/ffj.1913, DOI:10.1080/10412905.2010.9700383	79105	CC1(CCCC(C1)O)C	High	Yes
Capsicum annuum	fruit	IMPHY015344	3-Methyl-2-butenal	DOI:10.1002/ffj.1913, DOI:10.1080/10412905.2010.9700383	61020	CC(=CC=O)C	High	Yes
Capsicum annuum	fruit	IMPHY015386	4-Methyl-3-penten-1-ol	DOI:10.1080/10412905.2010.9700383	136582	CC(=CCCO)C	High	Yes
Capsicum annuum	fruit	IMPHY015501	Benzyl hexanoate	DOI:10.1002/ffj.1913, DOI:10.1080/10412905.2010.9700383	23367	CCCCCC(=O)OCC1=CC=CC=C1	High	Yes
Capsicum annuum	fruit	IMPHY015506	Benzyl valerate	DOI:10.1002/ffj.1913	82584	CCCCC(=O)OCC1=CC=CC=C1	High	Yes
Capsicum annuum	fruit	IMPHY015522	Butyl isovalerate	DOI:10.1002/ffj.1913, DOI:10.1080/10412905.2010.9700383	7981	CCCCOC(=O)CC(C)C	High	Yes
Capsicum annuum	fruit	IMPHY015526	Butyl hexanoate	DOI:10.1002/ffj.1913	12294	CCCCCC(=O)OCCCC	High	Yes
Capsicum annuum	fruit	IMPHY015527	Butyl isobutyrate	DOI:10.1002/ffj.1913	7353	CCCCOC(=O)C(C)C	High	Yes
Capsicum annuum	fruit	IMPHY015564	cis-Cadina-1(2),4-diene	DOI:10.1002/ffj.1913	91753200	CC1CCC(C2=CCC(=CC12)C)C(C)C	Low	No
Capsicum annuum	fruit	IMPHY015567	cis-3-Hexenyl isovalerate	DOI:10.1080/10412905.2010.9700383	5367681	CCC=CCCOC(=O)CC(C)C	High	Yes
Capsicum annuum	fruit	IMPHY015630	E-2-Hexenyl benzoate	DOI:10.1002/ffj.1913	5352456	CCCC=CCOC(=O)C1=CC=CC=C1	High	Yes
Capsicum annuum	fruit	IMPHY015631	(E)-2-Hexenyl hexanoate	DOI:10.1002/ffj.1913	5352973	CCCCCC(=O)OCC=CCCC	High	Yes
Capsicum annuum	fruit	IMPHY015720	Heptyl hexanoate	DOI:10.1080/10412905.2010.9700383	81464	CCCCCCCOC(=O)CCCCC	High	Yes
Capsicum annuum	fruit	IMPHY015721	Heptyl isovalerate	DOI:10.1002/ffj.1913, DOI:10.1080/10412905.2010.9700383	91850	CCCCCCCOC(=O)CC(C)C	High	Yes
Capsicum annuum	fruit	IMPHY015722	Heptyl valerate	DOI:10.1002/ffj.1913	79544	CCCCCCCOC(=O)CCCC	High	Yes
Capsicum annuum	fruit	IMPHY015734	Hexyl hexanoate	DOI:10.1002/ffj.1913	22873	CCCCCCOC(=O)CCCCC	High	Yes
Capsicum annuum	fruit	IMPHY015735	Hexyl isobutyrate	DOI:10.1080/10412905.2010.9700383	16872	CCCCCCOC(=O)C(C)C	High	Yes
Capsicum annuum	fruit	IMPHY015736	Hexyl 4-methylpentanoate	DOI:10.1002/ffj.1913, DOI:10.1080/10412905.2010.9700383	530286	CCCCCCOC(=O)CCC(C)C	High	Yes
Capsicum annuum	fruit	IMPHY015738	Hexyl valerate	DOI:10.1002/ffj.1913, DOI:10.1080/10412905.2010.9700383	70694	CCCCCCOC(=O)CCCC	High	Yes
Capsicum annuum	fruit	IMPHY015746	3-Methylbutyl 2-methylbutanoate	DOI:10.1080/10412905.2010.9700383	520326	CCC(C)C(=O)OCCC(C)C	High	Yes
Capsicum annuum	fruit	IMPHY015749	Isoamyl isovalerate	DOI:10.1002/ffj.1913	12613	CC(C)CCOC(=O)CC(C)C	High	Yes
Capsicum annuum	fruit	IMPHY015768	Isoprenyl pentanoate	DOI:10.1002/ffj.1913	6429322	CCCCC(=O)OC(=C)C	High	Yes
Capsicum annuum	fruit	IMPHY015821	Methyl 2-methyloctanoate	DOI:10.1002/ffj.1913, DOI:10.1080/10412905.2010.9700383	519895	CCCCCCC(C)C(=O)OC	High	Yes
Capsicum annuum	fruit	IMPHY015884	Pentyl 2-methylbutyrate	DOI:10.1002/ffj.1913, DOI:10.1080/10412905.2010.9700383	107059	CCCCCOC(=O)C(C)CC	High	Yes
Capsicum annuum	fruit	IMPHY015885	Pentyl isobutyrate	DOI:10.1080/10412905.2010.9700383	75554	CCCCCOC(=O)C(C)C	High	Yes
Capsicum annuum	fruit	IMPHY015990	cis-3-Hexenyl hexanoate	DOI:10.1080/10412905.2010.9700383	5352543	CCCCCC(=O)OCCC=CCC	High	Yes
Capsicum annuum	fruit	IMPHY016002	(Z)-2-Octen-1-ol	DOI:10.1002/ffj.1913	5364959	CCCCCC=CCO	High	Yes
Capsicum annuum	fruit	IMPHY016012	Allo-Aromadendrene	DOI:10.1002/ffj.1913	42608158	CC1CCC2C1C3C(C3(C)C)CCC2=C	Low	Yes
Capsicum annuum	fruit	IMPHY016150	Octyl isovalerate	DOI:10.1080/10412905.2010.9700383	228769	CCCCCCCCOC(=O)CC(C)C	High	Yes
Capsicum annuum	fruit	IMPHY016277	2-Methylpentadecane	DOI:10.1080/10412905.2010.9700383	15267	CCCCCCCCCCCCCC(C)C	Low	No
Capsicum annuum	fruit	IMPHY016280	2-Methyltridecane	DOI:10.1080/10412905.2010.9700383	15269	CCCCCCCCCCCC(C)C	Low	No
Capsicum annuum	fruit	IMPHY016363	3-Heptanone	DOI:10.1080/10412905.2010.9700383	7802	CCCCC(=O)CC	High	Yes
Capsicum annuum	fruit	IMPHY016425	4-Methyl-1-hexanol	DOI:10.1080/10412905.2010.9700383	98346	CCC(C)CCCO	High	Yes
Capsicum annuum	fruit	IMPHY016677	Heptyl butyrate	DOI:10.1080/10412905.2010.9700383	62592	CCCCCCCOC(=O)CCC	High	Yes
Capsicum annuum	fruit	IMPHY016685	Hexyl 2-methyl-3-pentenoate	DOI:10.1080/10412905.2010.9700383	6366072	CCCCCCOC(=O)C(C)C=CC	High	Yes
Capsicum annuum	fruit	IMPHY016701	Isoheptyl isobutyrate	DOI:10.1080/10412905.2010.9700383	18757749	CC(C)CCCCOC(=O)C(C)C	High	Yes
Capsicum annuum	fruit	IMPHY016702	4-Methylpentyl benzoate	DOI:10.1080/10412905.2010.9700383	227544	CC(C)CCCOC(=O)C1=CC=CC=C1	High	Yes
Capsicum annuum	fruit	IMPHY016708	Isopropyl valerate	DOI:10.1080/10412905.2010.9700383	87598	CCCCC(=O)OC(C)C	High	Yes
Capsicum annuum	fruit	IMPHY017317	2-Methyl-1-tetradecene	DOI:10.1080/10412905.2010.9700383	521375	CCCCCCCCCCCCC(=C)C	Low	No
Capsicum annuum	fruit	IMPHY017382	5-Methyl-3-hexen-2-one	DOI:10.1080/10412905.2010.9700383	5363140	CC(C)C=CC(=O)C	High	Yes
Capsicum annuum	leaf	IMPHY011646	Cynaroside	ISBN:9788185042114	5280637	C1=CC(=C(C=C1C2=CC(=O)C3=C(C=C(C=C3O2)OC4C(C(C(C(O4)CO)O)O)O)O)O)O	Low	No
Capsicum annuum	root	IMPHY002728	Capsicoside C2	ISBN:9788185042145	14408725	CC1CCC2(C(C3C(O2)CC4C3(CCC5C4CCC6C5(CCC(C6)OC7C(C(C(C(O7)CO)OC8C(C(C(C(O8)CO)O)OC9C(C(C(CO9)O)O)O)O)O)O)C)C)C)OC1	Low	No
Capsicum annuum	root	IMPHY008960	4-Aminobenzaldehyde	ISBN:9788185042114	11158	C1=CC(=CC=C1C=O)N	High	Yes
Capsicum annuum	root	IMPHY011878	n-cis-Feruloyltyramine	ISBN:9788185042114	6440659	COC1=C(C=CC(=C1)C=CC(=O)NCCC2=CC=C(C=C2)O)O	High	No
Capsicum annuum	root	IMPHY011879	Moupinamide	ISBN:9788185042114	5280537	COC1=C(C=CC(=C1)C=CC(=O)NCCC2=CC=C(C=C2)O)O	High	No
Capsicum annuum	root	IMPHY011933	Caffeic acid	ISBN:9788172361150	689043	C1=CC(=C(C=C1C=CC(=O)O)O)O	High	No
Capsicum annuum	root	IMPHY013321	Funkioside C	ISBN:9788185042138	21670026	CC1CCC2(C(C3C(O2)CC4C3(CCC5C4CC=C6C5(CCC(C6)OC7C(C(C(C(O7)CO)OC8C(C(C(C(O8)CO)O)O)O)O)O)C)C)C)OC1	Low	No
Capsicum annuum	seed	IMPHY001380	31-Norcycloartenol	ISBN:9788185042084, ISBN:9788185042114	102515312	CC1C2CCC3C4(CCC(C4(CCC35C2(C5)CCC1O)C)C(C)CCC=C(C)C)C	Low	No
Capsicum annuum	seed	IMPHY002062	Daturaolone	ISBN:9788185042084	122859	CC1(CCC2(CCC3(C(=CCC4C3(CC(C5C4(CCC(=O)C5(C)C)C)O)C)C2C1)C)C)C	Low	No
Capsicum annuum	seed	IMPHY002229	Cycloeucalenol	ISBN:9788185042084, ISBN:9788185042114	101690	CC1C2CCC3C4(CCC(C4(CCC35C2(C5)CCC1O)C)C(C)CCC(=C)C(C)C)C	Low	No
Capsicum annuum	seed	IMPHY002345	24-Methyllophenol	ISBN:9788185042084	101614264	CC1C2CCC3=C(C2(CCC1O)C)CCC4(C3CCC4C(C)CCC(C)C(C)C)C	Low	No
Capsicum annuum	seed	IMPHY003091	Daturadiol	ISBN:9788185042084	3084830	CC1(CCC2(CCC3(C(=CCC4C3(CC(C5C4(CCC(C5(C)C)O)C)O)C)C2C1)C)C)C	Low	No
Capsicum annuum	seed	IMPHY003408	24,25-Dihydrolanosterol	ISBN:9788185042084	440560	CC(C)CCCC(C)C1CCC2(C1(CCC3=C2CCC4C3(CCC(C4(C)C)O)C)C)C	Low	No
Capsicum annuum	seed	IMPHY003438	Planteose	ISBN:9788185042084	440140	C(C1C(C(C(C(O1)OCC2C(C(C(O2)(CO)OC3C(C(C(C(O3)CO)O)O)O)O)O)O)O)O)O	Low	No
Capsicum annuum	seed	IMPHY003661	24-Methylenecholesterol	ISBN:9788185042084	92113	CC(C)C(=C)CCC(C)C1CCC2C1(CCC3C2CC=C4C3(CCC(C4)O)C)C	Low	No
Capsicum annuum	seed	IMPHY003952	Cycloartanol	ISBN:9788185042084	12760132	CC(C)CCCC(C)C1CCC2(C1(CCC34C2CCC5C3(C4)CCC(C5(C)C)O)C)C	Low	No
Capsicum annuum	seed	IMPHY004179	Solanine	ISBN:9788172360481	442984	CC1CCC2C(C3C(N2C1)CC4C3(CCC5C4CC=C6C5(CCC(C6)OC7C(C(C(C(O7)CO)O)OC8C(C(C(C(O8)CO)O)O)O)OC9C(C(C(C(O9)C)O)O)O)C)C)C
Capsicum annuum	seed	IMPHY006300	Cholesterol	ISBN:9788185042084	5997	CC(C)CCCC(C)C1CCC2C1(CCC3C2CC=C4C3(CCC(C4)O)C)C	Low	No
Capsicum annuum	seed	IMPHY006482	31-Norcycloartanol acetate	ISBN:9788185042084	6427333	CC(C)CCCC(C)C1CCC2C1(CCC34C2CCC5C3(C4)CCC(C5(C)C)OC(=O)C)C	Low	No
Capsicum annuum	seed	IMPHY006659	Obtusifoliol	ISBN:9788172361150, ISBN:9788185042084	65252	CC1C2CCC3=C(C2(CCC1O)C)CCC4(C3(CCC4C(C)CCC(=C)C(C)C)C)C	Low	No
Capsicum annuum	seed	IMPHY006906	24-Methylcholesta-5,24-dienol	ISBN:9788185042084	66727139	CC(CCC(=C(C)CO)C)C1CCC2C1(CCC3C2CC=C4C3(CCCC4)C)C	Low	No
Capsicum annuum	seed	IMPHY007143	Solanidine	ISBN:9788172360481	65727	CC1CCC2C(C3C(N2C1)CC4C3(CCC5C4CC=C6C5(CCC(C6)O)C)C)C	High	Yes
Capsicum annuum	seed	IMPHY008729	Lophenol	ISBN:9788185042084	160482	CC1C(CCC2(C1CC=C3C2CCC4(C3CCC4C(C)CCCC(C)C)C)C)O	Low	No
Capsicum annuum	seed	IMPHY008825	24-Methyl-31-norlanost-9(11)-enol	ISBN:9788185042084			Low	No
Capsicum annuum	seed	IMPHY008933	24-Ethyllophenol	ISBN:9788185042084	541368	CCC(CCC(C)C1CCC2C1(CCC3C2=CCC4C3(CCC(C4C)O)C)C)C(C)C	Low	No
Capsicum annuum	seed	IMPHY009549	Fructosylsucrose	ISBN:9788185042084	129637494	C(C1C(C(C(O1)(CO)OC2(C(C(C(C(O2)CO)O)O)O)C3C(C(C(C(O3)(CO)O)O)O)O)O)O)O	Low	No
Capsicum annuum	seed	IMPHY009576	24-Ethylcholest-22-enol	ISBN:9788185042084	129725503	CCC(C=CC(C)C1CCC2C1(CCC3C2CCC4C3(CCCC4)C)C)C(C)CO	Low	No
Capsicum annuum	seed	IMPHY009610	Capsicoside	ISBN:9788172360481, ISBN:9788185042084	131751524	CC1C2C(CC3C2(CCC4C3CCC5C4(CC(C(C5)OC6C(C(C(C(O6)CO)OC7C(C(C(C(O7)CO)O)OC8C(C(C(C(O8)CO)O)O)O)OC9C(C(C(C(O9)CO)O)OC2C(C(C(C(O2)CO)O)O)O)O)O)O)O)C)C)OC1(CCC(C)COC1C(C(C(C(O1)CO)O)O)O)O	Low	No
Capsicum annuum	seed	IMPHY010364	(3S,5S,8S,9S,10S,13R,14S,17R)-10,13-dimethyl-17-[(2R)-6-methylheptan-2-yl]-2,3,4,5,6,7,8,9,11,12,14,15,16,17-tetradecahydro-1H-cyclopenta[a]phenanthren-3-ol	ISBN:9788185042084	7157118	CC(C)CCCC(C)C1CCC2C1(CCC3C2CCC4C3(CCC(C4)O)C)C	Low	No
Capsicum annuum	seed	IMPHY011393	24-Methylenecycloartanol	ISBN:9788185042084	94204	CC(C)C(=C)CCC(C)C1CCC2(C1(CCC34C2CCC5C3(C4)CCC(C5(C)C)O)C)C	Low	No
Capsicum annuum	seed	IMPHY011613	Fucosterol	ISBN:9788185042084, ISBN:9788185042114	5281326	CC=C(CCC(C)C1CCC2C1(CCC3C2CC=C4C3(CCC(C4)O)C)C)C(C)C	Low	No
Capsicum annuum	seed	IMPHY011642	Cycloartenol	ISBN:9788185042084	92110	CC(CCC=C(C)C)C1CCC2(C1(CCC34C2CCC5C3(C4)CCC(C5(C)C)O)C)C	Low	No
Capsicum annuum	seed	IMPHY011654	alpha1-Sitosterol	ISBN:9788185042084	9548595	CC=C(CCC(C)C1CCC2C1(CCC3C2=CCC4C3(CCC(C4C)O)C)C)C(C)C	Low	No
Capsicum annuum	seed	IMPHY011758	Euphorbadienol	ISBN:9788185042084	10863111	CC(C)C(=C)CCC(C)C1CCC2(C1(CCC3=C2CCC4C3(CCC(C4(C)C)O)C)C)C	Low	No
Capsicum annuum	seed	IMPHY011857	Lanosterol	ISBN:9788185042084	246983	CC(CCC=C(C)C)C1CCC2(C1(CCC3=C2CCC4C3(CCC(C4(C)C)O)C)C)C	Low	No
Capsicum annuum	seed	IMPHY012050	D-Galactose	ISBN:9788185042084	6036	C(C1C(C(C(C(O1)O)O)O)O)O	Low	No
Capsicum annuum	seed	IMPHY012053	Sucrose	ISBN:9788185042084	5988	C(C1C(C(C(C(O1)OC2(C(C(C(O2)CO)O)O)CO)O)O)O)O	Low	No
Capsicum annuum	seed	IMPHY012223	beta-Amyrin	ISBN:9788185042114	73145	CC1(CCC2(CCC3(C(=CCC4C3(CCC5C4(CCC(C5(C)C)O)C)C)C2C1)C)C)C	Low	No
Capsicum annuum	seed	IMPHY012473	Lupeol	ISBN:9788185042084	259846	CC(=C)C1CCC2(C1C3CCC4C5(CCC(C(C5CCC4(C3(CC2)C)C)(C)C)O)C)C	Low	No
Capsicum annuum	seed	IMPHY012769	24-Methylenelophenol	ISBN:9788185042084	5283640	CC1C(CCC2(C1CC=C3C2CCC4(C3CCC4C(C)CCC(=C)C(C)C)C)C)O	Low	No
Capsicum annuum	seed	IMPHY014842	Stigmasterol	ISBN:9788185042084	5280794	CCC(C=CC(C)C1CCC2C1(CCC3C2CC=C4C3(CCC(C4)O)C)C)C(C)C	Low	No
Capsicum annuum	seed	IMPHY014916	D-Fructose	ISBN:9788185042084	2723872	C1C(C(C(C(O1)(CO)O)O)O)O	Low	No
Capsicum annuum	stem	IMPHY004631	Stearic acid	ISBN:9788172361150	5281	CCCCCCCCCCCCCCCCCC(=O)O	High	No
Capsicum annuum	stem	IMPHY011802	Ferulic acid	ISBN:9770976605004	445858	COC1=C(C=CC(=C1)C=CC(=O)O)O	High	Yes
Capsicum annuum		IMPHY000060	Myristic acid	ISBN:9788185042145, PMID:16124038	11005	CCCCCCCCCCCCCC(=O)O	High	Yes
Capsicum annuum		IMPHY000161	cyclo[DL-OVal-DL-N(Me)Phe-DL-OVal-DL-N(Me)Phe-DL-OVal-DL-N(Me)Phe]	PMID:19051227	105014	CC(C)C1C(=O)N(C(C(=O)OC(C(=O)N(C(C(=O)OC(C(=O)N(C(C(=O)O1)CC2=CC=CC=C2)C)C(C)C)CC3=CC=CC=C3)C)C(C)C)CC4=CC=CC=C4)C	Low	No
Capsicum annuum		IMPHY000627	Dihydrocapsaicin	ISBN:9788172361150, PMID:10327645, PMID:13679988, PMID:15740069, PMID:17661486, PMID:19655324, PMID:21792679, PMID:21858615, PMID:24491721, PMID:24879587, PMID:25065829, PMID:27416068, PMID:27901114, PMID:28721659, PMID:7193758	107982	CC(C)CCCCCCC(=O)NCC1=CC(=C(C=C1)O)OC	High	Yes
Capsicum annuum		IMPHY001380	31-Norcycloartenol	ISBN:9788172361150	102515312	CC1C2CCC3C4(CCC(C4(CCC35C2(C5)CCC1O)C)C(C)CCC=C(C)C)C	Low	No
Capsicum annuum		IMPHY001565	Capsaicin	ISBN:9788172360481, ISBN:9788172361266, ISBN:9788185042053, PMID:10327645, PMID:10537230, PMID:12067569, PMID:13679988, PMID:14750210, PMID:14969559, PMID:15553107, PMID:15740069, PMID:16939324, PMID:17661486, PMID:19655324, PMID:20516541, PMID:21792679, PMID:21858615, PMID:24232685, PMID:24235936, PMID:24491721, PMID:24879587, PMID:25065829, PMID:27416068, PMID:28721659, PMID:7193758, PMID:87425…	1548943	CC(C)C=CCCCCC(=O)NCC1=CC(=C(C=C1)O)OC	High	Yes
Capsicum annuum		IMPHY001854	3-Methylbutanal	DOI:10.15482/usda.adc/1239279	11552	CC(C)CC=O	High	Yes
Capsicum annuum		IMPHY001861	2-Hexanone	DOI:10.15482/usda.adc/1239279	11583	CCCCC(=O)C	High	Yes
Capsicum annuum		IMPHY001966	Capsianoside E	PMID:17666836	118550821	CC1C(C(C(C(O1)OCC2C(C(C(C(O2)OC3C(C(OC(C3O)OCC(=CCCC(=CCCC(=CCCC(C)(C=C)OC4C(C(C(C(O4)CO)O)O)OC5C(C(C(C(O5)CO)O)O)O)C)C)C)C)O)O)O)O)OC(=O)C(=CCCC(=CCCC(=CCCC(C)(C=C)OC6C(C(C(C(O6)CO)O)O)OC7C(C(C(C(O7)CO)O)O)O)C)C)C)O)O
Capsicum annuum		IMPHY002054	Isocitric acid	PMID:3811599	1198	C(C(C(C(=O)O)O)C(=O)O)C(=O)O	Low	No
Capsicum annuum		IMPHY002065	Corticrocin	DOI:10.2174/0929867033456729	12304001	C(=CC=CC=CC(=O)O)C=CC=CC=CC(=O)O	High	Yes
Capsicum annuum		IMPHY002133	2-Hexanol	DOI:10.15482/usda.adc/1239279	12297	CCCCC(C)O	High	Yes
Capsicum annuum		IMPHY002229	Cycloeucalenol	ISBN:9788172361150	101690	CC1C2CCC3C4(CCC(C4(CCC35C2(C5)CCC1O)C)C(C)CCC(=C)C(C)C)C	Low	No
Capsicum annuum		IMPHY002286	1'-OH-gamma-carotene glucoside/(Carotenoids B-G)	PMID:11566483, PMID:21792679, PMID:23091348, PMID:24118159	16061280	CC1=C(C(CCC1)(C)C)C=CC(=CC=CC(=CC=CC=C(C)C=CC=C(C)C=CC=C(C)CCCC(C)(C)OC2C(C(C(C(O2)CO)O)O)O)C)C	Low	No
Capsicum annuum		IMPHY002345	24-Methyllophenol	ISBN:9788172361150	101614264	CC1C2CCC3=C(C2(CCC1O)C)CCC4(C3CCC4C(C)CCC(C)C(C)C)C	Low	No
Capsicum annuum		IMPHY002516	1-O-feruloyl-beta-D-glucose	DOI:10.15482/usda.adc/1239279	13962928	COC1=C(C=CC(=C1)C=CC(=O)OC2C(C(C(C(O2)CO)O)O)O)O	Low	No
Capsicum annuum		IMPHY002721	Cryptocapsin	ISBN:9788172361150	14515709	CC1=C(C(CCC1)(C)C)C=CC(=CC=CC(=CC=CC=C(C)C=CC=C(C)C=CC(=O)C2(CC(CC2(C)C)O)C)C)C	Low	No
Capsicum annuum		IMPHY002889	5-Ethyl-2,3-dimethylpyrazine	DOI:10.15482/usda.adc/1239279	27460	CCC1=CN=C(C(=N1)C)C	High	Yes
Capsicum annuum		IMPHY002926	2,3-Butanediol	DOI:10.15482/usda.adc/1239279	262	CC(C(C)O)O	High	No
Capsicum annuum		IMPHY002958	2,3,5-Trimethylpyrazine	DOI:10.15482/usda.adc/1239279	26808	CC1=CN=C(C(=N1)C)C	High	Yes
Capsicum annuum		IMPHY003016	Lauric acid	ISBN:9788185042145	3893	CCCCCCCCCCCC(=O)O	High	Yes
Capsicum annuum		IMPHY003091	Daturadiol	ISBN:9788172361150	3084830	CC1(CCC2(CCC3(C(=CCC4C3(CC(C5C4(CCC(C5(C)C)O)C)O)C)C2C1)C)C)C	Low	No
Capsicum annuum		IMPHY003126	Homodihydrocapsaicin	PMID:24491721, PMID:27416068	3084336	CC(C)CCCCCCCC(=O)NCC1=CC(=C(C=C1)O)OC	High	Yes
Capsicum annuum		IMPHY003178	(3R)-beta,beta-carotene-3-ol	DOI:10.2174/0929867033456729	23724629	CC1=C(C(CCC1)(C)C)C=CC(=CC=CC(=CC=CC=C(C)C=CC=C(C)C=CC2C(=CC(CC2(C)C)O)C)C)C	High	No
Capsicum annuum		IMPHY003438	Planteose	ISBN:9788172361150, ISBN:9788185042084	440140	C(C1C(C(C(C(O1)OCC2C(C(C(O2)(CO)OC3C(C(C(C(O3)CO)O)O)O)O)O)O)O)O)O	Low	No
Capsicum annuum		IMPHY003451	2-[2-[6-[3,5-dihydroxy-2-(hydroxymethyl)-6-[(1R,2S,6R,7S,12S,15R,18S)-15-hydroxy-5',7,9,13-tetramethylspiro[5-oxapentacyclo[10.8.0.02,9.04,8.013,18]icosane-6,2'-oxane]-16-yl]oxyoxan-4-yl]oxy-4,5-dihydroxy-2-(hydroxymethyl)oxan-3-yl]oxy-5-hydroxy-6-(hydroxymethyl)-3-[3,4,5-trihydroxy-6-(hydroxymethyl)oxan-2-yl]oxyoxan-4-yl]oxy-6-(hydroxymethyl)oxane-3,4,5-triol	ISBN:9788185042084	401299	CC1CCC2(C(C3C(O2)CC4C3(CCC5C4CCC6C5(CC(C(C6)OC7C(C(C(C(O7)CO)O)OC8C(C(C(C(O8)CO)OC9C(C(C(C(O9)CO)O)OC2C(C(C(C(O2)CO)O)O)O)OC2C(C(C(C(O2)CO)O)O)O)O)O)O)O)C)C)C)OC1	Low	No
Capsicum annuum		IMPHY003463	Dehydroascorbic acid	PMID:15186108	440667	C(C(C1C(=O)C(=O)C(=O)O1)O)O	Low	No
Capsicum annuum		IMPHY003500	Citric acid	ISBN:9788172361150	311	C(C(=O)O)C(CC(=O)O)(C(=O)O)O	Low	No
Capsicum annuum		IMPHY003513	Isoamyl alcohol	DOI:10.15482/usda.adc/1239279	31260	CC(C)CCO	High	Yes
Capsicum annuum		IMPHY003536	Eugenol	PMID:22056438	3314	COC1=C(C=CC(=C1)CC=C)O	High	Yes
Capsicum annuum		IMPHY003546	2-Isobutyl-3-methoxypyrazine	DOI:10.15482/usda.adc/1239279	32594	CC(C)CC1=NC=CN=C1OC	High	Yes
Capsicum annuum		IMPHY003661	24-Methylenecholesterol	ISBN:9788172361150	92113	CC(C)C(=C)CCC(C)C1CCC2C1(CCC3C2CC=C4C3(CCC(C4)O)C)C	Low	No
Capsicum annuum		IMPHY003952	Cycloartanol	ISBN:9788172361150, PMID:898228	12760132	CC(C)CCCC(C)C1CCC2(C1(CCC34C2CCC5C3(C4)CCC(C5(C)C)O)C)C	Low	No
Capsicum annuum		IMPHY004121	2-Heptanone	DOI:10.15482/usda.adc/1239279	8051	CCCCCC(=O)C	High	Yes
Capsicum annuum		IMPHY004130	Sinapic acid	PMID:15740069	637775	COC1=CC(=CC(=C1O)OC)C=CC(=O)O	High	No
Capsicum annuum		IMPHY004179	Solanine	ISBN:9788172361266	442984	CC1CCC2C(C3C(N2C1)CC4C3(CCC5C4CC=C6C5(CCC(C6)OC7C(C(C(C(O7)CO)O)OC8C(C(C(C(O8)CO)O)O)O)OC9C(C(C(C(O9)C)O)O)O)C)C)C
Capsicum annuum		IMPHY004380	Phytoene	ISBN:9788172361150	5280784	CC(=CCCC(=CCCC(=CCCC(=CC=CC=C(C)CCC=C(C)CCC=C(C)CCC=C(C)C)C)C)C)C	Low	No
Capsicum annuum		IMPHY004381	zeta-Carotene	ISBN:9788172361150	5280788	CC(=CCCC(=CCCC(=CC=CC(=CC=CC=C(C)C=CC=C(C)CCC=C(C)CCC=C(C)C)C)C)C)C	High	No
Capsicum annuum		IMPHY004433	Chrysoeriol	PMID:15186108	5280666	COC1=C(C=CC(=C1)C2=CC(=O)C3=C(C=C(C=C3O2)O)O)O	High	No
Capsicum annuum		IMPHY004613	Capsanthin	DOI:10.15482/usda.adc/1239279, ISBN:9788172361150, PMID:11566483	5281228	CC1=C(C(CC(C1)O)(C)C)C=CC(=CC=CC(=CC=CC=C(C)C=CC=C(C)C=CC(=O)C2(CC(CC2(C)C)O)C)C)C	High	No
Capsicum annuum		IMPHY004619	Quercetin	PMID:12895536, PMID:15186108, PMID:15740069, PMID:17995862, PMID:21898818, PMID:28721659	5280343	C1=CC(=C(C=C1C2=C(C(=O)C3=C(C=C(C=C3O2)O)O)O)O)O	High	No
Capsicum annuum		IMPHY004631	Stearic acid	ISBN:9788185042145	5281	CCCCCCCCCCCCCCCCCC(=O)O	High	No
Capsicum annuum		IMPHY004644	Zeinoxanthin	DOI:10.15482/usda.adc/1239279	5281234	CC1=C(C(CC(C1)O)(C)C)C=CC(=CC=CC(=CC=CC=C(C)C=CC=C(C)C=CC2C(=CCCC2(C)C)C)C)C	Low	No
Capsicum annuum		IMPHY004645	beta-Cryptoxanthin	PMID:16124038	5281235	CC1=C(C(CCC1)(C)C)C=CC(=CC=CC(=CC=CC=C(C)C=CC=C(C)C=CC2=C(CC(CC2(C)C)O)C)C)C	Low	No
Capsicum annuum		IMPHY004660	Luteolin	PMID:12895536, PMID:15186108, PMID:15740069, PMID:16244431, PMID:17995862	5280445	C1=CC(=C(C=C1C2=CC(=O)C3=C(C=C(C=C3O2)O)O)O)O	High	No
Capsicum annuum		IMPHY004661	Apigenin	PMID:12895536, PMID:15740069	5280443	C1=CC(=CC=C1C2=CC(=O)C3=C(C=C(C=C3O2)O)O)O	High	No
Capsicum annuum		IMPHY004692	1,1-Diethoxy-2-methylpropane	DOI:10.15482/usda.adc/1239279	519415	CCOC(C(C)C)OCC	High	Yes
Capsicum annuum		IMPHY004693	Antheraxanthin	DOI:10.2174/0929867033456729	5281223	CC1=C(C(CC(C1)O)(C)C)C=CC(=CC=CC(=CC=CC=C(C)C=CC=C(C)C=CC23C(CC(CC2(O3)C)O)(C)C)C)C	Low	No
Capsicum annuum		IMPHY004751	3-(Methylthio)propionaldehyde	DOI:10.15482/usda.adc/1239279	18635	CSCCC=O	High	Yes
Capsicum annuum		IMPHY005083	Nordihydrocapsaicin	PMID:24491721	168836	CC(C)CCCCCC(=O)NCC1=CC(=C(C=C1)O)OC	High	Yes
Capsicum annuum		IMPHY005106	1-Caffeoyl-beta-D-glucose	DOI:10.15482/usda.adc/1239279	5281761	C1=CC(=C(C=C1C=CC(=O)OC2C(C(C(C(O2)CO)O)O)O)O)O	Low	No
Capsicum annuum		IMPHY005377	Capsidiol	ISBN:9788172360481, ISBN:9788172361150, PMID:17002415	161937	CC1C(CC(C2=CCC(CC12C)C(=C)C)O)O	High	Yes
Capsicum annuum		IMPHY005560	2-Decenoic acid	DOI:10.15482/usda.adc/1239279	5282724	CCCCCCCC=CC(=O)O	High	Yes
Capsicum annuum		IMPHY005670	2,3-Dimethylpyrazine	DOI:10.15482/usda.adc/1239279	22201	CC1=NC=CN=C1C	High	Yes
Capsicum annuum		IMPHY005806	1,1-Diethoxy-3-methylbutane	DOI:10.15482/usda.adc/1239279	19695	CCOC(CC(C)C)OCC	High	Yes
Capsicum annuum		IMPHY005811	2-Pentylfuran	DOI:10.15482/usda.adc/1239279	19602	CCCCCC1=CC=CO1	High	Yes
Capsicum annuum		IMPHY006037	2-Methylbutyraldehyde	DOI:10.15482/usda.adc/1239279	7284	CCC(C)C=O	High	Yes
Capsicum annuum		IMPHY006137	Glyceric acid	ISBN:9788172361150	752	C(C(C(=O)O)O)O	High	No
Capsicum annuum		IMPHY006300	Cholesterol	ISBN:9788172361150	5997	CC(C)CCCC(C)C1CCC2C1(CCC3C2CC=C4C3(CCC(C4)O)C)C	Low	No
Capsicum annuum		IMPHY006310	Folic	ISBN:9788172361150	6037	C1=CC(=CC=C1C(=O)NC(CCC(=O)O)C(=O)O)NCC2=CN=C3C(=N2)C(=O)N=C(N3)N	Low	No
Capsicum annuum		IMPHY006362	Ascorbic acid	ISBN:9780387706375, ISBN:9788172361150, PMID:16019314, PMID:25065829	54670067	C(C(C1C(=C(C(=O)O1)O)O)O)O	High	No
Capsicum annuum		IMPHY006465	Phytofluene	ISBN:9788172361150	6436722	CC(=CCCC(=CCCC(=CCCC(=CC=CC=C(C)C=CC=C(C)CCC=C(C)CCC=C(C)C)C)C)C)C	High	Yes
Capsicum annuum		IMPHY006482	31-Norcycloartanol acetate	ISBN:9788172361150	6427333	CC(C)CCCC(C)C1CCC2C1(CCC34C2CCC5C3(C4)CCC(C5(C)C)OC(=O)C)C	Low	No
Capsicum annuum		IMPHY006486	Squalene	PMID:12132584	638072	CC(=CCCC(=CCCC(=CCCC=C(C)CCC=C(C)CCC=C(C)C)C)C)C	High	Yes
Capsicum annuum		IMPHY006532	Non-1-en-4-one	DOI:10.2174/0929867033456729	6428774	CCCCCC(=O)CC=C	High	Yes
Capsicum annuum		IMPHY006945	Shikimic acid	ISBN:9788172361150	8742	C1C(C(C(C=C1C(=O)O)O)O)O	High	No
Capsicum annuum		IMPHY006997	Malonic acid	ISBN:9788172361150	867	C(C(=O)O)C(=O)O	High	No
Capsicum annuum		IMPHY007019	(E)-oct-2-enoic acid	DOI:10.15482/usda.adc/1239279	73850	CCCCCC=CC(=O)O	High	Yes
Capsicum annuum		IMPHY007032	(1S,2R,4S)-1-[(1E,3E,5E,7E,9E,11E,13E,15E,17E)-18-[(1S,2R,4S)-2-hydroxy-2,6,6-trimethyl-7-oxabicyclo[2.2.1]heptan-1-yl]-3,7,12,16-tetramethyloctadeca-1,3,5,7,9,11,13,15,17-nonaenyl]-2,6,6-trimethyl-7-oxabicyclo[2.2.1]heptan-2-ol	DOI:10.2174/0929867033456729	73946268	CC(=CC=CC=C(C)C=CC=C(C)C=CC12C(CC(O1)CC2(C)O)(C)C)C=CC=C(C)C=CC34C(CC(O3)CC4(C)O)(C)C	High	No
Capsicum annuum		IMPHY007045	2-Methylbutanoic acid	DOI:10.15482/usda.adc/1239279	8314	CCC(C)C(=O)O	High	Yes
Capsicum annuum		IMPHY007095	Cyclotene	DOI:10.15482/usda.adc/1239279	6660	CC1=C(C(=O)CC1)O	High	Yes
Capsicum annuum		IMPHY007156	Quinic acid	ISBN:9788172361150	6508	C1C(C(C(CC1(C(=O)O)O)O)O)O	Low	No
Capsicum annuum		IMPHY007171	1-Hexanol	DOI:10.15482/usda.adc/1239279	8103	CCCCCCO	High	Yes
Capsicum annuum		IMPHY007176	Methost-8-enol	ISBN:9788172361150	6452640	CC1C2CCC3=C(C2(CCC1O)C)CCC4(C3CCC4C(C)CCCC(C)C)C	Low	No
Capsicum annuum		IMPHY007179	1-Naphthylacetic acid	PMID:16665302	6862	C1=CC=C2C(=C1)C=CC=C2CC(=O)O	High	Yes
Capsicum annuum		IMPHY007180	1-Naphthaleneacetamide	PMID:16665302	6861	C1=CC=C2C(=C1)C=CC=C2CC(=O)N	High	Yes
Capsicum annuum		IMPHY007200	2-Octanone	DOI:10.15482/usda.adc/1239279	8093	CCCCCCC(=O)C	High	Yes
Capsicum annuum		IMPHY007212	Docosanoic acid	ISBN:9788185042145	8215	CCCCCCCCCCCCCCCCCCCCCC(=O)O	Low	No
Capsicum annuum		IMPHY007327	Palmitic acid	ISBN:9788172361150, ISBN:9788185042145	985	CCCCCCCCCCCCCCCC(=O)O	High	Yes
Capsicum annuum		IMPHY007400	Icariside E5	PMID:11308362, PMID:19898795	91884923	COC1=CC(=CC(=C1OC2C(C(C(C(O2)CO)O)O)O)C(CC3=CC(=C(C=C3)O)OC)CO)C=CCO	Low	No
Capsicum annuum		IMPHY007450	Oxalic acid	ISBN:9788172361150	971	C(=O)(C(=O)O)O	High	No
Capsicum annuum		IMPHY007574	Curcumin	PMID:20516541	969516	COC1=C(C=CC(=C1)C=CC(=O)CC(=O)C=CC2=CC(=C(C=C2)O)OC)O	High	No
Capsicum annuum		IMPHY008146	1-Pentanol	DOI:10.15482/usda.adc/1239279	6276	CCCCCO	High	Yes
Capsicum annuum		IMPHY008686	2-Ethyl-5-methylpyrazine	DOI:10.15482/usda.adc/1239279	25915	CCC1=NC=C(N=C1)C	High	Yes
Capsicum annuum		IMPHY008729	Lophenol	ISBN:9788172361150	160482	CC1C(CCC2(C1CC=C3C2CCC4(C3CCC4C(C)CCCC(C)C)C)C)O	Low	No
Capsicum annuum		IMPHY008864	4-Methylpentyl 4-methylpentanoate	ISBN:9788172361150	88168807	CC(C)CCCOC(=O)CCC(C)C	High	Yes
Capsicum annuum		IMPHY008894	N-(13-Methyltetradecyl)acetamide	ISBN:9788172361150	47346	CC(C)CCCCCCCCCCCCNC(=O)C	High	Yes
Capsicum annuum		IMPHY008933	24-Ethyllophenol	ISBN:9788172361150	541368	CCC(CCC(C)C1CCC2C1(CCC3C2=CCC4C3(CCC(C4C)O)C)C)C(C)C	Low	No
Capsicum annuum		IMPHY008960	4-Aminobenzaldehyde	ISBN:9788172361150	11158	C1=CC(=CC=C1C=O)N	High	Yes
Capsicum annuum		IMPHY009549	Fructosylsucrose	ISBN:9788172361150, ISBN:9788185042084	129637494	C(C1C(C(C(O1)(CO)OC2(C(C(C(C(O2)CO)O)O)O)C3C(C(C(C(O3)(CO)O)O)O)O)O)O)O	Low	No
Capsicum annuum		IMPHY009576	24-Ethylcholest-22-enol	ISBN:9788172361150	129725503	CCC(C=CC(C)C1CCC2C1(CCC3C2CCC4C3(CCCC4)C)C)C(C)CO	Low	No
Capsicum annuum		IMPHY009868	4-Methylpentyl 2-methylbutanoate	ISBN:9788172361150	85790712	CCC(C)C(=O)OCCCC(C)C	High	Yes
Capsicum annuum		IMPHY009869	4alpha-Methyl-24-ethylcholesta-7,24-dienol	ISBN:9788172361150	66727568	CCC(=C(C)CO)CCC(C)C1CCC2C1(CCC3C2=CCC4C3(CCCC4C)C)C	Low	No
Capsicum annuum		IMPHY010072	Eucalyptol	DOI:10.15482/usda.adc/1239279	2758	CC1(C2CCC(O1)(CC2)C)C	High	Yes
Capsicum annuum		IMPHY010083	4-Hydroxybenzoic acid	ISBN:9780387706375	135	C1=CC(=CC=C1C(=O)O)O	High	Yes
Capsicum annuum		IMPHY010225	Methyl 1-methoxy-1H-indole-3-carboxylate	ISBN:9788172360481	10465540	COC(=O)C1=CN(C2=CC=CC=C21)OC	High	Yes
Capsicum annuum		IMPHY010364	(3S,5S,8S,9S,10S,13R,14S,17R)-10,13-dimethyl-17-[(2R)-6-methylheptan-2-yl]-2,3,4,5,6,7,8,9,11,12,14,15,16,17-tetradecahydro-1H-cyclopenta[a]phenanthren-3-ol	ISBN:9788172361150	7157118	CC(C)CCCC(C)C1CCC2C1(CCC3C2CCC4C3(CCC(C4)O)C)C	Low	No
Capsicum annuum		IMPHY010674	Cucurbitaxanthin A	DOI:10.2174/0929867033456729	11433225	CC1=C(C(CC(C1)O)(C)C)C=CC(=CC=CC(=CC=CC=C(C)C=CC=C(C)C=CC23C(CC(O2)CC3(C)O)(C)C)C)C	High	Yes
Capsicum annuum		IMPHY011337	3-Benzofurancarboxamide, 2,3-dihydro-2-(4-hydroxy-3-methoxyphenyl)-N-(2-(4-hydroxyphenyl)ethyl)-5-((1E)-3-((2-(4-hydroxyphenyl)ethyl)amino)-3-oxo-1-propenyl)-7-methoxy-, (2R,3R)-rel-	DOI:10.2174/0929867033456729, ISBN:9788172361150	101262727	COC1=CC(=CC2=C1OC(C2C(=O)NCCC3=CC=C(C=C3)O)C4=CC(=C(C=C4)O)OC)C=CC(=O)NCCC5=CC=C(C=C5)O	Low	No
Capsicum annuum		IMPHY011393	24-Methylenecycloartanol	ISBN:9788172361150	94204	CC(C)C(=C)CCC(C)C1CCC2(C1(CCC34C2CCC5C3(C4)CCC(C5(C)C)O)C)C	Low	No
Capsicum annuum		IMPHY011394	Arachidic acid	ISBN:9788185042145	10467	CCCCCCCCCCCCCCCCCCCC(=O)O	Low	No
Capsicum annuum		IMPHY011521	2-Undecanone	DOI:10.15482/usda.adc/1239279	8163	CCCCCCCCCC(=O)C	High	Yes
Capsicum annuum		IMPHY011609	alpha-Carotene	ISBN:9788172361150	6419725	CC1=C(C(CCC1)(C)C)C=CC(=CC=CC(=CC=CC=C(C)C=CC=C(C)C=CC2C(=CCCC2(C)C)C)C)C	High	No
Capsicum annuum		IMPHY011620	Lutein	ISBN:9788172361150	5281243	CC1=C(C(CC(C1)O)(C)C)C=CC(=CC=CC(=CC=CC=C(C)C=CC=C(C)C=CC2C(=CC(CC2(C)C)O)C)C)C	Low	No
Capsicum annuum		IMPHY011642	Cycloartenol	ISBN:9788172361150, PMID:898228	92110	CC(CCC=C(C)C)C1CCC2(C1(CCC34C2CCC5C3(C4)CCC(C5(C)C)O)C)C	Low	No
Capsicum annuum		IMPHY011646	Cynaroside	ISBN:9788172361150	5280637	C1=CC(=C(C=C1C2=CC(=O)C3=C(C=C(C=C3O2)OC4C(C(C(C(O4)CO)O)O)O)O)O)O	Low	No
Capsicum annuum		IMPHY011654	alpha1-Sitosterol	ISBN:9788172361150	9548595	CC=C(CCC(C)C1CCC2C1(CCC3C2=CCC4C3(CCC(C4C)O)C)C)C(C)C	Low	No
Capsicum annuum		IMPHY011666	Palmitoleic acid	ISBN:9788185042145	445638	CCCCCCC=CCCCCCCCC(=O)O	High	Yes
Capsicum annuum		IMPHY011707	beta-Carotene	ISBN:9788172361150, PMID:15186108, PMID:17995862, PMID:21535519, PMID:25065829	5280489	CC1=C(C(CCC1)(C)C)C=CC(=CC=CC(=CC=CC=C(C)C=CC=C(C)C=CC2=C(CCCC2(C)C)C)C)C	High	No
Capsicum annuum		IMPHY011756	Eburicol	ISBN:9788172361150	9803310	CC(C)C(=C)CCC(C)C1CCC2(C1(CCC3=C2CCC4C3(CCC(C4(C)C)O)C)C)C	Low	No
Capsicum annuum		IMPHY011772	cis-Zeaxanthin	DOI:10.15482/usda.adc/1239279	102008443	CC1=C(C(CC(C1)O)(C)C)C=CC(=CC=CC(=CC=CC=C(C)C=CC=C(C)C=CC2=C(CC(CC2(C)C)O)C)C)C	Low	No
Capsicum annuum		IMPHY011785	Zeaxanthin	PMID:16124038	5280899	CC1=C(C(CC(C1)O)(C)C)C=CC(=CC=CC(=CC=CC=C(C)C=CC=C(C)C=CC2=C(CC(CC2(C)C)O)C)C)C	Low	No
Capsicum annuum		IMPHY011797	Oleic acid	ISBN:9788172361150, ISBN:9788185042145	445639	CCCCCCCCC=CCCCCCCCC(=O)O	High	No
Capsicum annuum		IMPHY011857	Lanosterol	ISBN:9788172361150	246983	CC(CCC=C(C)C)C1CCC2(C1(CCC3=C2CCC4C3(CCC(C4(C)C)O)C)C)C	Low	No
Capsicum annuum		IMPHY011878	n-cis-Feruloyltyramine	ISBN:9788172361150	6440659	COC1=C(C=CC(=C1)C=CC(=O)NCCC2=CC=C(C=C2)O)O	High	No
Capsicum annuum		IMPHY011879	Moupinamide	ISBN:9788172361150	5280537	COC1=C(C=CC(=C1)C=CC(=O)NCCC2=CC=C(C=C2)O)O	High	No
Capsicum annuum		IMPHY011933	Caffeic acid	PMID:28721659	689043	C1=CC(=C(C=C1C=CC(=O)O)O)O	High	No
Capsicum annuum		IMPHY011961	Cyclohexanecarboxylic acid, 3-[[3-(3,4-dihydroxyphenyl)-1-oxo-2-propenyl]oxy]-1,4,5-trihydroxy-, (1S,3R,4S,5R)-	ISBN:9788172361150	73081	C1C(C(C(CC1(C(=O)O)O)OC(=O)C=CC2=CC(=C(C=C2)O)O)O)O	Low	No
Capsicum annuum		IMPHY011974	4-Hydroxycinnamic acid	ISBN:9780387706375	637542	C1=CC(=CC=C1C=CC(=O)O)O	High	Yes
Capsicum annuum		IMPHY012042	Isopropyl alcohol	PMID:9734714	3776	CC(C)O	High	No
Capsicum annuum		IMPHY012050	D-Galactose	ISBN:9788172361150	6036	C(C1C(C(C(C(O1)O)O)O)O)O	Low	No
Capsicum annuum		IMPHY012053	Sucrose	ISBN:9788172361150, ISBN:9788185042084, PMID:3811599	5988	C(C1C(C(C(C(O1)OC2(C(C(C(O2)CO)O)O)CO)O)O)O)O	Low	No
Capsicum annuum		IMPHY012100	Nonanoic acid	ISBN:9788172361150	8158	CCCCCCCCC(=O)O	High	Yes
Capsicum annuum		IMPHY012223	beta-Amyrin	ISBN:9788172361150	73145	CC1(CCC2(CCC3(C(=CCC4C3(CCC5C4(CCC(C5(C)C)O)C)C)C2C1)C)C)C	Low	No
Capsicum annuum		IMPHY012334	Glutathione	ISBN:9788172361150	124886	C(CC(=O)NC(CS)C(=O)NCC(=O)O)C(C(=O)O)N	Low	No
Capsicum annuum		IMPHY012473	Lupeol	ISBN:9788172361150	259846	CC(=C)C1CCC2(C1C3CCC4C5(CCC(C(C5CCC4(C3(CC2)C)C)(C)C)O)C)C	Low	No
Capsicum annuum		IMPHY012568	Violaxanthin	ISBN:9788172361150	448438	CC(=CC=CC=C(C)C=CC=C(C)C=CC12C(CC(CC1(O2)C)O)(C)C)C=CC=C(C)C=CC34C(CC(CC3(O4)C)O)(C)C	Low	No
Capsicum annuum		IMPHY012712	Phytol	PMID:16320617	5280435	CC(C)CCCC(C)CCCC(C)CCCC(=CCO)C	Low	No
Capsicum annuum		IMPHY012723	Linolenic acid	ISBN:9788172361150, ISBN:9788185042145	5280934	CCC=CCC=CCC=CCCCCCCCC(=O)O	High	Yes
Capsicum annuum		IMPHY012728	all-trans-Neoxanthin	ISBN:9788172361150	5281247	CC(=CC=CC=C(C)C=CC=C(C)C=C=C1C(CC(CC1(C)O)O)(C)C)C=CC=C(C)C=CC23C(CC(CC2(O3)C)O)(C)C	High	No
Capsicum annuum		IMPHY013072	Podophyllin	PMID:20707875	11979494	COC1=CC(=CC(=C1OC)OC)C2C3C(COC3=O)C(C4=CC5=C(C=C24)OCO5)O.COC1=CC(=CC(=C1OC)OC)C2C3C(COC3=O)C(C4=CC5=C(C=C24)OCO5)O.COC1=CC(=CC(=C1OC)OC)C2C(C(C(C3=CC4=C(C=C23)OCO4)O)CO)C(=O)O.COC1=CC(=CC(=C1OC)OC)C2C(C(C(C3=CC4=C(C=C23)OCO4)O)CO)C(=O)O
Capsicum annuum		IMPHY014225	Capsanthin-3,6-epoxide	ISBN:9788185042114	11734696	CC(=CC=CC=C(C)C=CC=C(C)C=CC12C(CC(O1)CC2(C)O)(C)C)C=CC=C(C)C=CC(=O)C3(CC(CC3(C)C)O)C	Low	No
Capsicum annuum		IMPHY014397	Capsanthin-5,6-epoxide	ISBN:9788185042114	25244605	CC(=CC=CC=C(C)C=CC=C(C)C=CC12C(CC(CC1(O2)C)O)(C)C)C=CC=C(C)C=CC(=O)C3(CC(CC3(C)C)O)C	High	No
Capsicum annuum		IMPHY014916	D-Fructose	ISBN:9788172361150, ISBN:9788185042084	2723872	C1C(C(C(C(O1)(CO)O)O)O)O	Low	No
Capsicum annuum		IMPHY014990	Linoleic acid	ISBN:9788172361150, ISBN:9788185042145	5280450	CCCCCC=CCC=CCCCCCCCC(=O)O	High	Yes

## Sheet: 05.Curcuma Longa
Curcuma longa	flower	IMPHY000399	beta-Bisabolene	DOI:10.1080/10412905.2002.9699843	10104370	CC1=CCC(CC1)C(=C)CCC=C(C)C	Low	No
Curcuma longa	flower	IMPHY002825	2-(4-Methylphenyl)propan-2-ol	DOI:10.1080/10412905.2002.9699843	14529	CC1=CC=C(C=C1)C(C)(C)O	High	Yes
Curcuma longa	flower	IMPHY003485	Myrcene	DOI:10.1080/10412905.2002.9699843	31253	CC(=CCCC(=C)C=C)C	Low	Yes
Curcuma longa	flower	IMPHY003567	alpha-Fenchene	DOI:10.1080/10412905.2002.9699843	28930	CC1(C2CCC1C(=C)C2)C	Low	Yes
Curcuma longa	flower	IMPHY003982	gamma-Terpinene	DOI:10.1080/10412905.2002.9699843	7461	CC1=CCC(=CC1)C(C)C	Low	Yes
Curcuma longa	flower	IMPHY005042	Bisacumol	DOI:10.1080/10412905.2002.9699843	5315469	CC1=CC=C(C=C1)C(C)CC(C=C(C)C)O	High	Yes
Curcuma longa	flower	IMPHY005798	Curlone	DOI:10.1080/10412905.2002.9699843	196216	CC(CC(=O)C=C(C)C)C1CCC(=C)C=C1	High	Yes
Curcuma longa	flower	IMPHY006145	p-Cymene	DOI:10.1080/10412905.2002.9699843	7463	CC1=CC=C(C=C1)C(C)C	Low	Yes
Curcuma longa	flower	IMPHY006463	Germacrone	DOI:10.1080/10412905.2002.9699843	6436348	CC1=CCC(=C(C)C)C(=O)CC(=CCC1)C	High	Yes
Curcuma longa	flower	IMPHY006950	Tricyclene	DOI:10.1080/10412905.2002.9699843	79035	CC1(C2CC3C1(C3C2)C)C	Low	Yes
Curcuma longa	flower	IMPHY008150	1-Methyl-4-(prop-1-en-2-yl)benzene	DOI:10.1080/10412905.2002.9699843	62385	CC1=CC=C(C=C1)C(=C)C	Low	Yes
Curcuma longa	flower	IMPHY010072	Eucalyptol	DOI:10.1080/10412905.2002.9699843	2758	CC1(C2CCC(O1)(CC2)C)C	High	Yes
Curcuma longa	flower	IMPHY010677	Curcuphenol	DOI:10.1080/10412905.2002.9699843	360253	CC1=CC(=C(C=C1)C(C)CCC=C(C)C)O	High	Yes
Curcuma longa	flower	IMPHY011004	p-Mentha-1,3,8-triene	DOI:10.1080/10412905.2002.9699843	176983	CC1=CC=C(CC1)C(=C)C	Low	Yes
Curcuma longa	flower	IMPHY011087	alpha-Turmerone	DOI:10.1080/10412905.2002.9699843	14632996	CC1=CCC(C=C1)C(C)CC(=O)C=C(C)C	High	Yes
Curcuma longa	flower	IMPHY011392	3-Carene	DOI:10.1080/10412905.2002.9699843	26049	CC1=CCC2C(C1)C2(C)C	Low	Yes
Curcuma longa	flower	IMPHY011396	4-Carvomenthenol	DOI:10.1080/10412905.2002.9699843	11230	CC1=CCC(CC1)(C(C)C)O	High	Yes
Curcuma longa	flower	IMPHY011521	2-Undecanone	DOI:10.1080/10412905.2002.9699843	8163	CCCCCCCCCC(=O)C	High	Yes
Curcuma longa	flower	IMPHY011557	4-Isopropylbenzyl alcohol	DOI:10.1080/10412905.2002.9699843	325	CC(C)C1=CC=C(C=C1)CO	High	Yes
Curcuma longa	flower	IMPHY011599	Terpinolene	DOI:10.1080/10412905.2002.9699843	11463	CC1=CCC(=C(C)C)CC1	Low	Yes
Curcuma longa	flower	IMPHY011643	alpha-Terpinene	DOI:10.1080/10412905.2002.9699843	7462	CC1=CC=C(CC1)C(C)C	Low	Yes
Curcuma longa	flower	IMPHY011647	Geranyl acetate	DOI:10.1080/10412905.2002.9699843	1549026	CC(=CCCC(=CCOC(=O)C)C)C	High	Yes
Curcuma longa	flower	IMPHY011658	beta-Farnesene	DOI:10.1080/10412905.2002.9699843	5281517	CC(=CCCC(=CCCC(=C)C=C)C)C	Low	No
Curcuma longa	flower	IMPHY011745	Zingiberene	DOI:10.1080/10412905.2002.9699843	92776	CC1=CCC(C=C1)C(C)CCC=C(C)C	Low	No
Curcuma longa	flower	IMPHY011761	Humulene	DOI:10.1080/10412905.2002.9699843	5281520	CC1=CCC(C=CCC(=CCC1)C)(C)C	Low	No
Curcuma longa	flower	IMPHY012058	Linalool	DOI:10.1080/10412905.2002.9699843	6549	CC(=CCCC(C)(C=C)O)C	High	Yes
Curcuma longa	flower	IMPHY012061	alpha-Pinene	DOI:10.1080/10412905.2002.9699843	6654	CC1=CCC2CC1C2(C)C	Low	Yes
Curcuma longa	flower	IMPHY012147	beta-Pinene	DOI:10.1080/10412905.2002.9699843	14896	CC1(C2CCC(=C)C1C2)C	Low	Yes
Curcuma longa	flower	IMPHY012160	alpha-Terpineol	DOI:10.1080/10412905.2002.9699843	17100	CC1=CCC(CC1)C(C)(C)O	High	Yes
Curcuma longa	flower	IMPHY012165	Sabinene	DOI:10.1080/10412905.2002.9699843	18818	CC(C)C12CCC(=C)C1C2	Low	Yes
Curcuma longa	flower	IMPHY012279	alpha-Curcumene	DOI:10.1080/10412905.2002.9699843	92139	CC1=CC=C(C=C1)C(C)CCC=C(C)C	Low	No
Curcuma longa	flower	IMPHY012381	ar-Turmerone	DOI:10.1080/10412905.2002.9699843	160512	CC1=CC=C(C=C1)C(C)CC(=O)C=C(C)C	High	Yes
Curcuma longa	flower	IMPHY012589	3-(1,5-Dimethyl-4-hexenyl)-6-methylene-1-cyclohexene	DOI:10.1080/10412905.2002.9699843	519764	CC(CCC=C(C)C)C1CCC(=C)C=C1	Low	No
Curcuma longa	flower	IMPHY012739	(Z)-beta-Ocimene	DOI:10.1080/10412905.2002.9699843	5320250	CC(=CCC=C(C)C=C)C	Low	Yes
Curcuma longa	flower	IMPHY014811	alpha-Phellandrene	DOI:10.1080/10412905.2002.9699843	7460	CC1=CCC(C=C1)C(C)C	Low	Yes
Curcuma longa	flower	IMPHY014831	beta-Caryophyllene	DOI:10.1080/10412905.2002.9699843	5281515	CC1=CCCC(=C)C2CC(C2CC1)(C)C	Low	No
Curcuma longa	flower	IMPHY014835	(E)-beta-ocimene	DOI:10.1080/10412905.2002.9699843	5281553	CC(=CCC=C(C)C=C)C	Low	Yes
Curcuma longa	flower	IMPHY014863	cis-alpha-Bergamotene	DOI:10.1080/10412905.2002.9699843	91753502	CC1=CCC2CC1C2(C)CCC=C(C)C	Low	No
Curcuma longa	flower	IMPHY014988	Limonene	DOI:10.1080/10412905.2002.9699843	22311	CC1=CCC(CC1)C(=C)C	Low	Yes
Curcuma longa	flower	IMPHY015022	Nerolidol	DOI:10.1080/10412905.2002.9699843	5284507	CC(=CCCC(=CCCC(C)(C=C)O)C)C	High	Yes
Curcuma longa	flower	IMPHY017919	Ar-dihydro-turmerone	DOI:10.1080/10412905.2002.9699843			High	Yes
Curcuma longa	leaf	IMPHY000084	2-Heptanol	DOI:10.1002/ffj.1053	10976	CCCCCC(C)O	High	Yes
Curcuma longa	leaf	IMPHY000099	Myrtenol	DOI:10.1002/ffj.1053, DOI:10.1002/ffj.1780, DOI:10.1080/10412905.1997.9700783, DOI:10.1080/10412905.2005.9698993, DOI:10.1080/10412905.2006.9699056	10582	CC1(C2CC=C(C1C2)CO)C	High	Yes
Curcuma longa	leaf	IMPHY000399	beta-Bisabolene	DOI:10.1002/ffj.1053, DOI:10.1002/ffj.1056, DOI:10.1002/ffj.1780, DOI:10.1080/10412905.1997.9700783, DOI:10.1080/10412905.2002.9699843	10104370	CC1=CCC(CC1)C(=C)CCC=C(C)C	Low	No
Curcuma longa	leaf	IMPHY001246	Carvacrol	DOI:10.1002/ffj.1053, DOI:10.1002/ffj.1780, DOI:10.1080/10412905.1997.9700783	10364	CC1=C(C=C(C=C1)C(C)C)O	High	Yes
Curcuma longa	leaf	IMPHY001351	Elemicin	DOI:10.1002/ffj.1053, DOI:10.1080/10412905.1997.9700783	10248	COC1=CC(=CC(=C1OC)OC)CC=C	High	Yes
Curcuma longa	leaf	IMPHY001553	Cinnamyl cinnamate	DOI:10.1002/ffj.1053	1550890	C1=CC=C(C=C1)C=CCOC(=O)C=CC2=CC=CC=C2	High	Yes
Curcuma longa	leaf	IMPHY002533	(-)-beta-Curcumene	DOI:10.1002/ffj.1053	14014430	CC1=CCC(=CC1)C(C)CCC=C(C)C	Low	No
Curcuma longa	leaf	IMPHY002825	2-(4-Methylphenyl)propan-2-ol	DOI:10.1002/ffj.1056, DOI:10.1002/ffj.1780, DOI:10.1080/10412905.1997.9700783, DOI:10.1080/10412905.2002.9699843, DOI:10.1080/10412905.2005.9698993	14529	CC1=CC=C(C=C1)C(C)(C)O	High	Yes
Curcuma longa	leaf	IMPHY002851	2-Decanol	DOI:10.1002/ffj.1053, DOI:10.1080/10412905.2005.9698993	14254	CCCCCCCCC(C)O	High	Yes
Curcuma longa	leaf	IMPHY003104	Decanoic acid	DOI:10.1002/ffj.1053	2969	CCCCCCCCCC(=O)O	High	Yes
Curcuma longa	leaf	IMPHY003485	Myrcene	3314	31253	CC(=CCCC(=C)C=C)C	Low	Yes
Curcuma longa	leaf	IMPHY003536	Eugenol	DOI:10.1080/10412905.2004.9698664	3314	COC1=C(C=CC(=C1)CC=C)O	High	Yes
Curcuma longa	leaf	IMPHY003567	alpha-Fenchene	DOI:10.1080/10412905.2002.9699843	28930	CC1(C2CCC1C(=C)C2)C	Low	Yes
Curcuma longa	leaf	IMPHY003789	Furanodienon	DOI:10.1002/ffj.1053	6442374	CC1=CC(=O)C2=C(CC(=CCC1)C)OC=C2C	High	Yes
Curcuma longa	leaf	IMPHY003840	(E)-Tagetenone	DOI:10.1080/10412905.2006.9699056	6428431	CC(=CC(=O)C=C(C)C=C)C	High	Yes
Curcuma longa	leaf	IMPHY003982	gamma-Terpinene	DOI:10.1002/ffj.1053, DOI:10.1002/ffj.2730050206, DOI:10.1002/ffj.2730100604, DOI:10.1080/10412905.1997.9700783, DOI:10.1080/10412905.2002.9699843, DOI:10.1080/10412905.2005.9698993, DOI:10.1080/10412905.2006.9699056	7461	CC1=CCC(=CC1)C(C)C	Low	Yes
Curcuma longa	leaf	IMPHY004121	2-Heptanone	DOI:10.1002/ffj.1053	8051	CCCCCC(=O)C	High	Yes
Curcuma longa	leaf	IMPHY004151	Geranyl formate	DOI:10.1002/ffj.1053, DOI:10.1080/10412905.2005.9698993	5282109	CC(=CCCC(=CCOC=O)C)C	High	Yes
Curcuma longa	leaf	IMPHY004438	Geranyl butyrate	DOI:10.1002/ffj.1053	5355856	CCCC(=O)OCC=C(C)CCC=C(C)C	High	Yes
Curcuma longa	leaf	IMPHY004549	Safrole	DOI:10.1002/ffj.1053	5144	C=CCC1=CC2=C(C=C1)OCO2	High	Yes
Curcuma longa	leaf	IMPHY005042	Bisacumol	DOI:10.1002/ffj.1053, DOI:10.1002/ffj.1780, DOI:10.1080/10412905.2002.9699843, DOI:10.1080/10412905.2005.9698993	5315469	CC1=CC=C(C=C1)C(C)CC(C=C(C)C)O	High	Yes
Curcuma longa	leaf	IMPHY005521	1-Hexen-3-OL	DOI:10.1002/ffj.1053	20928	CCCC(C=C)O	High	Yes
Curcuma longa	leaf	IMPHY005618	Germacrene B	DOI:10.1002/ffj.1780	5281519	CC1=CCCC(=CCC(=C(C)C)CC1)C	Low	No
Curcuma longa	leaf	IMPHY005653	2-Octanol	DOI:10.1002/ffj.1780, DOI:10.1080/10412905.2005.9698993	20083	CCCCCCC(C)O	High	Yes
Curcuma longa	leaf	IMPHY005798	Curlone	DOI:10.1002/ffj.1053, DOI:10.1002/ffj.1056, DOI:10.1080/10412905.1997.9700783, DOI:10.1080/10412905.2002.9699843	196216	CC(CC(=O)C=C(C)C)C1CCC(=C)C=C1	High	Yes
Curcuma longa	leaf	IMPHY006145	p-Cymene	DOI:10.1002/ffj.1053, DOI:10.1002/ffj.1056, DOI:10.1002/ffj.1780, DOI:10.1002/ffj.2730050206, DOI:10.1002/ffj.2730100604, DOI:10.1080/10412905.1997.9700783, DOI:10.1080/10412905.2002.9699843, DOI:10.1080/10412905.2004.9698664, DOI:10.1080/10412905.2005.9698993, DOI:10.1080/10412905.2006.9699056	7463	CC1=CC=C(C=C1)C(C)C	Low	Yes
Curcuma longa	leaf	IMPHY006214	Germacr-1(10)-ene-5,8-dione	DOI:10.1002/ffj.1053, DOI:10.1002/ffj.1780, DOI:10.1080/10412905.1997.9700783	6441391	CC1CCC=C(CC(=O)C(CC1=O)C(C)C)C	High	Yes
Curcuma longa	leaf	IMPHY006324	Linalyl propionate	DOI:10.1002/ffj.1053	61098	CCC(=O)OC(C)(CCC=C(C)C)C=C	High	Yes
Curcuma longa	leaf	IMPHY006325	Myrtenal	DOI:10.1002/ffj.1053, DOI:10.1002/ffj.1056, DOI:10.1002/ffj.1780, DOI:10.1080/10412905.1997.9700783, DOI:10.1080/10412905.2005.9698993	61130	CC1(C2CC=C(C1C2)C=O)C	High	Yes
Curcuma longa	leaf	IMPHY006463	Germacrone	DOI:10.1002/ffj.1053, DOI:10.1002/ffj.1780, DOI:10.1080/10412905.1997.9700783, DOI:10.1080/10412905.2002.9699843, DOI:10.1080/10412905.2005.9698993	6436348	CC1=CCC(=C(C)C)C(=O)CC(=CCC1)C	High	Yes
Curcuma longa	leaf	IMPHY006550	Thymol	DOI:10.1002/ffj.1053, DOI:10.1080/10412905.1997.9700783	6989	CC1=CC(=C(C=C1)C(C)C)O	High	Yes
Curcuma longa	leaf	IMPHY006696	Methyleugenol	DOI:10.1002/ffj.1053	7127	COC1=C(C=C(C=C1)CC=C)OC	High	Yes
Curcuma longa	leaf	IMPHY006950	Tricyclene	DOI:10.1080/10412905.2002.9699843	79035	CC1(C2CC3C1(C3C2)C)C	Low	Yes
Curcuma longa	leaf	IMPHY007067	Linalyl acetate	DOI:10.1002/ffj.1053, DOI:10.1080/10412905.2005.9698993	8294	CC(=CCCC(C)(C=C)OC(=O)C)C	High	Yes
Curcuma longa	leaf	IMPHY007069	4'-Methylacetophenone	DOI:10.1002/ffj.1053, DOI:10.1002/ffj.1780, DOI:10.1080/10412905.2005.9698993, DOI:10.1080/10412905.2006.9699056	8500	CC1=CC=C(C=C1)C(=O)C	High	Yes
Curcuma longa	leaf	IMPHY007110	Perilla ketone	DOI:10.1002/ffj.1053, DOI:10.1080/10412905.2005.9698993	68381	CC(C)CCC(=O)C1=COC=C1	High	Yes
Curcuma longa	leaf	IMPHY008150	1-Methyl-4-(prop-1-en-2-yl)benzene	DOI:10.1080/10412905.1997.9700783, DOI:10.1080/10412905.2002.9699843	62385	CC1=CC=C(C=C1)C(=C)C	Low	Yes
Curcuma longa	leaf	IMPHY008936	alpha-Guaiene	DOI:10.1002/ffj.1053	5317844	CC1CCC(CC2=C1CCC2C)C(=C)C	Low	No
Curcuma longa	leaf	IMPHY009626	2-Nonanol	DOI:10.1002/ffj.1053	12367	CCCCCCCC(C)O	High	Yes
Curcuma longa	leaf	IMPHY009642	2-Nonanone	DOI:10.1002/ffj.1780	13187	CCCCCCCC(=O)C	High	Yes
Curcuma longa	leaf	IMPHY009713	(Z)-Methyl jasmonate	DOI:10.1080/10412905.2006.9699056	6430765	CCC=CCC1C(CCC1=O)C(=O)OC	High	Yes
Curcuma longa	leaf	IMPHY009732	cis-Carvotanacetol	DOI:10.1002/ffj.1053, DOI:10.1080/10412905.1997.9700783, DOI:10.1080/10412905.2005.9698993	12233170	CC1=CCC(CC1O)C(C)C	High	Yes
Curcuma longa	leaf	IMPHY009740	Camphene hydrate	DOI:10.1002/ffj.1053, DOI:10.1002/ffj.1780	101680	CC1(C2CCC(C2)C1(C)O)C	High	Yes
Curcuma longa	leaf	IMPHY009780	Heptyl salicylate	DOI:10.1002/ffj.1053, DOI:10.1080/10412905.2005.9698993	80420	CCCCCCCOC(=O)C1=CC=CC=C1O	High	Yes
Curcuma longa	leaf	IMPHY009858	1-Undecanol	DOI:10.1002/ffj.1053, DOI:10.1080/10412905.2005.9698993	8184	CCCCCCCCCCCO	High	Yes
Curcuma longa	leaf	IMPHY009866	2-(4-Methylphenyl)propan-1-ol	DOI:10.1080/10412905.2006.9699056	95376	CC1=CC=C(C=C1)C(C)CO	High	Yes
Curcuma longa	leaf	IMPHY009998	Geranyl hexanoate	DOI:10.1002/ffj.1053	5365992	CCCCCC(=O)OCC=C(C)CCC=C(C)C	High	Yes
Curcuma longa	leaf	IMPHY010072	Eucalyptol	DOI:10.1002/ffj.1053, DOI:10.1002/ffj.1056, DOI:10.1002/ffj.1780, DOI:10.1002/ffj.2730100604, DOI:10.1080/10412905.1997.9700783, DOI:10.1080/10412905.2002.9699843, DOI:10.1080/10412905.2004.9698664, DOI:10.1080/10412905.2005.9698993, DOI:10.1080/10412905.2006.9699056	2758	CC1(C2CCC(O1)(CC2)C)C	High	Yes
Curcuma longa	leaf	IMPHY010080	beta-Elemene	DOI:10.1002/ffj.1053, DOI:10.1080/10412905.2005.9698993	6918391	CC(=C)C1CCC(C(C1)C(=C)C)(C)C=C	Low	No
Curcuma longa	leaf	IMPHY010541	1-Bisabolone	DOI:10.1002/ffj.1053	10421034	CC1=CC(=O)C(CC1)C(C)CCC=C(C)C	High	Yes
Curcuma longa	leaf	IMPHY010611	Curzerene	DOI:10.1002/ffj.1053	572766	CC1=COC2=C1CC(C(C2)(C)C=C)C(=C)C	High	Yes
Curcuma longa	leaf	IMPHY010677	Curcuphenol	DOI:10.1080/10412905.2002.9699843	360253	CC1=CC(=C(C=C1)C(C)CCC=C(C)C)O	High	Yes
Curcuma longa	leaf	IMPHY010887	Thymol acetate	DOI:10.1002/ffj.1053	68252	CC1=CC(=C(C=C1)C(C)C)OC(=O)C	High	Yes
Curcuma longa	leaf	IMPHY010995	Toluene	DOI:10.1080/10412905.1997.9700783	1140	CC1=CC=CC=C1	Low	No
Curcuma longa	leaf	IMPHY011004	p-Mentha-1,3,8-triene	DOI:10.1002/ffj.1780, DOI:10.1080/10412905.2002.9699843	176983	CC1=CC=C(CC1)C(=C)C	Low	Yes
Curcuma longa	leaf	IMPHY011050	3-Buten-2-OL	DOI:10.1002/ffj.1053	11716	CC(C=C)O	High	No
Curcuma longa	leaf	IMPHY011061	5-Hydroxy-p-menth-6-en-2-one	DOI:10.1080/10412905.1997.9700783	14106048	CC1=CC(C(CC1=O)C(C)C)O	High	Yes
Curcuma longa	leaf	IMPHY011087	alpha-Turmerone	DOI:10.1002/ffj.1053, DOI:10.1002/ffj.1056, DOI:10.1080/10412905.1997.9700783, DOI:10.1080/10412905.2002.9699843	14632996	CC1=CCC(C=C1)C(C)CC(=O)C=C(C)C	High	Yes
Curcuma longa	leaf	IMPHY011215	Tetradecane	DOI:10.1002/ffj.1053	12389	CCCCCCCCCCCCCC	Low	No
Curcuma longa	leaf	IMPHY011392	3-Carene	DOI:10.1002/ffj.1053, DOI:10.1002/ffj.2730050206, DOI:10.1002/ffj.2730100604, DOI:10.1080/10412905.1997.9700783, DOI:10.1080/10412905.2002.9699843, DOI:10.1080/10412905.2005.9698993, DOI:10.1080/10412905.2006.9699056	26049	CC1=CCC2C(C1)C2(C)C	Low	Yes
Curcuma longa	leaf	IMPHY011396	4-Carvomenthenol	DOI:10.1002/ffj.1053, DOI:10.1002/ffj.1056, DOI:10.1002/ffj.1780, DOI:10.1002/ffj.2730050206, DOI:10.1080/10412905.1997.9700783, DOI:10.1080/10412905.2002.9699843, DOI:10.1080/10412905.2005.9698993	11230	CC1=CCC(CC1)(C(C)C)O	High	Yes
Curcuma longa	leaf	IMPHY011521	2-Undecanone	DOI:10.1002/ffj.1053, DOI:10.1002/ffj.1780, DOI:10.1080/10412905.2002.9699843	8163	CCCCCCCCCC(=O)C	High	Yes
Curcuma longa	leaf	IMPHY011542	beta-Eudesmol	DOI:10.1002/ffj.1053	91457	CC12CCCC(=C)C1CC(CC2)C(C)(C)O	High	Yes
Curcuma longa	leaf	IMPHY011552	(1R)-2-methyl-5-propan-2-ylbicyclo[3.1.0]hex-2-ene	DOI:10.1002/ffj.1053, DOI:10.1002/ffj.1056, DOI:10.1080/10412905.1997.9700783, DOI:10.1080/10412905.2005.9698993	6451618	CC1=CCC2(C1C2)C(C)C	Low	Yes
Curcuma longa	leaf	IMPHY011557	4-Isopropylbenzyl alcohol	DOI:10.1080/10412905.2002.9699843	325	CC(C)C1=CC=C(C=C1)CO	High	Yes
Curcuma longa	leaf	IMPHY011563	Curzerenone	DOI:10.1002/ffj.1053, DOI:10.1002/ffj.1780	3081930	CC1=COC2=C1C(=O)C(C(C2)(C)C=C)C(=C)C	High	Yes
Curcuma longa	leaf	IMPHY011581	alpha-Selinene	DOI:10.1002/ffj.1053, DOI:10.1080/10412905.2005.9698993	10856614	CC1=CCCC2(C1CC(CC2)C(=C)C)C	Low	No
Curcuma longa	leaf	IMPHY011586	(S,1Z,6Z)-8-Isopropyl-1-methyl-5-methylenecyclodeca-1,6-diene	DOI:10.1002/ffj.1053, DOI:10.1080/10412905.2005.9698993	91723653	CC1=CCCC(=C)C=CC(CC1)C(C)C	Low	No
Curcuma longa	leaf	IMPHY011588	cis-3-Hexen-1-ol	DOI:10.1002/ffj.1053	5281167	CCC=CCCO	High	Yes
Curcuma longa	leaf	IMPHY011590	d-Borneol	DOI:10.1002/ffj.1053, DOI:10.1002/ffj.1056, DOI:10.1002/ffj.1780, DOI:10.1080/10412905.1997.9700783	61060	CC1(C2CCC1(C(C2)O)C)C	High	Yes
Curcuma longa	leaf	IMPHY011599	Terpinolene	DOI:10.1002/ffj.1053, DOI:10.1002/ffj.1780, DOI:10.1002/ffj.2730050206, DOI:10.1002/ffj.2730100604, DOI:10.1080/10412905.1997.9700783, DOI:10.1080/10412905.2002.9699843, DOI:10.1080/10412905.2004.9698664, DOI:10.1080/10412905.2005.9698993, DOI:10.1080/10412905.2006.9699056, ISBN:9788185042114	11463	CC1=CCC(=C(C)C)CC1	Low	Yes
Curcuma longa	leaf	IMPHY011632	Farnesol	DOI:10.1002/ffj.1780, DOI:10.1080/10412905.2004.9698664	445070	CC(=CCCC(=CCCC(=CCO)C)C)C	High	Yes
Curcuma longa	leaf	IMPHY011643	alpha-Terpinene	DOI:10.1002/ffj.1053, DOI:10.1002/ffj.1056, DOI:10.1002/ffj.2730050206, DOI:10.1002/ffj.2730100604, DOI:10.1080/10412905.1997.9700783, DOI:10.1080/10412905.2002.9699843, DOI:10.1080/10412905.2005.9698993, DOI:10.1080/10412905.2006.9699056	7462	CC1=CC=C(CC1)C(C)C	Low	Yes
Curcuma longa	leaf	IMPHY011647	Geranyl acetate	DOI:10.1002/ffj.1053, DOI:10.1080/10412905.2002.9699843, DOI:10.1080/10412905.2005.9698993	1549026	CC(=CCCC(=CCOC(=O)C)C)C	High	Yes
Curcuma longa	leaf	IMPHY011657	cis-beta-Farnesene	DOI:10.1080/10412905.2006.9699056	5317319	CC(=CCCC(=CCCC(=C)C=C)C)C	Low	No
Curcuma longa	leaf	IMPHY011658	beta-Farnesene	DOI:10.1002/ffj.1053, DOI:10.1080/10412905.2002.9699843, DOI:10.1080/10412905.2005.9698993, DOI:10.1080/10412905.2006.9699056	5281517	CC(=CCCC(=CCCC(=C)C=C)C)C	Low	No
Curcuma longa	leaf	IMPHY011659	alpha-Muurolene	DOI:10.1002/ffj.1053	12306047	CC1=CC2C(CC1)C(=CCC2C(C)C)C	Low	No
Curcuma longa	leaf	IMPHY011660	(+)-alpha-Cadinene	DOI:10.1002/ffj.1053	12306048	CC1=CC2C(CC1)C(=CCC2C(C)C)C	Low	No
Curcuma longa	leaf	IMPHY011745	Zingiberene	DOI:10.1002/ffj.1053, DOI:10.1002/ffj.1056, DOI:10.1002/ffj.1780, DOI:10.1080/10412905.1997.9700783, DOI:10.1080/10412905.2002.9699843, DOI:10.1080/10412905.2005.9698993, DOI:10.1080/10412905.2006.9699056	92776	CC1=CCC(C=C1)C(C)CCC=C(C)C	Low	No
Curcuma longa	leaf	IMPHY011749	Humulene epoxide II	DOI:10.1002/ffj.1053, DOI:10.1080/10412905.2005.9698993	10704181	CC1=CCC(C=CCC2(C(O2)CC1)C)(C)C	High	Yes
Curcuma longa	leaf	IMPHY011761	Humulene	DOI:10.1002/ffj.1053, DOI:10.1002/ffj.1056, DOI:10.1080/10412905.1997.9700783, DOI:10.1080/10412905.2002.9699843	5281520	CC1=CCC(C=CCC(=CCC1)C)(C)C	Low	No
Curcuma longa	leaf	IMPHY011789	Citral	DOI:10.1002/ffj.1053, DOI:10.1080/10412905.2005.9698993	638011	CC(=CCCC(=CC=O)C)C	High	Yes
Curcuma longa	leaf	IMPHY011790	Neral	DOI:10.1080/10412905.2005.9698993	643779	CC(=CCCC(=CC=O)C)C	High	Yes
Curcuma longa	leaf	IMPHY011804	cis-3-Hexenyl acetate	DOI:10.1080/10412905.2005.9698993	5363388	CCC=CCCOC(=O)C	High	Yes
Curcuma longa	leaf	IMPHY011817	alpha-Farnesene	DOI:10.1080/10412905.2006.9699056	5281516	CC(=CCCC(=CCC=C(C)C=C)C)C	Low	No
Curcuma longa	leaf	IMPHY011838	(E)-gamma-Bisabolene	DOI:10.1002/ffj.1780	5352437	CC1=CCC(=C(C)CCC=C(C)C)CC1	Low	No
Curcuma longa	leaf	IMPHY011882	Cinnamaldehyde	DOI:10.1080/10412905.1997.9700783	637511	C1=CC=C(C=C1)C=CC=O	High	Yes
Curcuma longa	leaf	IMPHY011939	10-epi-gamma-Eudesmol	DOI:10.1002/ffj.1053	6430754	CC1=C2CC(CCC2(CCC1)C)C(C)(C)O	High	Yes
Curcuma longa	leaf	IMPHY011965	(+)-beta-Phellandrene	ISBN:9788185042114	442484	CC(C)C1CCC(=C)C=C1	Low	Yes
Curcuma longa	leaf	IMPHY011973	(-)-cis-Carveol	DOI:10.1002/ffj.1053, DOI:10.1080/10412905.2005.9698993	330573	CC1=CCC(CC1O)C(=C)C	High	Yes
Curcuma longa	leaf	IMPHY012036	Camphor	DOI:10.1002/ffj.1053, DOI:10.1002/ffj.1780, DOI:10.1080/10412905.1997.9700783, DOI:10.1080/10412905.2005.9698993	2537	CC1(C2CCC1(C(=O)C2)C)C	High	Yes
Curcuma longa	leaf	IMPHY012058	Linalool	DOI:10.1002/ffj.1053, DOI:10.1002/ffj.1056, DOI:10.1002/ffj.1780, DOI:10.1080/10412905.1997.9700783, DOI:10.1080/10412905.2002.9699843, DOI:10.1080/10412905.2005.9698993, DOI:10.1080/10412905.2006.9699056	6549	CC(=CCCC(C)(C=C)O)C	High	Yes
Curcuma longa	leaf	IMPHY012061	alpha-Pinene	DOI:10.1002/ffj.1053, DOI:10.1002/ffj.1780, DOI:10.1002/ffj.2730050206, DOI:10.1002/ffj.2730100604, DOI:10.1080/10412905.1997.9700783, DOI:10.1080/10412905.2002.9699843, DOI:10.1080/10412905.2004.9698664, DOI:10.1080/10412905.2005.9698993, DOI:10.1080/10412905.2006.9699056	6654	CC1=CCC2CC1C2(C)C	Low	Yes
Curcuma longa	leaf	IMPHY012075	Carvone	DOI:10.1002/ffj.1053	7439	CC1=CCC(CC1=O)C(=C)C	High	Yes
Curcuma longa	leaf	IMPHY012147	beta-Pinene	DOI:10.1002/ffj.1053, DOI:10.1002/ffj.1056, DOI:10.1002/ffj.2730100604, DOI:10.1080/10412905.1997.9700783, DOI:10.1080/10412905.2002.9699843, DOI:10.1080/10412905.2004.9698664, DOI:10.1080/10412905.2005.9698993, DOI:10.1080/10412905.2006.9699056	14896	CC1(C2CCC(=C)C1C2)C	Low	Yes
Curcuma longa	leaf	IMPHY012152	alpha-Fenchol	DOI:10.1002/ffj.1053	439711	CC1(C2CCC(C2)(C1O)C)C	High	Yes
Curcuma longa	leaf	IMPHY012160	alpha-Terpineol	DOI:10.1002/ffj.1053, DOI:10.1002/ffj.1780, DOI:10.1002/ffj.2730050206, DOI:10.1080/10412905.1997.9700783, DOI:10.1080/10412905.2002.9699843, DOI:10.1080/10412905.2005.9698993	17100	CC1=CCC(CC1)C(C)(C)O	High	Yes
Curcuma longa	leaf	IMPHY012165	Sabinene	DOI:10.1002/ffj.1053, DOI:10.1002/ffj.1780, DOI:10.1080/10412905.1997.9700783, DOI:10.1080/10412905.2002.9699843, DOI:10.1080/10412905.2005.9698993, DOI:10.1080/10412905.2006.9699056	18818	CC(C)C12CCC(=C)C1C2	Low	Yes
Curcuma longa	leaf	IMPHY012261	alpha-Bergamotene	DOI:10.1080/10412905.2005.9698993	86608	CC1=CCC2CC1C2(C)CCC=C(C)C	Low	No
Curcuma longa	leaf	IMPHY012279	alpha-Curcumene	DOI:10.1002/ffj.1053, DOI:10.1002/ffj.1056, DOI:10.1002/ffj.1780, DOI:10.1080/10412905.1997.9700783, DOI:10.1080/10412905.2002.9699843, DOI:10.1080/10412905.2006.9699056	92139	CC1=CC=C(C=C1)C(C)CCC=C(C)C	Low	No
Curcuma longa	leaf	IMPHY012305	beta-Patchoulene	DOI:10.1080/10412905.2005.9698993	101731	CC1CCC2=C1CC3CCC2(C3(C)C)C	Low	No
Curcuma longa	leaf	IMPHY012381	ar-Turmerone	DOI:10.1002/ffj.1053, DOI:10.1002/ffj.1056, DOI:10.1002/ffj.1780, DOI:10.1080/10412905.1997.9700783, DOI:10.1080/10412905.2002.9699843, DOI:10.1080/10412905.2005.9698993	160512	CC1=CC=C(C=C1)C(C)CC(=O)C=C(C)C	High	Yes
Curcuma longa	leaf	IMPHY012587	tau-Cadinol	DOI:10.1080/10412905.2005.9698993	12302222	CC1=CC2C(CCC(C2CC1)(C)O)C(C)C	High	Yes
Curcuma longa	leaf	IMPHY012589	3-(1,5-Dimethyl-4-hexenyl)-6-methylene-1-cyclohexene	DOI:10.1002/ffj.1053, DOI:10.1002/ffj.1056, DOI:10.1002/ffj.2730050206, DOI:10.1080/10412905.1997.9700783, DOI:10.1080/10412905.2002.9699843, DOI:10.1080/10412905.2005.9698993, DOI:10.1080/10412905.2006.9699056	519764	CC(CCC=C(C)C)C1CCC(=C)C=C1	Low	No
Curcuma longa	leaf	IMPHY012665	Levomenol	DOI:10.1002/ffj.1053	442343	CC1=CCC(CC1)C(C)(CCC=C(C)C)O	High	Yes
Curcuma longa	leaf	IMPHY012667	Caryophyllene oxide	DOI:10.1002/ffj.1053, DOI:10.1002/ffj.1780, DOI:10.1080/10412905.1997.9700783, DOI:10.1080/10412905.2005.9698993	1742210	CC1(CC2C1CCC3(C(O3)CCC2=C)C)C	High	Yes
Curcuma longa	leaf	IMPHY012739	(Z)-beta-Ocimene	DOI:10.1002/ffj.1053, DOI:10.1002/ffj.1780, DOI:10.1080/10412905.1997.9700783, DOI:10.1080/10412905.2002.9699843, DOI:10.1080/10412905.2005.9698993, DOI:10.1080/10412905.2006.9699056	5320250	CC(=CCC=C(C)C=C)C	Low	Yes
Curcuma longa	leaf	IMPHY012907	trans-Sesquisabinene hydrate	DOI:10.1002/ffj.1053, DOI:10.1002/ffj.1780, DOI:10.1080/10412905.2005.9698993	6428444	CC(CCC=C(C)C)C12CCC(C1C2)(C)O	High	Yes
Curcuma longa	leaf	IMPHY012920	2-Furanmethanol, 5-ethenyltetrahydro-alpha,alpha,5-trimethyl-, cis-	DOI:10.1002/ffj.1053, DOI:10.1080/10412905.2005.9698993	11116492	CC1(CCC(O1)C(C)(C)O)C=C	High	Yes
Curcuma longa	leaf	IMPHY012921	gamma-Elemene	DOI:10.1002/ffj.1053, DOI:10.1080/10412905.2005.9698993	6432312	CC(=C1CCC(C(C1)C(=C)C)(C)C=C)C	Low	No
Curcuma longa	leaf	IMPHY013019	3-Hydroxy-4,5,6-trimethoxyspiro[1H-indole-2(3H),1'(3'H)-[2H]isoindole]-3'-one	DOI:10.1080/10412905.2006.9699056	10545230	COC1=C(C(=C2C(C3(C4=CC=CC=C4C(=O)N3)NC2=C1)O)OC)OC	High	No
Curcuma longa	leaf	IMPHY013093	delta-Elemene	DOI:10.1002/ffj.1053	12309449	CC(C)C1=CC(C(CC1)(C)C=C)C(=C)C	Low	No
Curcuma longa	leaf	IMPHY014811	alpha-Phellandrene	DOI:10.1002/ffj.1053, DOI:10.1002/ffj.2730050206, DOI:10.1002/ffj.2730100604, DOI:10.1080/10412905.1997.9700783, DOI:10.1080/10412905.2002.9699843, DOI:10.1080/10412905.2005.9698993, DOI:10.1080/10412905.2006.9699056	7460	CC1=CCC(C=C1)C(C)C	Low	Yes
Curcuma longa	leaf	IMPHY014831	beta-Caryophyllene	DOI:10.1002/ffj.1053, DOI:10.1002/ffj.1056, DOI:10.1002/ffj.1780, DOI:10.1080/10412905.1997.9700783, DOI:10.1080/10412905.2002.9699843, DOI:10.1080/10412905.2005.9698993	5281515	CC1=CCCC(=C)C2CC(C2CC1)(C)C	Low	No
Curcuma longa	leaf	IMPHY014835	(E)-beta-ocimene	DOI:10.1002/ffj.1053, DOI:10.1080/10412905.2002.9699843, DOI:10.1080/10412905.2004.9698664, DOI:10.1080/10412905.2005.9698993, DOI:10.1080/10412905.2006.9699056	5281553	CC(=CCC=C(C)C=C)C	Low	Yes
Curcuma longa	leaf	IMPHY014852	Camphene	DOI:10.1002/ffj.1053, DOI:10.1002/ffj.1780, DOI:10.1080/10412905.1997.9700783, DOI:10.1080/10412905.2005.9698993	6616	CC1(C2CCC(C2)C1=C)C	Low	Yes
Curcuma longa	leaf	IMPHY014863	cis-alpha-Bergamotene	DOI:10.1080/10412905.2002.9699843	91753502	CC1=CCC2CC1C2(C)CCC=C(C)C	Low	No
Curcuma longa	leaf	IMPHY014866	2-Cyclohexen-1-ol, 2-methyl-5-(1-methylethenyl)-, acetate, cis-	DOI:10.1002/ffj.1053	102024	CC1=CCC(CC1OC(=O)C)C(=C)C	High	Yes
Curcuma longa	leaf	IMPHY014871	cis-Nerolidol	DOI:10.1080/10412905.2006.9699056	5320128	CC(=CCCC(=CCCC(C)(C=C)O)C)C	High	Yes
Curcuma longa	leaf	IMPHY014876	7-epi-cis-Sesquisabinene hydrate	DOI:10.1002/ffj.1053, DOI:10.1002/ffj.1780	6428435	CC(CCC=C(C)C)C12CCC(C1C2)(C)O	High	Yes
Curcuma longa	leaf	IMPHY014906	Cedrelanol	DOI:10.1002/ffj.1053	160799	CC1=CC2C(CCC(C2CC1)(C)O)C(C)C	High	Yes
Curcuma longa	leaf	IMPHY014907	6-Epi-beta-bisabolol	DOI:10.1002/ffj.1053	12300148	CC1=CCC(CC1)(C(C)CCC=C(C)C)O	High	Yes
Curcuma longa	leaf	IMPHY014923	Geraniol	DOI:10.1002/ffj.1053	637566	CC(=CCCC(=CCO)C)C	High	Yes
Curcuma longa	leaf	IMPHY014988	Limonene	DOI:10.1002/ffj.1780, DOI:10.1002/ffj.2730100604, DOI:10.1080/10412905.1997.9700783, DOI:10.1080/10412905.2002.9699843, DOI:10.1080/10412905.2004.9698664, DOI:10.1080/10412905.2005.9698993	22311	CC1=CCC(CC1)C(=C)C	Low	Yes
Curcuma longa	leaf	IMPHY014989	trans-Linalool oxide	DOI:10.1002/ffj.1053	6432254	CC1(CCC(O1)C(C)(C)O)C=C	High	Yes
Curcuma longa	leaf	IMPHY015022	Nerolidol	DOI:10.1002/ffj.1053, DOI:10.1002/ffj.1780, DOI:10.1080/10412905.1997.9700783, DOI:10.1080/10412905.2002.9699843	5284507	CC(=CCCC(=CCCC(C)(C=C)O)C)C	High	Yes
Curcuma longa	leaf	IMPHY015042	Piperitone	DOI:10.1080/10412905.1997.9700783	6987	CC1=CC(=O)C(CC1)C(C)C	High	Yes
Curcuma longa	leaf	IMPHY015062	(+)-cis-Sabinol	DOI:10.1002/ffj.1053, DOI:10.1002/ffj.1056, DOI:10.1002/ffj.1780, DOI:10.1002/ffj.2730050206, DOI:10.1080/10412905.1997.9700783, DOI:10.1080/10412905.2005.9698993	94147	CC(C)C12CC1C(=C)C(C2)O	High	Yes
Curcuma longa	leaf	IMPHY015063	Sabinyl acetate	DOI:10.1002/ffj.1053	94266	CC(C)C12CC1C(=C)C(C2)OC(=O)C	High	Yes
Curcuma longa	leaf	IMPHY015095	2-Cyclohexen-1-ol, 1-methyl-4-(1-methylethyl)-, trans-	DOI:10.1002/ffj.1053, DOI:10.1080/10412905.2005.9698993	122484	CC(C)C1CCC(C=C1)(C)O	High	Yes
Curcuma longa	leaf	IMPHY016014	Isobornyl acetate	DOI:10.1002/ffj.1053, DOI:10.1080/10412905.2005.9698993	247573	CC(=O)OC1CC2CCC1(C2(C)C)C	High	Yes
Curcuma longa	leaf	IMPHY016053	Viridiflorol	DOI:10.1002/ffj.1053, DOI:10.1080/10412905.2005.9698993	11996452	CC1CCC2C1C3C(C3(C)C)CCC2(C)O	High	Yes
Curcuma longa	leaf	IMPHY017919	Ar-dihydro-turmerone	DOI:10.1080/10412905.2002.9699843			High	Yes
Curcuma longa	rhizome	IMPHY000073	2-Hepten-4-one, 6-(2-hydroxy-4-methylphenyl)-2-methyl-	ISBN:9788172362133	10955433	CC1=CC(=C(C=C1)C(C)CC(=O)C=C(C)C)O	High	Yes
Curcuma longa	rhizome	IMPHY000084	2-Heptanol	DOI:10.1002/ffj.1053, DOI:10.1002/ffj.2730070105	10976	CCCCCC(C)O	High	Yes
Curcuma longa	rhizome	IMPHY000099	Myrtenol	DOI:10.1002/ffj.1053, DOI:10.1080/0972060x.2019.1599734, DOI:10.1080/10412905.1999.9712004	10582	CC1(C2CC=C(C1C2)CO)C	High	Yes
Curcuma longa	rhizome	IMPHY000399	beta-Bisabolene	DOI:10.1002/ffj.1053, DOI:10.1080/10412905.1997.9700783, DOI:10.1080/10412905.1999.9712004, DOI:10.1080/10412905.2002.9699843, DOI:10.1080/10412905.2011.9712275, DOI:10.1080/10412905.2014.942766, ISBN:9788172362133	10104370	CC1=CCC(CC1)C(=C)CCC=C(C)C	Low	No
Curcuma longa	rhizome	IMPHY000545	O-Cymene	DOI:10.1080/0972060x.2019.1599734	10703	CC1=CC=CC=C1C(C)C	Low	Yes
Curcuma longa	rhizome	IMPHY001107	(1E)-1,7-bis(4-hydroxy-3-methoxyphenyl)hept-1-ene-3,5-dione	ISBN:9788172362133, ISBN:9788185042114, ISBN:9788190648912	10429233	COC1=C(C=CC(=C1)CCC(=O)CC(=O)C=CC2=CC(=C(C=C2)O)OC)O	High	No
Curcuma longa	rhizome	IMPHY001246	Carvacrol	DOI:10.1002/ffj.1053, DOI:10.1080/0972060x.2019.1599734	10364	CC1=C(C=C(C=C1)C(C)C)O	High	Yes
Curcuma longa	rhizome	IMPHY001351	Elemicin	DOI:10.1002/ffj.1053, DOI:10.1080/10412905.1997.9700783	10248	COC1=CC(=CC(=C1OC)OC)CC=C	High	Yes
Curcuma longa	rhizome	IMPHY001430	Bicyclo(4.1.0)heptan-3-one, 1-methyl-4-(1-methylethylidene)-7-(3-oxobutyl)-, (1S,6R,7R)-	DOI:10.1002/ffj.2730070105, ISBN:9788172362133	153845	CC(=C1CC2C(C2(CC1=O)C)CCC(=O)C)C	High	Yes
Curcuma longa	rhizome	IMPHY001538	2-Undecanol	DOI:10.1002/ffj.2730070105	15448	CCCCCCCCCC(C)O	High	Yes
Curcuma longa	rhizome	IMPHY001553	Cinnamyl cinnamate	DOI:10.1002/ffj.1053, DOI:10.1080/10412905.2005.9698993	1550890	C1=CC=C(C=C1)C=CCOC(=O)C=CC2=CC=CC=C2	High	Yes
Curcuma longa	rhizome	IMPHY001611	Turmeronol A	ISBN:9788172362133	15858385	CC1=C(C=C(C=C1)C(C)CC(=O)C=C(C)C)O	High	Yes
Curcuma longa	rhizome	IMPHY001816	gamma-Terpineol	DOI:10.1002/ffj.2730070105	11467	CC(=C1CCC(CC1)(C)O)C	High	Yes
Curcuma longa	rhizome	IMPHY002179	Humuladienone	DOI:10.1002/ffj.2730070105	101297706	CC1CC=CC(CC=C(CCC1=O)C)(C)C	High	Yes
Curcuma longa	rhizome	IMPHY002533	(-)-beta-Curcumene	DOI:10.1002/ffj.1053, DOI:10.1002/ffj.2730070105, DOI:10.1080/0972060x.2019.1599734, DOI:10.1080/10412905.1999.9712004, DOI:10.1080/10412905.2005.9698993	14014430	CC1=CCC(=CC1)C(C)CCC=C(C)C	Low	No
Curcuma longa	rhizome	IMPHY002581	Procurcumadiol	ISBN:9788172362133	14633011	CC1=CC(=O)C(=C(C)C)CC2(C1CCC2(C)O)O	High	Yes
Curcuma longa	rhizome	IMPHY002626	(6Z)-6,10-dimethyl-3-propan-2-ylidenecyclodec-6-ene-1,4-dione	DOI:10.1002/ffj.2730070105, ISBN:9788172362133	14191392	CC1CCC=C(CC(=O)C(=C(C)C)CC1=O)C	High	Yes
Curcuma longa	rhizome	IMPHY002825	2-(4-Methylphenyl)propan-2-ol	DOI:10.1080/0972060x.2019.1599734, DOI:10.1080/10412905.2002.9699843, DOI:10.1080/10412905.2005.9698993	14529	CC1=CC=C(C=C1)C(C)(C)O	High	Yes
Curcuma longa	rhizome	IMPHY002850	Curcumol	ISBN:9788190648943	14240392	CC1CCC2C13CC(C(O3)(CC2=C)O)C(C)C	High	Yes
Curcuma longa	rhizome	IMPHY002851	2-Decanol	DOI:10.1002/ffj.1053, DOI:10.1080/0972060x.2019.1599734	14254	CCCCCCCCC(C)O	High	Yes
Curcuma longa	rhizome	IMPHY002893	Bisacurone	ISBN:9788172362133	14287397	CC(CC(=O)C=C(C)C)C1CC(C(C=C1)(C)O)O	High	Yes
Curcuma longa	rhizome	IMPHY002913	Sesquisabinene	DOI:10.1080/10412905.2014.942766	25202482	CC(CCC=C(C)C)C12CCC(=C)C1C2	Low	No
Curcuma longa	rhizome	IMPHY003104	Decanoic acid	DOI:10.1002/ffj.1053	2969	CCCCCCCCCC(=O)O	High	Yes
Curcuma longa	rhizome	IMPHY003485	Myrcene	DOI:10.1002/ffj.1053, DOI:10.1002/ffj.2730070105, DOI:10.1080/10412905.1997.9700783, DOI:10.1080/10412905.1999.9712004, DOI:10.1080/10412905.2002.9699843, DOI:10.1080/10412905.2014.942766	31253	CC(=CCCC(=C)C=C)C	Low	Yes
Curcuma longa	rhizome	IMPHY003536	Eugenol	DOI:10.1080/10412905.2014.942766, ISBN:9788185042114	3314	COC1=C(C=CC(=C1)CC=C)O	High	Yes
Curcuma longa	rhizome	IMPHY003537	Tetradecanal	DOI:10.1080/10412905.1999.9712004	31291	CCCCCCCCCCCCCC=O	High	Yes
Curcuma longa	rhizome	IMPHY003567	alpha-Fenchene	DOI:10.1080/10412905.2002.9699843	28930	CC1(C2CCC1C(=C)C2)C	Low	Yes
Curcuma longa	rhizome	IMPHY003768	4,10-Epizedoarondiol	ISBN:9788172362133	24834047	CC(=C1CC2C(CCC2(C)O)C(CC1=O)(C)O)C	High	Yes
Curcuma longa	rhizome	IMPHY003789	Furanodienon	DOI:10.1002/ffj.1053, DOI:10.1080/10412905.2005.9698993	6442374	CC1=CC(=O)C2=C(CC(=CCC1)C)OC=C2C	High	Yes
Curcuma longa	rhizome	IMPHY003982	gamma-Terpinene	DOI:10.1002/ffj.1053, DOI:10.1002/ffj.2730100604, DOI:10.1080/0972060x.2019.1599734, DOI:10.1080/10412905.1997.9700783, DOI:10.1080/10412905.1999.9712004, DOI:10.1080/10412905.2002.9699843, DOI:10.1080/10412905.2005.9698993, DOI:10.1080/10412905.2014.942766	7461	CC1=CCC(=CC1)C(C)C	Low	Yes
Curcuma longa	rhizome	IMPHY004121	2-Heptanone	DOI:10.1002/ffj.1053	8051	CCCCCC(=O)C	High	Yes
Curcuma longa	rhizome	IMPHY004129	Demethoxycurcumin	ISBN:9770976605004, ISBN:9788172362133, ISBN:9788185042114, ISBN:9788185042138, ISBN:9788190648912	5469424	COC1=C(C=CC(=C1)C=CC(=O)CC(=O)C=CC2=CC=C(C=C2)O)O	High	No
Curcuma longa	rhizome	IMPHY004151	Geranyl formate	DOI:10.1002/ffj.1053	5282109	CC(=CCCC(=CCOC=O)C)C	High	Yes
Curcuma longa	rhizome	IMPHY004192	Piperine	ISBN:9780387706375	638024	C1CCN(CC1)C(=O)C=CC=CC2=CC3=C(C=C2)OCO3	High	Yes
Curcuma longa	rhizome	IMPHY004288	Epiprocurcumenol	ISBN:9788172362133	10263440	CC1=CC(=O)C(=C(C)C)CC2C1CCC2(C)O	High	Yes
Curcuma longa	rhizome	IMPHY004315	Procurcumenol	ISBN:9788172362133	189061	CC1=CC(=O)C(=C(C)C)CC2C1CCC2(C)O	High	Yes
Curcuma longa	rhizome	IMPHY004438	Geranyl butyrate	DOI:10.1002/ffj.1053, DOI:10.1080/10412905.2005.9698993	5355856	CCCC(=O)OCC=C(C)CCC=C(C)C	High	Yes
Curcuma longa	rhizome	IMPHY004549	Safrole	DOI:10.1002/ffj.1053	5144	C=CCC1=CC2=C(C=C1)OCO2	High	Yes
Curcuma longa	rhizome	IMPHY004666	Bisabolane	ISBN:9788190648912	520453	CC1CCC(CC1)C(C)CCCC(C)C	Low	No
Curcuma longa	rhizome	IMPHY004928	Bisdemethoxycurcumin	ISBN:9788185042114, ISBN:9788190648912	5315472	C1=CC(=CC=C1C=CC(=O)CC(=O)C=CC2=CC=C(C=C2)O)O	High	Yes
Curcuma longa	rhizome	IMPHY005042	Bisacumol	DOI:10.1002/ffj.1053, DOI:10.1002/ffj.2730070105, DOI:10.1080/0972060x.2019.1599734, DOI:10.1080/10412905.1997.9700783, DOI:10.1080/10412905.1999.9712004, DOI:10.1080/10412905.2002.9699843, DOI:10.1080/10412905.2005.9698993, ISBN:9788172362133	5315469	CC1=CC=C(C=C1)C(C)CC(C=C(C)C)O	High	Yes
Curcuma longa	rhizome	IMPHY005521	1-Hexen-3-OL	DOI:10.1002/ffj.1053	20928	CCCC(C=C)O	High	Yes
Curcuma longa	rhizome	IMPHY005618	Germacrene B	DOI:10.1080/0972060x.2019.1599734	5281519	CC1=CCCC(=CCC(=C(C)C)CC1)C	Low	No
Curcuma longa	rhizome	IMPHY005653	2-Octanol	DOI:10.1080/10412905.2005.9698993	20083	CCCCCCC(C)O	High	Yes
Curcuma longa	rhizome	IMPHY005798	Curlone	DOI:10.1002/ffj.1053, DOI:10.1080/0972060x.2019.1599734, DOI:10.1080/10412905.1997.9700783, DOI:10.1080/10412905.2002.9699843, DOI:10.1080/10412905.2005.9698993, ISBN:9780387706375, ISBN:9788172362133, ISBN:9788185042114, ISBN:9788185042138, ISBN:9788185042145, ISBN:9788190648912	196216	CC(CC(=O)C=C(C)C)C1CCC(=C)C=C1	High	Yes
Curcuma longa	rhizome	IMPHY006145	p-Cymene	DOI:10.1002/ffj.1053, DOI:10.1002/ffj.2730070105, DOI:10.1002/ffj.2730100604, DOI:10.1080/10412905.1997.9700783, DOI:10.1080/10412905.1999.9712004, DOI:10.1080/10412905.2002.9699843, DOI:10.1080/10412905.2005.9698993, DOI:10.1080/10412905.2014.942766, ISBN:9788172362133	7463	CC1=CC=C(C=C1)C(C)C	Low	Yes
Curcuma longa	rhizome	IMPHY006214	Germacr-1(10)-ene-5,8-dione	DOI:10.1002/ffj.1053, DOI:10.1002/ffj.2730070105, DOI:10.1080/10412905.1997.9700783, ISBN:9788185042114	6441391	CC1CCC=C(CC(=O)C(CC1=O)C(C)C)C	High	Yes
Curcuma longa	rhizome	IMPHY006300	Cholesterol	ISBN:9788172362133, ISBN:9788172362140, ISBN:9788185042084	5997	CC(C)CCCC(C)C1CCC2C1(CCC3C2CC=C4C3(CCC(C4)O)C)C	Low	No
Curcuma longa	rhizome	IMPHY006324	Linalyl propionate	DOI:10.1002/ffj.1053	61098	CCC(=O)OC(C)(CCC=C(C)C)C=C	High	Yes
Curcuma longa	rhizome	IMPHY006325	Myrtenal	DOI:10.1002/ffj.1053, DOI:10.1080/0972060x.2019.1599734, DOI:10.1080/10412905.2005.9698993	61130	CC1(C2CC=C(C1C2)C=O)C	High	Yes
Curcuma longa	rhizome	IMPHY006463	Germacrone	DOI:10.1002/ffj.1053, DOI:10.1002/ffj.2730070105, DOI:10.1080/10412905.1997.9700783, DOI:10.1080/10412905.1999.9712004, DOI:10.1080/10412905.2002.9699843, DOI:10.1080/10412905.2005.9698993, ISBN:9788172362133	6436348	CC1=CCC(=C(C)C)C(=O)CC(=CCC1)C	High	Yes
Curcuma longa	rhizome	IMPHY006549	Cyclocurcumin	ISBN:9788172362133	69879809	COC1=C(C=CC(=C1)C=CC2=CC(=O)CC(O2)C3=CC(=C(C=C3)O)OC)O	High	No
Curcuma longa	rhizome	IMPHY006550	Thymol	DOI:10.1002/ffj.1053, DOI:10.1080/10412905.2014.942766	6989	CC1=CC(=C(C=C1)C(C)C)O	High	Yes
Curcuma longa	rhizome	IMPHY006696	Methyleugenol	DOI:10.1002/ffj.1053	7127	COC1=C(C=C(C=C1)CC=C)OC	High	Yes
Curcuma longa	rhizome	IMPHY006758	(1S,2S,5S,8S)-2-methyl-6-methylidene-9-propan-2-ylidene-11-oxatricyclo[6.2.1.01,5]undecan-8-ol	DOI:10.1002/ffj.2730070105	12310886	CC1CCC2C13CC(=C(C)C)C(O3)(CC2=C)O	High	No
Curcuma longa	rhizome	IMPHY006933	2-(Hydroxymethyl)anthraquinone	ISBN:9788172362133, ISBN:9788185042114	87014	C1=CC=C2C(=C1)C(=O)C3=C(C2=O)C=C(C=C3)CO	High	Yes
Curcuma longa	rhizome	IMPHY006950	Tricyclene	DOI:10.1002/ffj.2730070105, DOI:10.1080/10412905.2002.9699843	79035	CC1(C2CC3C1(C3C2)C)C	Low	Yes
Curcuma longa	rhizome	IMPHY007067	Linalyl acetate	DOI:10.1002/ffj.1053, DOI:10.1080/10412905.1999.9712004	8294	CC(=CCCC(C)(C=C)OC(=O)C)C	High	Yes
Curcuma longa	rhizome	IMPHY007069	4'-Methylacetophenone	DOI:10.1002/ffj.1053, DOI:10.1080/10412905.1999.9712004	8500	CC1=CC=C(C=C1)C(=O)C	High	Yes
Curcuma longa	rhizome	IMPHY007110	Perilla ketone	DOI:10.1002/ffj.1053	68381	CC(C)CCC(=O)C1=COC=C1	High	Yes
Curcuma longa	rhizome	IMPHY007427	Xanthorrhizol	DOI:10.1002/ffj.2730070105, DOI:10.1080/10412905.1999.9712004	93135	CC1=C(C=C(C=C1)C(C)CCC=C(C)C)O	High	Yes
Curcuma longa	rhizome	IMPHY007574	Curcumin	ISBN:9780387706375, ISBN:9788172360481, ISBN:9788172362133, ISBN:9788185042114, ISBN:9788190115131, ISBN:9788190648912, ISBN:9788190648943, The Unani Pharmacopoeia of India Part-1 Volume-1	969516	COC1=C(C=CC(=C1)C=CC(=O)CC(=O)C=CC2=CC(=C(C=C2)O)OC)O	High	No
Curcuma longa	rhizome	IMPHY008150	1-Methyl-4-(prop-1-en-2-yl)benzene	DOI:10.1080/10412905.1999.9712004, DOI:10.1080/10412905.2002.9699843	62385	CC1=CC=C(C=C1)C(=C)C	Low	Yes
Curcuma longa	rhizome	IMPHY008383	Linalyl isobutyrate	DOI:10.1080/10412905.1999.9712004	6532	CC(C)C(=O)OC(C)(CCC=C(C)C)C=C	High	Yes
Curcuma longa	rhizome	IMPHY008936	alpha-Guaiene	DOI:10.1002/ffj.1053, DOI:10.1080/10412905.1999.9712004	5317844	CC1CCC(CC2=C1CCC2C)C(=C)C	Low	No
Curcuma longa	rhizome	IMPHY009419	Tridecane	DOI:10.1080/10412905.2014.942766	12388	CCCCCCCCCCCCC	Low	No
Curcuma longa	rhizome	IMPHY009626	2-Nonanol	DOI:10.1002/ffj.1053, DOI:10.1002/ffj.2730070105, DOI:10.1080/0972060x.2019.1599734, DOI:10.1080/10412905.1997.9700783	12367	CCCCCCCC(C)O	High	Yes
Curcuma longa	rhizome	IMPHY009688	3,7(11)-Eudesmadiene	DOI:10.1002/ffj.2730070105	522296	CC1=CCCC2(C1CC(=C(C)C)CC2)C	Low	No
Curcuma longa	rhizome	IMPHY009706	Isoledene	DOI:10.1080/10412905.2014.942766	530426	CC1CCC2C(C2(C)C)C3=C1CCC3C	Low	No
Curcuma longa	rhizome	IMPHY009732	cis-Carvotanacetol	DOI:10.1002/ffj.1053	12233170	CC1=CCC(CC1O)C(C)C	High	Yes
Curcuma longa	rhizome	IMPHY009740	Camphene hydrate	DOI:10.1002/ffj.1053, DOI:10.1080/10412905.1999.9712004	101680	CC1(C2CCC(C2)C1(C)O)C	High	Yes
Curcuma longa	rhizome	IMPHY009780	Heptyl salicylate	DOI:10.1002/ffj.1053, DOI:10.1080/10412905.2005.9698993	80420	CCCCCCCOC(=O)C1=CC=CC=C1O	High	Yes
Curcuma longa	rhizome	IMPHY009858	1-Undecanol	DOI:10.1002/ffj.1053	8184	CCCCCCCCCCCO	High	Yes
Curcuma longa	rhizome	IMPHY009909	Ethene;2-methoxyphenol;phenol;propanedial	ISBN:9788185042114	122130015	COC1=CC=CC=C1O.C=C.C=C.C1=CC=C(C=C1)O.C(C=O)C=O	High	No
Curcuma longa	rhizome	IMPHY009998	Geranyl hexanoate	DOI:10.1002/ffj.1053, DOI:10.1080/10412905.2005.9698993	5365992	CCCCCC(=O)OCC=C(C)CCC=C(C)C	High	Yes
Curcuma longa	rhizome	IMPHY010072	Eucalyptol	DOI:10.1002/ffj.1053, DOI:10.1002/ffj.2730070105, DOI:10.1002/ffj.2730100604, DOI:10.1080/0972060x.2019.1599734, DOI:10.1080/10412905.1997.9700783, DOI:10.1080/10412905.1999.9712004, DOI:10.1080/10412905.2002.9699843, DOI:10.1080/10412905.2005.9698993, DOI:10.1080/10412905.2011.9712275, DOI:10.1080/10412905.2014.942766, ISBN:9788172362133, ISBN:9788185042114	2758	CC1(C2CCC(O1)(CC2)C)C	High	Yes
Curcuma longa	rhizome	IMPHY010080	beta-Elemene	DOI:10.1002/ffj.1053, DOI:10.1002/ffj.2730070105, DOI:10.1080/10412905.1999.9712004	6918391	CC(=C)C1CCC(C(C1)C(=C)C)(C)C=C	Low	No
Curcuma longa	rhizome	IMPHY010541	1-Bisabolone	DOI:10.1002/ffj.1053, DOI:10.1080/10412905.1997.9700783	10421034	CC1=CC(=O)C(CC1)C(C)CCC=C(C)C	High	Yes
Curcuma longa	rhizome	IMPHY010611	Curzerene	DOI:10.1002/ffj.1053, DOI:10.1002/ffj.2730070105	572766	CC1=COC2=C1CC(C(C2)(C)C=C)C(=C)C	High	Yes
Curcuma longa	rhizome	IMPHY010676	(+)-Curcumenol	DOI:10.1002/ffj.2730070105, ISBN:9788172362133	167812	CC1CCC2C13CC(=C(C)C)C(O3)(C=C2C)O	High	Yes
Curcuma longa	rhizome	IMPHY010677	Curcuphenol	DOI:10.1002/ffj.2730070105, DOI:10.1080/10412905.1997.9700783, DOI:10.1080/10412905.1999.9712004, DOI:10.1080/10412905.2002.9699843	360253	CC1=CC(=C(C=C1)C(C)CCC=C(C)C)O	High	Yes
Curcuma longa	rhizome	IMPHY010887	Thymol acetate	DOI:10.1002/ffj.1053	68252	CC1=CC(=C(C=C1)C(C)C)OC(=O)C	High	Yes
Curcuma longa	rhizome	IMPHY010995	Toluene	DOI:10.1080/10412905.1997.9700783	1140	CC1=CC=CC=C1	Low	No
Curcuma longa	rhizome	IMPHY011004	p-Mentha-1,3,8-triene	DOI:10.1080/10412905.2002.9699843	176983	CC1=CC=C(CC1)C(=C)C	Low	Yes
Curcuma longa	rhizome	IMPHY011027	Turmerol	DOI:10.1002/ffj.2730070105, ISBN:9788172362133, ISBN:9788185042145	20055538	CC1=CCC(=CC1)C(C)CC(C=C(C)C)O	High	Yes
Curcuma longa	rhizome	IMPHY011050	3-Buten-2-OL	DOI:10.1002/ffj.1053	11716	CC(C=C)O	High	No
Curcuma longa	rhizome	IMPHY011087	alpha-Turmerone	DOI:10.1002/ffj.1053, DOI:10.1080/10412905.1997.9700783, DOI:10.1080/10412905.2002.9699843, DOI:10.1080/10412905.2005.9698993, ISBN:9788172362133, ISBN:9788185042114	14632996	CC1=CCC(C=C1)C(C)CC(=O)C=C(C)C	High	Yes
Curcuma longa	rhizome	IMPHY011215	Tetradecane	DOI:10.1002/ffj.1053, DOI:10.1080/10412905.2005.9698993, DOI:10.1080/10412905.2014.942766	12389	CCCCCCCCCCCCCC	Low	No
Curcuma longa	rhizome	IMPHY011392	3-Carene	DOI:10.1002/ffj.1053, DOI:10.1002/ffj.2730100604, DOI:10.1080/10412905.1997.9700783, DOI:10.1080/10412905.2002.9699843, DOI:10.1080/10412905.2005.9698993, DOI:10.1080/10412905.2011.9712275	26049	CC1=CCC2C(C1)C2(C)C	Low	Yes
Curcuma longa	rhizome	IMPHY011396	4-Carvomenthenol	DOI:10.1002/ffj.1053, DOI:10.1002/ffj.2730070105, DOI:10.1080/0972060x.2019.1599734, DOI:10.1080/10412905.1997.9700783, DOI:10.1080/10412905.1999.9712004, DOI:10.1080/10412905.2002.9699843, DOI:10.1080/10412905.2014.942766	11230	CC1=CCC(CC1)(C(C)C)O	High	Yes
Curcuma longa	rhizome	IMPHY011521	2-Undecanone	DOI:10.1002/ffj.1053, DOI:10.1002/ffj.2730070105, DOI:10.1080/10412905.2002.9699843	8163	CCCCCCCCCC(=O)C	High	Yes
Curcuma longa	rhizome	IMPHY011542	beta-Eudesmol	DOI:10.1002/ffj.1053, DOI:10.1002/ffj.2730070105	91457	CC12CCCC(=C)C1CC(CC2)C(C)(C)O	High	Yes
Curcuma longa	rhizome	IMPHY011552	(1R)-2-methyl-5-propan-2-ylbicyclo[3.1.0]hex-2-ene	DOI:10.1002/ffj.1053, DOI:10.1080/10412905.1999.9712004, DOI:10.1080/10412905.2005.9698993	6451618	CC1=CCC2(C1C2)C(C)C	Low	Yes
Curcuma longa	rhizome	IMPHY011557	4-Isopropylbenzyl alcohol	DOI:10.1080/10412905.2002.9699843	325	CC(C)C1=CC=C(C=C1)CO	High	Yes
Curcuma longa	rhizome	IMPHY011563	Curzerenone	DOI:10.1002/ffj.1053, DOI:10.1002/ffj.2730070105, DOI:10.1080/10412905.1999.9712004, ISBN:9788185042114	3081930	CC1=COC2=C1C(=O)C(C(C2)(C)C=C)C(=C)C	High	Yes
Curcuma longa	rhizome	IMPHY011581	alpha-Selinene	DOI:10.1002/ffj.1053, DOI:10.1080/10412905.2005.9698993	10856614	CC1=CCCC2(C1CC(CC2)C(=C)C)C	Low	No
Curcuma longa	rhizome	IMPHY011586	(S,1Z,6Z)-8-Isopropyl-1-methyl-5-methylenecyclodeca-1,6-diene	DOI:10.1002/ffj.1053	91723653	CC1=CCCC(=C)C=CC(CC1)C(C)C	Low	No
Curcuma longa	rhizome	IMPHY011588	cis-3-Hexen-1-ol	DOI:10.1002/ffj.1053	5281167	CCC=CCCO	High	Yes
Curcuma longa	rhizome	IMPHY011590	d-Borneol	DOI:10.1002/ffj.1053, DOI:10.1002/ffj.2730070105, DOI:10.1080/0972060x.2019.1599734, DOI:10.1080/10412905.1997.9700783, DOI:10.1080/10412905.1999.9712004, DOI:10.1080/10412905.2014.942766, ISBN:9788172362133, ISBN:9788185042114	61060	CC1(C2CCC1(C(C2)O)C)C	High	Yes
Curcuma longa	rhizome	IMPHY011599	Terpinolene	DOI:10.1002/ffj.1053, DOI:10.1002/ffj.2730100604, DOI:10.1080/0972060x.2019.1599734, DOI:10.1080/10412905.1997.9700783, DOI:10.1080/10412905.1999.9712004, DOI:10.1080/10412905.2002.9699843, DOI:10.1080/10412905.2005.9698993, DOI:10.1080/10412905.2014.942766	11463	CC1=CCC(=C(C)C)CC1	Low	Yes
Curcuma longa	rhizome	IMPHY011632	Farnesol	DOI:10.1080/10412905.1999.9712004	445070	CC(=CCCC(=CCCC(=CCO)C)C)C	High	Yes
Curcuma longa	rhizome	IMPHY011643	alpha-Terpinene	DOI:10.1002/ffj.1053, DOI:10.1002/ffj.2730100604, DOI:10.1080/10412905.1997.9700783, DOI:10.1080/10412905.1999.9712004, DOI:10.1080/10412905.2002.9699843, DOI:10.1080/10412905.2005.9698993, DOI:10.1080/10412905.2014.942766, ISBN:9788185042114	7462	CC1=CC=C(CC1)C(C)C	Low	Yes
Curcuma longa	rhizome	IMPHY011647	Geranyl acetate	DOI:10.1002/ffj.1053, DOI:10.1080/10412905.2002.9699843	1549026	CC(=CCCC(=CCOC(=O)C)C)C	High	Yes
Curcuma longa	rhizome	IMPHY011657	cis-beta-Farnesene	DOI:10.1080/10412905.1999.9712004	5317319	CC(=CCCC(=CCCC(=C)C=C)C)C	Low	No
Curcuma longa	rhizome	IMPHY011658	beta-Farnesene	DOI:10.1002/ffj.1053, DOI:10.1002/ffj.2730070105, DOI:10.1080/10412905.1999.9712004, DOI:10.1080/10412905.2002.9699843, DOI:10.1080/10412905.2005.9698993, DOI:10.1080/10412905.2011.9712275, ISBN:9788172362133	5281517	CC(=CCCC(=CCCC(=C)C=C)C)C	Low	No
Curcuma longa	rhizome	IMPHY011659	alpha-Muurolene	DOI:10.1002/ffj.1053	12306047	CC1=CC2C(CC1)C(=CCC2C(C)C)C	Low	No
Curcuma longa	rhizome	IMPHY011660	(+)-alpha-Cadinene	DOI:10.1002/ffj.1053	12306048	CC1=CC2C(CC1)C(=CCC2C(C)C)C	Low	No
Curcuma longa	rhizome	IMPHY011744	delta-Curcumene	ISBN:9788172362133	57386731	CC1=CCC(C=C1)C(C)CCC=C(C)C	Low	No
Curcuma longa	rhizome	IMPHY011745	Zingiberene	DOI:10.1002/ffj.1053, DOI:10.1002/ffj.2730070105, DOI:10.1080/10412905.1997.9700783, DOI:10.1080/10412905.1999.9712004, DOI:10.1080/10412905.2002.9699843, DOI:10.1080/10412905.2005.9698993, DOI:10.1080/10412905.2014.942766, ISBN:9788172362133	92776	CC1=CCC(C=C1)C(C)CCC=C(C)C	Low	No
Curcuma longa	rhizome	IMPHY011749	Humulene epoxide II	DOI:10.1002/ffj.1053, DOI:10.1080/10412905.2005.9698993	10704181	CC1=CCC(C=CCC2(C(O2)CC1)C)(C)C	High	Yes
Curcuma longa	rhizome	IMPHY011761	Humulene	DOI:10.1002/ffj.1053, DOI:10.1080/10412905.1997.9700783, DOI:10.1080/10412905.1999.9712004, DOI:10.1080/10412905.2002.9699843	5281520	CC1=CCC(C=CCC(=CCC1)C)(C)C	Low	No
Curcuma longa	rhizome	IMPHY011763	Anethole	DOI:10.1080/10412905.2014.942766	637563	CC=CC1=CC=C(C=C1)OC	High	Yes
Curcuma longa	rhizome	IMPHY011789	Citral	DOI:10.1002/ffj.1053	638011	CC(=CCCC(=CC=O)C)C	High	Yes
Curcuma longa	rhizome	IMPHY011790	Neral	DOI:10.1080/0972060x.2019.1599734, DOI:10.1080/10412905.2005.9698993	643779	CC(=CCCC(=CC=O)C)C	High	Yes
Curcuma longa	rhizome	IMPHY011884	Pulegone	DOI:10.1080/10412905.2014.942766	442495	CC1CCC(=C(C)C)C(=O)C1	High	Yes
Curcuma longa	rhizome	IMPHY011939	10-epi-gamma-Eudesmol	DOI:10.1002/ffj.1053, DOI:10.1080/10412905.2005.9698993	6430754	CC1=C2CC(CCC2(CCC1)C)C(C)(C)O	High	Yes
Curcuma longa	rhizome	IMPHY011957	(+)-delta-Cadinene	DOI:10.1002/ffj.2730070105	441005	CC1=CC2C(CCC(=C2CC1)C)C(C)C	Low	No
Curcuma longa	rhizome	IMPHY011965	(+)-beta-Phellandrene	DOI:10.1080/10412905.1999.9712004	442484	CC(C)C1CCC(=C)C=C1	Low	Yes
Curcuma longa	rhizome	IMPHY011973	(-)-cis-Carveol	DOI:10.1002/ffj.1053, DOI:10.1080/0972060x.2019.1599734, DOI:10.1080/10412905.2014.942766	330573	CC1=CCC(CC1O)C(=C)C	High	Yes
Curcuma longa	rhizome	IMPHY012036	Camphor	DOI:10.1002/ffj.1053, DOI:10.1002/ffj.2730070105, DOI:10.1080/0972060x.2019.1599734, DOI:10.1080/10412905.1999.9712004, DOI:10.1080/10412905.2005.9698993, ISBN:9788185042114	2537	CC1(C2CCC1(C(=O)C2)C)C	High	Yes
Curcuma longa	rhizome	IMPHY012058	Linalool	DOI:10.1002/ffj.1053, DOI:10.1002/ffj.2730070105, DOI:10.1080/0972060x.2019.1599734, DOI:10.1080/10412905.1999.9712004, DOI:10.1080/10412905.2002.9699843, DOI:10.1080/10412905.2005.9698993, ISBN:9788185042114	6549	CC(=CCCC(C)(C=C)O)C	High	Yes
Curcuma longa	rhizome	IMPHY012061	alpha-Pinene	DOI:10.1002/ffj.1053, DOI:10.1002/ffj.2730070105, DOI:10.1002/ffj.2730100604, DOI:10.1080/0972060x.2019.1599734, DOI:10.1080/10412905.1997.9700783, DOI:10.1080/10412905.1999.9712004, DOI:10.1080/10412905.2002.9699843, DOI:10.1080/10412905.2005.9698993, DOI:10.1080/10412905.2014.942766, ISBN:9788185042114	6654	CC1=CCC2CC1C2(C)C	Low	Yes
Curcuma longa	rhizome	IMPHY012075	Carvone	DOI:10.1002/ffj.1053, DOI:10.1080/0972060x.2019.1599734, DOI:10.1080/10412905.1999.9712004, DOI:10.1080/10412905.2014.942766	7439	CC1=CCC(CC1=O)C(=C)C	High	Yes
Curcuma longa	rhizome	IMPHY012147	beta-Pinene	DOI:10.1002/ffj.1053, DOI:10.1002/ffj.2730070105, DOI:10.1002/ffj.2730100604, DOI:10.1080/0972060x.2019.1599734, DOI:10.1080/10412905.1997.9700783, DOI:10.1080/10412905.1999.9712004, DOI:10.1080/10412905.2002.9699843, DOI:10.1080/10412905.2005.9698993, DOI:10.1080/10412905.2014.942766, ISBN:9788185042114	14896	CC1(C2CCC(=C)C1C2)C	Low	Yes
Curcuma longa	rhizome	IMPHY012152	alpha-Fenchol	DOI:10.1002/ffj.1053	439711	CC1(C2CCC(C2)(C1O)C)C	High	Yes
Curcuma longa	rhizome	IMPHY012160	alpha-Terpineol	DOI:10.1002/ffj.1053, DOI:10.1080/0972060x.2019.1599734, DOI:10.1080/10412905.1997.9700783, DOI:10.1080/10412905.1999.9712004, DOI:10.1080/10412905.2002.9699843, DOI:10.1080/10412905.2014.942766	17100	CC1=CCC(CC1)C(C)(C)O	High	Yes
Curcuma longa	rhizome	IMPHY012165	Sabinene	DOI:10.1002/ffj.1053, DOI:10.1002/ffj.2730070105, DOI:10.1080/10412905.1997.9700783, DOI:10.1080/10412905.1999.9712004, DOI:10.1080/10412905.2002.9699843, DOI:10.1080/10412905.2005.9698993, ISBN:9788172362133	18818	CC(C)C12CCC(=C)C1C2	Low	Yes
Curcuma longa	rhizome	IMPHY012279	alpha-Curcumene	DOI:10.1002/ffj.1053, DOI:10.1002/ffj.2730070105, DOI:10.1080/0972060x.2019.1599734, DOI:10.1080/10412905.1997.9700783, DOI:10.1080/10412905.1999.9712004, DOI:10.1080/10412905.2002.9699843, DOI:10.1080/10412905.2005.9698993, DOI:10.1080/10412905.2011.9712275, DOI:10.1080/10412905.2014.942766, ISBN:9788172362133, ISBN:9788185042114	92139	CC1=CC=C(C=C1)C(C)CCC=C(C)C	Low	No
Curcuma longa	rhizome	IMPHY012381	ar-Turmerone	DOI:10.1002/ffj.1053, DOI:10.1002/ffj.2730070105, DOI:10.1080/0972060x.2019.1599734, DOI:10.1080/10412905.1997.9700783, DOI:10.1080/10412905.1999.9712004, DOI:10.1080/10412905.2002.9699843, DOI:10.1080/10412905.2005.9698993, DOI:10.1080/10412905.2011.9712275, DOI:10.1080/10412905.2014.942766, ISBN:9788172362133, ISBN:9788185042114	160512	CC1=CC=C(C=C1)C(C)CC(=O)C=C(C)C	High	Yes
Curcuma longa	rhizome	IMPHY012402	Campesterol	ISBN:9788172362140, ISBN:9788185042084	173183	CC(C)C(C)CCC(C)C1CCC2C1(CCC3C2CC=C4C3(CCC(C4)O)C)C	Low	No
Curcuma longa	rhizome	IMPHY012587	tau-Cadinol	DOI:10.1080/10412905.2005.9698993	12302222	CC1=CC2C(CCC(C2CC1)(C)O)C(C)C	High	Yes
Curcuma longa	rhizome	IMPHY012589	3-(1,5-Dimethyl-4-hexenyl)-6-methylene-1-cyclohexene	DOI:10.1002/ffj.1053, DOI:10.1002/ffj.2730070105, DOI:10.1080/10412905.1997.9700783, DOI:10.1080/10412905.1999.9712004, DOI:10.1080/10412905.2002.9699843, DOI:10.1080/10412905.2005.9698993, DOI:10.1080/10412905.2011.9712275, DOI:10.1080/10412905.2014.942766, ISBN:9788172362133	519764	CC(CCC=C(C)C)C1CCC(=C)C=C1	Low	No
Curcuma longa	rhizome	IMPHY012665	Levomenol	DOI:10.1002/ffj.1053	442343	CC1=CCC(CC1)C(C)(CCC=C(C)C)O	High	Yes
Curcuma longa	rhizome	IMPHY012667	Caryophyllene oxide	DOI:10.1002/ffj.1053, DOI:10.1002/ffj.2730070105, DOI:10.1080/10412905.1999.9712004, DOI:10.1080/10412905.2005.9698993	1742210	CC1(CC2C1CCC3(C(O3)CCC2=C)C)C	High	Yes
Curcuma longa	rhizome	IMPHY012739	(Z)-beta-Ocimene	DOI:10.1002/ffj.1053, DOI:10.1080/10412905.1999.9712004, DOI:10.1080/10412905.2002.9699843	5320250	CC(=CCC=C(C)C=C)C	Low	Yes
Curcuma longa	rhizome	IMPHY012907	trans-Sesquisabinene hydrate	DOI:10.1002/ffj.1053, DOI:10.1080/10412905.2005.9698993	6428444	CC(CCC=C(C)C)C12CCC(C1C2)(C)O	High	Yes
Curcuma longa	rhizome	IMPHY012920	2-Furanmethanol, 5-ethenyltetrahydro-alpha,alpha,5-trimethyl-, cis-	DOI:10.1002/ffj.1053, DOI:10.1080/10412905.1999.9712004	11116492	CC1(CCC(O1)C(C)(C)O)C=C	High	Yes
Curcuma longa	rhizome	IMPHY012921	gamma-Elemene	DOI:10.1002/ffj.1053, DOI:10.1002/ffj.2730070105, DOI:10.1080/10412905.1999.9712004, DOI:10.1080/10412905.2005.9698993	6432312	CC(=C1CCC(C(C1)C(=C)C)(C)C=C)C	Low	No
Curcuma longa	rhizome	IMPHY013093	delta-Elemene	DOI:10.1002/ffj.1053, DOI:10.1002/ffj.2730070105, DOI:10.1080/10412905.1999.9712004	12309449	CC(C)C1=CC(C(CC1)(C)C=C)C(=C)C	Low	No
Curcuma longa	rhizome	IMPHY013210	Isoprocurcumenol	ISBN:9788172362133	14543198	CC(=C1CC2C(CCC2(C)O)C(=C)CC1=O)C	High	Yes
Curcuma longa	rhizome	IMPHY014179	(1E,4E)-1-(4-Hydroxy-3-methoxyphenyl)-5-(4-hydroxyphenyl)-1,4-pentadiene-3-one	ISBN:9788185042145	10469828	COC1=C(C=CC(=C1)C=CC(=O)C=CC2=CC=C(C=C2)O)O	High	Yes
Curcuma longa	rhizome	IMPHY014466	1,7-Bis(4-hydroxyphenyl)-1,4,6-heptatrien-3-one	ISBN:9788172362133	71346280	C1=CC(=CC=C1C=CC=CC(=O)C=CC2=CC=C(C=C2)O)O	High	Yes
Curcuma longa	rhizome	IMPHY014602	Bisabola-3,10-diene-2-one	ISBN:9788172362133	101926857	CC1=CCC(CC1=O)C(C)CCC=C(C)C	High	Yes
Curcuma longa	rhizome	IMPHY014802	alpha-Atlantone	DOI:10.1002/ffj.2730070105, ISBN:9788172362133, ISBN:9788185042145	12299867	CC1=CCC(CC1)C(=CC(=O)C=C(C)C)C	High	Yes
Curcuma longa	rhizome	IMPHY014811	alpha-Phellandrene	DOI:10.1002/ffj.1053, DOI:10.1002/ffj.2730070105, DOI:10.1002/ffj.2730100604, DOI:10.1080/0972060x.2019.1599734, DOI:10.1080/10412905.1997.9700783, DOI:10.1080/10412905.1999.9712004, DOI:10.1080/10412905.2002.9699843, DOI:10.1080/10412905.2005.9698993, DOI:10.1080/10412905.2011.9712275, DOI:10.1080/10412905.2014.942766, ISBN:9788172362133	7460	CC1=CCC(C=C1)C(C)C	Low	Yes
Curcuma longa	rhizome	IMPHY014831	beta-Caryophyllene	DOI:10.1002/ffj.1053, DOI:10.1002/ffj.2730070105, DOI:10.1080/0972060x.2019.1599734, DOI:10.1080/10412905.1997.9700783, DOI:10.1080/10412905.1999.9712004, DOI:10.1080/10412905.2002.9699843, DOI:10.1080/10412905.2011.9712275, ISBN:9788172362133, ISBN:9788185042114	5281515	CC1=CCCC(=C)C2CC(C2CC1)(C)C	Low	No
Curcuma longa	rhizome	IMPHY014833	beta-Himachalene	DOI:10.1080/0972060x.2019.1599734	11586487	CC1=CC2C(=C(CCCC2(C)C)C)CC1	Low	No
Curcuma longa	rhizome	IMPHY014835	(E)-beta-ocimene	DOI:10.1002/ffj.1053, DOI:10.1080/10412905.1999.9712004, DOI:10.1080/10412905.2002.9699843, DOI:10.1080/10412905.2005.9698993	5281553	CC(=CCC=C(C)C=C)C	Low	Yes
Curcuma longa	rhizome	IMPHY014836	beta-Sitosterol	ISBN:9788172362133, ISBN:9788172362140, ISBN:9788185042114	222284	CCC(CCC(C)C1CCC2C1(CCC3C2CC=C4C3(CCC(C4)O)C)C)C(C)C	Low	No
Curcuma longa	rhizome	IMPHY014842	Stigmasterol	ISBN:9788172362133, ISBN:9788172362140, ISBN:9788185042084	5280794	CCC(C=CC(C)C1CCC2C1(CCC3C2CC=C4C3(CCC(C4)O)C)C)C(C)C	Low	No
Curcuma longa	rhizome	IMPHY014852	Camphene	DOI:10.1002/ffj.1053, DOI:10.1002/ffj.2730070105, DOI:10.1080/0972060x.2019.1599734, DOI:10.1080/10412905.1999.9712004, DOI:10.1080/10412905.2005.9698993, ISBN:9788185042114	6616	CC1(C2CCC(C2)C1=C)C	Low	Yes
Curcuma longa	rhizome	IMPHY014863	cis-alpha-Bergamotene	DOI:10.1080/10412905.2002.9699843	91753502	CC1=CCC2CC1C2(C)CCC=C(C)C	Low	No
Curcuma longa	rhizome	IMPHY014866	2-Cyclohexen-1-ol, 2-methyl-5-(1-methylethenyl)-, acetate, cis-	DOI:10.1002/ffj.1053	102024	CC1=CCC(CC1OC(=O)C)C(=C)C	High	Yes
Curcuma longa	rhizome	IMPHY014876	7-epi-cis-Sesquisabinene hydrate	DOI:10.1002/ffj.1053	6428435	CC(CCC=C(C)C)C12CCC(C1C2)(C)O	High	Yes
Curcuma longa	rhizome	IMPHY014906	Cedrelanol	DOI:10.1002/ffj.1053	160799	CC1=CC2C(CCC(C2CC1)(C)O)C(C)C	High	Yes
Curcuma longa	rhizome	IMPHY014907	6-Epi-beta-bisabolol	DOI:10.1002/ffj.1053	12300148	CC1=CCC(CC1)(C(C)CCC=C(C)C)O	High	Yes
Curcuma longa	rhizome	IMPHY014923	Geraniol	DOI:10.1002/ffj.1053, DOI:10.1080/0972060x.2019.1599734	637566	CC(=CCCC(=CCO)C)C	High	Yes
Curcuma longa	rhizome	IMPHY014988	Limonene	DOI:10.1002/ffj.2730070105, DOI:10.1002/ffj.2730100604, DOI:10.1080/0972060x.2019.1599734, DOI:10.1080/10412905.1997.9700783, DOI:10.1080/10412905.1999.9712004, DOI:10.1080/10412905.2002.9699843, DOI:10.1080/10412905.2005.9698993, DOI:10.1080/10412905.2014.942766, ISBN:9788172362133, ISBN:9788185042114	22311	CC1=CCC(CC1)C(=C)C	Low	Yes
Curcuma longa	rhizome	IMPHY014989	trans-Linalool oxide	DOI:10.1002/ffj.1053	6432254	CC1(CCC(O1)C(C)(C)O)C=C	High	Yes
Curcuma longa	rhizome	IMPHY015022	Nerolidol	DOI:10.1002/ffj.1053, DOI:10.1080/10412905.1999.9712004, DOI:10.1080/10412905.2002.9699843, DOI:10.1080/10412905.2005.9698993	5284507	CC(=CCCC(=CCCC(C)(C=C)O)C)C	High	Yes
Curcuma longa	rhizome	IMPHY015062	(+)-cis-Sabinol	DOI:10.1002/ffj.1053, DOI:10.1080/10412905.2005.9698993	94147	CC(C)C12CC1C(=C)C(C2)O	High	Yes
Curcuma longa	rhizome	IMPHY015063	Sabinyl acetate	DOI:10.1002/ffj.1053, DOI:10.1080/10412905.2005.9698993	94266	CC(C)C12CC1C(=C)C(C2)OC(=O)C	High	Yes
Curcuma longa	rhizome	IMPHY015095	2-Cyclohexen-1-ol, 1-methyl-4-(1-methylethyl)-, trans-	DOI:10.1002/ffj.1053, DOI:10.1080/10412905.2005.9698993	122484	CC(C)C1CCC(C=C1)(C)O	High	Yes
Curcuma longa	rhizome	IMPHY016012	Allo-Aromadendrene	DOI:10.1002/ffj.2730070105	42608158	CC1CCC2C1C3C(C3(C)C)CCC2=C	Low	Yes
Curcuma longa	rhizome	IMPHY016014	Isobornyl acetate	DOI:10.1002/ffj.1053	247573	CC(=O)OC1CC2CCC1(C2(C)C)C	High	Yes
Curcuma longa	rhizome	IMPHY016053	Viridiflorol	DOI:10.1002/ffj.1053, DOI:10.1080/10412905.2005.9698993	11996452	CC1CCC2C1C3C(C3(C)C)CCC2(C)O	High	Yes
Curcuma longa	rhizome	IMPHY016054	trans-alpha-Bergamotene	DOI:10.1080/10412905.2014.942766	6429302	CC1=CCC2CC1C2(C)CCC=C(C)C	Low	No
Curcuma longa	rhizome	IMPHY017883	(4S,5S)-Germacrone-4,5-epoxide	ISBN:9788172362133	91753231	CC1=CCCC2(C(O2)CC(=C(C)C)C(=O)C1)C	High	Yes
Curcuma longa	rhizome	IMPHY017919	Ar-dihydro-turmerone	DOI:10.1080/10412905.2002.9699843			High	Yes
Curcuma longa	root	IMPHY012589	3-(1,5-Dimethyl-4-hexenyl)-6-methylene-1-cyclohexene	ISBN:9788185042145	519764	CC(CCC=C(C)C)C1CCC(=C)C=C1	Low	No
Curcuma longa	whole plant	IMPHY007574	Curcumin	ISBN:9788172361266	969516	COC1=C(C=CC(=C1)C=CC(=O)CC(=O)C=CC2=CC(=C(C=C2)O)OC)O	High	No
Curcuma longa		IMPHY000073	2-Hepten-4-one, 6-(2-hydroxy-4-methylphenyl)-2-methyl-	ISBN:9788172362140	10955433	CC1=CC(=C(C=C1)C(C)CC(=O)C=C(C)C)O	High	Yes
Curcuma longa		IMPHY001107	(1E)-1,7-bis(4-hydroxy-3-methoxyphenyl)hept-1-ene-3,5-dione	ISBN:9788171360536, ISBN:9788172362140	10429233	COC1=C(C=CC(=C1)CCC(=O)CC(=O)C=CC2=CC(=C(C=C2)O)OC)O	High	No
Curcuma longa		IMPHY001430	Bicyclo(4.1.0)heptan-3-one, 1-methyl-4-(1-methylethylidene)-7-(3-oxobutyl)-, (1S,6R,7R)-	ISBN:9788172362140, ISBN:9788185042145	153845	CC(=C1CC2C(C2(CC1=O)C)CCC(=O)C)C	High	Yes
Curcuma longa		IMPHY001611	Turmeronol A	ISBN:9788172362140	15858385	CC1=C(C=C(C=C1)C(C)CC(=O)C=C(C)C)O	High	Yes
Curcuma longa		IMPHY002581	Procurcumadiol	ISBN:9788172362140, ISBN:9788185042145	14633011	CC1=CC(=O)C(=C(C)C)CC2(C1CCC2(C)O)O	High	Yes
Curcuma longa		IMPHY002626	(6Z)-6,10-dimethyl-3-propan-2-ylidenecyclodec-6-ene-1,4-dione	ISBN:9788172362140, ISBN:9788185042145	14191392	CC1CCC=C(CC(=O)C(=C(C)C)CC1=O)C	High	Yes
Curcuma longa		IMPHY002893	Bisacurone	ISBN:9788185042145	14287397	CC(CC(=O)C=C(C)C)C1CC(C(C=C1)(C)O)O	High	Yes
Curcuma longa		IMPHY003392	Butylated hydroxytoluene	ISBN:9780387706375	31404	CC1=CC(=C(C(=C1)C(C)(C)C)O)C(C)(C)C	High	Yes
Curcuma longa		IMPHY003536	Eugenol	ISBN:9788172362140	3314	COC1=C(C=CC(=C1)CC=C)O	High	Yes
Curcuma longa		IMPHY003768	4,10-Epizedoarondiol	ISBN:9788185042145	24834047	CC(=C1CC2C(CCC2(C)O)C(CC1=O)(C)O)C	High	Yes
Curcuma longa		IMPHY004129	Demethoxycurcumin	ISBN:9788171360536, ISBN:9788172362140, ISBN:9788185042145	5469424	COC1=C(C=CC(=C1)C=CC(=O)CC(=O)C=CC2=CC=C(C=C2)O)O	High	No
Curcuma longa		IMPHY004192	Piperine	PMID:27529277	638024	C1CCN(CC1)C(=O)C=CC=CC2=CC3=C(C=C2)OCO3	High	Yes
Curcuma longa		IMPHY004288	Epiprocurcumenol	ISBN:9788172362140, ISBN:9788185042145	10263440	CC1=CC(=O)C(=C(C)C)CC2C1CCC2(C)O	High	Yes
Curcuma longa		IMPHY004315	Procurcumenol	ISBN:9788172362140, ISBN:9788185042145	189061	CC1=CC(=O)C(=C(C)C)CC2C1CCC2(C)O	High	Yes
Curcuma longa		IMPHY004928	Bisdemethoxycurcumin	ISBN:9788171360536, ISBN:9788172362140, ISBN:9788185042145	5315472	C1=CC(=CC=C1C=CC(=O)CC(=O)C=CC2=CC=C(C=C2)O)O	High	Yes
Curcuma longa		IMPHY005042	Bisacumol	ISBN:9788185042145	5315469	CC1=CC=C(C=C1)C(C)CC(C=C(C)C)O	High	Yes
Curcuma longa		IMPHY005088	2-Methylisoborneol	DOI:10.15482/usda.adc/1239279	16913	CC1(C2CCC1(C(C2)(C)O)C)C	High	Yes
Curcuma longa		IMPHY005798	Curlone	ISBN:9788172362140, ISBN:9788185042114	196216	CC(CC(=O)C=C(C)C)C1CCC(=C)C=C1	High	Yes
Curcuma longa		IMPHY006214	Germacr-1(10)-ene-5,8-dione	ISBN:9788172362140	6441391	CC1CCC=C(CC(=O)C(CC1=O)C(C)C)C	High	Yes
Curcuma longa		IMPHY006362	Ascorbic acid	ISBN:9780387706375	54670067	C(C(C1C(=C(C(=O)O1)O)O)O)O	High	No
Curcuma longa		IMPHY006549	Cyclocurcumin	ISBN:9788172362140	69879809	COC1=C(C=CC(=C1)C=CC2=CC(=O)CC(O2)C3=CC(=C(C=C3)O)OC)O	High	No
Curcuma longa		IMPHY006933	2-(Hydroxymethyl)anthraquinone	ISBN:9788172362140	87014	C1=CC=C2C(=C1)C(=O)C3=C(C2=O)C=C(C=C3)CO	High	Yes
Curcuma longa		IMPHY007097	(1E,4E)-1,5-bis(4-hydroxy-3-methoxyphenyl)penta-1,4-dien-3-one	DOI:10.15482/usda.adc/1239279	6474893	COC1=C(C=CC(=C1)C=CC(=O)C=CC2=CC(=C(C=C2)O)OC)O	High	Yes
Curcuma longa		IMPHY007488	Tetrahydrobisdemethoxydiferuloylmethane	DOI:10.15482/usda.adc/1239279	9796792	C1=CC(=CC=C1CCC(=O)CC(=O)CCC2=CC=C(C=C2)O)O	High	Yes
Curcuma longa		IMPHY007574	Curcumin	Clinical Studies of Certain Ayurvedic Formulations in the Management of VY?NABALA VAI?AMYA (Essential Hypertension), ISBN:9788172360481, ISBN:9788185042114, PMID:17400527, PMID:21804251, PMID:24260564, PMID:24367241, PMID:24568335, PMID:25584520, PMID:25598799, PMID:25878374, PMID:26278015, PMID:26345201, PMID:26748069, PMID:27107245, PMID:27208389, PMID:27766103, PMID:28043027, PMID:28068085, PM…	969516	COC1=C(C=CC(=C1)C=CC(=O)CC(=O)C=CC2=CC(=C(C=C2)O)OC)O	High	No
Curcuma longa		IMPHY008937	Vitamin E	ISBN:9780387706375	14985	CC1=C(C2=C(CCC(O2)(C)CCCC(C)CCCC(C)CCCC(C)C)C(=C1O)C)C	Low	No
Curcuma longa		IMPHY010072	Eucalyptol	DOI:10.15482/usda.adc/1239279, ISBN:9788172362140, PMID:11938917	2758	CC1(C2CCC(O1)(CC2)C)C	High	Yes
Curcuma longa		IMPHY010541	1-Bisabolone	ISBN:9788172362140, ISBN:9788185042145	10421034	CC1=CC(=O)C(CC1)C(C)CCC=C(C)C	High	Yes
Curcuma longa		IMPHY010676	(+)-Curcumenol	ISBN:9788185042145	167812	CC1CCC2C13CC(=C(C)C)C(O3)(C=C2C)O	High	Yes
Curcuma longa		IMPHY011087	alpha-Turmerone	ISBN:9788172362140, ISBN:9788185042114, ISBN:9788185042145	14632996	CC1=CCC(C=C1)C(C)CC(=O)C=C(C)C	High	Yes
Curcuma longa		IMPHY011563	Curzerenone	ISBN:9788172362140	3081930	CC1=COC2=C1C(=O)C(C(C2)(C)C=C)C(=C)C	High	Yes
Curcuma longa		IMPHY011590	d-Borneol	ISBN:9788172362140	61060	CC1(C2CCC1(C(C2)O)C)C	High	Yes
Curcuma longa		IMPHY011745	Zingiberene	ISBN:9788172362140	92776	CC1=CCC(C=C1)C(C)CCC=C(C)C	Low	No
Curcuma longa		IMPHY012036	Camphor	ISBN:9788172362140	2537	CC1(C2CCC1(C(=O)C2)C)C	High	Yes
Curcuma longa		IMPHY012058	Linalool	ISBN:9788172362140	6549	CC(=CCCC(C)(C=C)O)C	High	Yes
Curcuma longa		IMPHY012061	alpha-Pinene	ISBN:9788172362140	6654	CC1=CCC2CC1C2(C)C	Low	Yes
Curcuma longa		IMPHY012147	beta-Pinene	ISBN:9788172362140	14896	CC1(C2CCC(=C)C1C2)C	Low	Yes
Curcuma longa		IMPHY012279	alpha-Curcumene	ISBN:9788172362140, PMID:11938917	92139	CC1=CC=C(C=C1)C(C)CCC=C(C)C	Low	No
Curcuma longa		IMPHY012381	ar-Turmerone	ISBN:9788172362140, ISBN:9788185042114, ISBN:9788185042145	160512	CC1=CC=C(C=C1)C(C)CC(=O)C=C(C)C	High	Yes
Curcuma longa		IMPHY013073	Oleoresin tumeric	ISBN:9788172360481	11979920	COC1=C(C=CC(=C1)C=CC(=O)CC(=O)C=CC2=CC=C(C=C2)O)O.COC1=C(C=CC(=C1)C=CC(=O)CC(=O)C=CC2=CC(=C(C=C2)O)OC)O.C1=CC(=CC=C1C=CC(=O)CC(=O)C=CC2=CC=C(C=C2)O)O	Low	No
Curcuma longa		IMPHY013210	Isoprocurcumenol	ISBN:9788185042114	14543198	CC(=C1CC2C(CCC2(C)O)C(=C)CC1=O)C	High	Yes
Curcuma longa		IMPHY014831	beta-Caryophyllene	ISBN:9788172362140	5281515	CC1=CCCC(=C)C2CC(C2CC1)(C)C	Low	No
Curcuma longa		IMPHY014852	Camphene	ISBN:9788172362140	6616	CC1(C2CCC(C2)C1=C)C	Low	Yes
Curcuma longa		IMPHY014988	Limonene	ISBN:9788172362140	22311	CC1=CCC(CC1)C(=C)C	Low	Yes

## Sheet: 06.Cuminum Cyminum
Cuminum cyminum	fruit	IMPHY000609	4-Isopropylbenzoic acid	ISBN:9770972795006	10820	CC(C)C1=CC=C(C=C1)C(=O)O	High	Yes
Cuminum cyminum	fruit	IMPHY001517	3-Cyclohexene-1-carboxaldehyde, 4-(1-methylethyl)-	ISBN:9788171360536	15601950	CC(C)C1=CCC(CC1)C=O	High	Yes
Cuminum cyminum	fruit	IMPHY002825	2-(4-Methylphenyl)propan-2-ol	ISBN:9788171360536	14529	CC1=CC=C(C=C1)C(C)(C)O	High	Yes
Cuminum cyminum	fruit	IMPHY002938	[1-Hexadecanoyloxy-3-[3,4,5-trihydroxy-6-[[3,4,5-trihydroxy-6-(hydroxymethyl)oxan-2-yl]oxymethyl]oxan-2-yl]oxypropan-2-yl] octadeca-9,12-dienoate	ISBN:9788171360536	25203017	CCCCCCCCCCCCCCCC(=O)OCC(COC1C(C(C(C(O1)COC2C(C(C(C(O2)CO)O)O)O)O)O)O)OC(=O)CCCCCCCC=CCC=CCCCCC	Low	No
Cuminum cyminum	fruit	IMPHY003482	4-Methoxybenzaldehyde	ISBN:9770972795006	31244	COC1=CC=C(C=C1)C=O	High	Yes
Cuminum cyminum	fruit	IMPHY003485	Myrcene	ISBN:9770972795006, ISBN:9788171360536	31253	CC(=CCCC(=C)C=C)C	Low	Yes
Cuminum cyminum	fruit	IMPHY003545	4-Isopropylbenzaldehyde	ISBN:9770972795006, ISBN:9788171360536, ISBN:9788172360481, ISBN:9788185042138, ISBN:9788190648912	326	CC(C)C1=CC=C(C=C1)C=O	High	Yes
Cuminum cyminum	fruit	IMPHY003982	gamma-Terpinene	ISBN:9770972795006, ISBN:9788171360536, ISBN:9788190648912	7461	CC1=CCC(=CC1)C(C)C	Low	Yes
Cuminum cyminum	fruit	IMPHY004022	Tricyclo(6.3.1.02,5)dodecan-1-ol, 4,4,8-trimethyl-, (1R,2S,5R,8S)-	ISBN:9788171360536	11746218	CC1(CC2C1CCC3(CCCC2(C3)O)C)C	High	Yes
Cuminum cyminum	fruit	IMPHY004117	Benzyl cinnamate	ISBN:9770972795006	5273469	C1=CC=C(C=C1)COC(=O)C=CC2=CC=CC=C2	High	Yes
Cuminum cyminum	fruit	IMPHY004528	1,3-p-Menthadien-7-al	ISBN:9788171360536, ISBN:9788190648912	526762	CC(C)C1=CC=C(CC1)C=O	High	Yes
Cuminum cyminum	fruit	IMPHY004631	Stearic acid	ISBN:9770972795006	5281	CCCCCCCCCCCCCCCCCC(=O)O	High	No
Cuminum cyminum	fruit	IMPHY004660	Luteolin	ISBN:9788172360481	5280445	C1=CC(=C(C=C1C2=CC(=O)C3=C(C=C(C=C3O2)O)O)O)O	High	No
Cuminum cyminum	fruit	IMPHY004661	Apigenin	ISBN:9788172360481	5280443	C1=CC(=CC=C1C2=CC(=O)C3=C(C=C(C=C3O2)O)O)O	High	No
Cuminum cyminum	fruit	IMPHY006145	p-Cymene	ISBN:9770972795006, ISBN:9788171360536, ISBN:9788190648912	7463	CC1=CC=C(C=C1)C(C)C	Low	Yes
Cuminum cyminum	fruit	IMPHY006146	4-Isopropylphenol	ISBN:9788171360536	7465	CC(C)C1=CC=C(C=C1)O	High	Yes
Cuminum cyminum	fruit	IMPHY006306	Diacylglycerol	ISBN:9788171360536	6026790	CCCCCCCCCCCCCCCC(=O)OCC(CO)OC(=O)CCCCCCCC=CCCCCCCCC	Low	No
Cuminum cyminum	fruit	IMPHY006322	Safranal	ISBN:9788171360536	61041	CC1=C(C(CC=C1)(C)C)C=O	High	Yes
Cuminum cyminum	fruit	IMPHY006533	p-Mentha-1,4-dien-7-al	ISBN:9788171360536	6429112	CC(C)C1=CCC(=CC1)C=O	High	Yes
Cuminum cyminum	fruit	IMPHY006545	5-Methylsalicylic acid	ISBN:9788171360536	6973	CC1=CC(=C(C=C1)O)C(=O)O	High	Yes
Cuminum cyminum	fruit	IMPHY007025	Lysophosphatidylethanolamine	ISBN:9788171360536	73755142	CC(=O)OCC(COP(=O)([O-])OCCN)O	Low	No
Cuminum cyminum	fruit	IMPHY007267	beta-Terpinene	ISBN:9770972795006	66841	CC(C)C1=CCC(=C)CC1	Low	Yes
Cuminum cyminum	fruit	IMPHY007327	Palmitic acid	ISBN:9770972795006	985	CCCCCCCCCCCCCCCC(=O)O	High	Yes
Cuminum cyminum	fruit	IMPHY007450	Oxalic acid	ISBN:9788171360536	971	C(=O)(C(=O)O)O	High	No
Cuminum cyminum	fruit	IMPHY008728	[3-[Hydroxy-(2,3,4,5,6-pentahydroxycyclohexyl)oxyphosphoryl]oxy-2-octadecanoyloxypropyl] octadecanoate	ISBN:9788171360536	44134894	CCCCCCCCCCCCCCCCCC(=O)OCC(COP(=O)(O)OC1C(C(C(C(C1O)O)O)O)O)OC(=O)CCCCCCCCCCCCCCCCC	Low	No
Cuminum cyminum	fruit	IMPHY009826	1-(11Z-icosenoyl)-2-(9Z,12Z-octadecadienoyl)-sn-glycero-3-phosphoethanolamine	ISBN:9788171360536	102515444	CCCCCCCCC=CCCCCCCCCCC(=O)OCC(COP(=O)([O-])OCC[NH3+])OC(=O)CCCCCCCC=CCC=CCCCCC	Low	No
Cuminum cyminum	fruit	IMPHY009946	Benzaldehyde	ISBN:9788172360481	240	C1=CC=C(C=C1)C=O	High	Yes
Cuminum cyminum	fruit	IMPHY010072	Eucalyptol	ISBN:9770972795006, ISBN:9788171360536	2758	CC1(C2CCC(O1)(CC2)C)C	High	Yes
Cuminum cyminum	fruit	IMPHY010080	beta-Elemene	ISBN:9788171360536	6918391	CC(=C)C1CCC(C(C1)C(=C)C)(C)C=C	Low	No
Cuminum cyminum	fruit	IMPHY011396	4-Carvomenthenol	ISBN:9788171360536	11230	CC1=CCC(CC1)(C(C)C)O	High	Yes
Cuminum cyminum	fruit	IMPHY011552	(1R)-2-methyl-5-propan-2-ylbicyclo[3.1.0]hex-2-ene	ISBN:9788171360536	6451618	CC1=CCC2(C1C2)C(C)C	Low	Yes
Cuminum cyminum	fruit	IMPHY011557	4-Isopropylbenzyl alcohol	ISBN:9788171360536, ISBN:9788172361266	325	CC(C)C1=CC=C(C=C1)CO	High	Yes
Cuminum cyminum	fruit	IMPHY011632	Farnesol	ISBN:9770972795006	445070	CC(=CCCC(=CCCC(=CCO)C)C)C	High	Yes
Cuminum cyminum	fruit	IMPHY011643	alpha-Terpinene	ISBN:9770972795006, ISBN:9788171360536	7462	CC1=CC=C(CC1)C(C)C	Low	Yes
Cuminum cyminum	fruit	IMPHY011646	Cynaroside	ISBN:9788171360536, ISBN:9788185042114	5280637	C1=CC(=C(C=C1C2=CC(=O)C3=C(C=C(C=C3O2)OC4C(C(C(C(O4)CO)O)O)O)O)O)O	Low	No
Cuminum cyminum	fruit	IMPHY011658	beta-Farnesene	ISBN:9788171360536	5281517	CC(=CCCC(=CCCC(=C)C=C)C)C	Low	No
Cuminum cyminum	fruit	IMPHY011714	Methyl cinnamate	ISBN:9770972795006	637520	COC(=O)C=CC1=CC=CC=C1	High	Yes
Cuminum cyminum	fruit	IMPHY011797	Oleic acid	ISBN:9770972795006	445639	CCCCCCCCC=CCCCCCCCC(=O)O	High	No
Cuminum cyminum	fruit	IMPHY011965	(+)-beta-Phellandrene	ISBN:9770972795006	442484	CC(C)C1CCC(=C)C=C1	Low	Yes
Cuminum cyminum	fruit	IMPHY011999	Carveol	ISBN:9770972795006	7438	CC1=CCC(CC1O)C(=C)C	High	Yes
Cuminum cyminum	fruit	IMPHY012030	Uric acid	ISBN:9788172361150	1175	C12=C(NC(=O)N1)NC(=O)NC2=O	High	No
Cuminum cyminum	fruit	IMPHY012058	Linalool	ISBN:9770972795006, ISBN:9788171360536	6549	CC(=CCCC(C)(C=C)O)C	High	Yes
Cuminum cyminum	fruit	IMPHY012061	alpha-Pinene	ISBN:9770972795006, ISBN:9788171360536	6654	CC1=CCC2CC1C2(C)C	Low	Yes
Cuminum cyminum	fruit	IMPHY012106	Chrysene	ISBN:9770972795006	9171	C1=CC=C2C(=C1)C=CC3=C2C=CC4=CC=CC=C43	Low	No
Cuminum cyminum	fruit	IMPHY012147	beta-Pinene	ISBN:9770972795006, ISBN:9788171360536, ISBN:9788190648912	14896	CC1(C2CCC(=C)C1C2)C	Low	Yes
Cuminum cyminum	fruit	IMPHY012157	Perillaldehyde	ISBN:9770972795006	16441	CC(=C)C1CCC(=CC1)C=O	High	Yes
Cuminum cyminum	fruit	IMPHY012160	alpha-Terpineol	ISBN:9788171360536	17100	CC1=CCC(CC1)C(C)(C)O	High	Yes
Cuminum cyminum	fruit	IMPHY012165	Sabinene	ISBN:9770972795006, ISBN:9788171360536	18818	CC(C)C12CCC(=C)C1C2	Low	Yes
Cuminum cyminum	fruit	IMPHY012667	Caryophyllene oxide	ISBN:9770972795006	1742210	CC1(CC2C1CCC3(C(O3)CCC2=C)C)C	High	Yes
Cuminum cyminum	fruit	IMPHY012719	Cosmosiin	ISBN:9788185042114	5280704	C1=CC(=CC=C1C2=CC(=O)C3=C(C=C(C=C3O2)OC4C(C(C(C(O4)CO)O)O)O)O)O	Low	No
Cuminum cyminum	fruit	IMPHY012723	Linolenic acid	ISBN:9770972795006	5280934	CCC=CCC=CCC=CCCCCCCCC(=O)O	High	Yes
Cuminum cyminum	fruit	IMPHY014811	alpha-Phellandrene	ISBN:9770972795006, ISBN:9788171360536	7460	CC1=CCC(C=C1)C(C)C	Low	Yes
Cuminum cyminum	fruit	IMPHY014831	beta-Caryophyllene	ISBN:9770972795006	5281515	CC1=CCCC(=C)C2CC(C2CC1)(C)C	Low	No
Cuminum cyminum	fruit	IMPHY014847	Bornyl acetate	ISBN:9770972795006	6448	CC(=O)OC1CC2CCC1(C2(C)C)C	High	Yes
Cuminum cyminum	fruit	IMPHY014874	cis-Sabinene hydrate	ISBN:9770972795006	101629835	CC1CCC2(C1C2)C(C)C	Low	Yes
Cuminum cyminum	fruit	IMPHY014988	Limonene	ISBN:9770972795006, ISBN:9788171360536	22311	CC1=CCC(CC1)C(=C)C	Low	Yes
Cuminum cyminum	fruit	IMPHY014990	Linoleic acid	ISBN:9770972795006	5280450	CCCCCC=CCC=CCCCCCCCC(=O)O	High	Yes
Cuminum cyminum	fruit	IMPHY015042	Piperitone	ISBN:9770972795006	6987	CC1=CC(=O)C(CC1)C(C)C	High	Yes
Cuminum cyminum	fruit	IMPHY016027	trans-Sabinene hydrate	ISBN:9770972795006	12315151	CC(C)C12CCC(C1C2)(C)O	High	Yes
Cuminum cyminum	leaf	IMPHY007450	Oxalic acid	ISBN:9788172361150	971	C(=O)(C(=O)O)O	High	No
Cuminum cyminum	seed	IMPHY000099	Myrtenol	DOI:10.1002/ffj.1302, DOI:10.1080/0972060x.2017.1333462	10582	CC1(C2CC=C(C1C2)CO)C	High	Yes
Cuminum cyminum	seed	IMPHY000399	beta-Bisabolene	DOI:10.1002/ffj.1302, DOI:10.1080/0972060x.2017.1333462	10104370	CC1=CCC(CC1)C(=C)CCC=C(C)C	Low	No
Cuminum cyminum	seed	IMPHY000545	O-Cymene	DOI:10.1002/(sici)1099-1026(199901/02)14:1<29::aid-ffj765>3.0.co;2-g	10703	CC1=CC=CC=C1C(C)C	Low	Yes
Cuminum cyminum	seed	IMPHY001050	Carotol	DOI:10.1002/ffj.1302, DOI:10.1002/ffj.3132, DOI:10.1080/0972060x.2017.1333462	442347	CC1=CCC2(CCC(C2(CC1)O)C(C)C)C	High	Yes
Cuminum cyminum	seed	IMPHY001246	Carvacrol	DOI:10.1002/ffj.3132, DOI:10.1080/10412905.1992.9698034	10364	CC1=C(C=C(C=C1)C(C)C)O	High	Yes
Cuminum cyminum	seed	IMPHY001517	3-Cyclohexene-1-carboxaldehyde, 4-(1-methylethyl)-	ISBN:9788171360536	15601950	CC(C)C1=CCC(CC1)C=O	High	Yes
Cuminum cyminum	seed	IMPHY002072	Pinocarvone	DOI:10.1002/ffj.1302	121719	CC1(C2CC1C(=C)C(=O)C2)C	High	Yes
Cuminum cyminum	seed	IMPHY002825	2-(4-Methylphenyl)propan-2-ol	ISBN:9788171360536	14529	CC1=CC=C(C=C1)C(C)(C)O	High	Yes
Cuminum cyminum	seed	IMPHY002938	[1-Hexadecanoyloxy-3-[3,4,5-trihydroxy-6-[[3,4,5-trihydroxy-6-(hydroxymethyl)oxan-2-yl]oxymethyl]oxan-2-yl]oxypropan-2-yl] octadeca-9,12-dienoate	ISBN:9788171360536	25203017	CCCCCCCCCCCCCCCC(=O)OCC(COC1C(C(C(C(O1)COC2C(C(C(C(O2)CO)O)O)O)O)O)O)OC(=O)CCCCCCCC=CCC=CCCCCC	Low	No
Cuminum cyminum	seed	IMPHY003238	Isopulegone	DOI:10.1002/ffj.1302	34645	CC1CCC(C(=O)C1)C(=C)C	High	Yes
Cuminum cyminum	seed	IMPHY003482	4-Methoxybenzaldehyde	DOI:10.1002/ffj.3132	31244	COC1=CC=C(C=C1)C=O	High	Yes
Cuminum cyminum	seed	IMPHY003485	Myrcene	DOI:10.1002/(sici)1099-1026(199901/02)14:1<29::aid-ffj765>3.0.co;2-g, DOI:10.1002/ffj.1302, DOI:10.1002/ffj.3132, DOI:10.1080/0972060x.2008.10643666, DOI:10.1080/0972060x.2014.956675, DOI:10.1080/0972060x.2015.1086284, DOI:10.1080/0972060x.2017.1333462, DOI:10.1080/0972060x.2018.1538818, DOI:10.1080/10412905.1992.9698034, ISBN:9788171360536	31253	CC(=CCCC(=C)C=C)C	Low	Yes
Cuminum cyminum	seed	IMPHY003536	Eugenol	DOI:10.1002/ffj.3132	3314	COC1=C(C=CC(=C1)CC=C)O	High	Yes
Cuminum cyminum	seed	IMPHY003545	4-Isopropylbenzaldehyde	DOI:10.1002/(sici)1099-1026(199901/02)14:1<29::aid-ffj765>3.0.co;2-g, DOI:10.1002/ffj.1302, DOI:10.1002/ffj.3132, DOI:10.1080/0972060x.2008.10643666, DOI:10.1080/0972060x.2014.956675, DOI:10.1080/0972060x.2015.1086284, DOI:10.1080/0972060x.2017.1333462, DOI:10.1080/10412905.1992.9698034, DOI:10.1080/10412905.2016.1212738, ISBN:9788171360536, ISBN:9788185042114, ISBN:9788185042145	326	CC(C)C1=CC=C(C=C1)C=O	High	Yes
Cuminum cyminum	seed	IMPHY003982	gamma-Terpinene	DOI:10.1002/(sici)1099-1026(199901/02)14:1<29::aid-ffj765>3.0.co;2-g, DOI:10.1002/ffj.3132, DOI:10.1080/0972060x.2008.10643666, DOI:10.1080/0972060x.2014.956675, DOI:10.1080/0972060x.2015.1086284, DOI:10.1080/0972060x.2018.1538818, DOI:10.1080/10412905.1992.9698034, DOI:10.1080/10412905.2016.1212738, ISBN:9788171360536, ISBN:9788185042114	7461	CC1=CCC(=CC1)C(C)C	Low	Yes
Cuminum cyminum	seed	IMPHY004022	Tricyclo(6.3.1.02,5)dodecan-1-ol, 4,4,8-trimethyl-, (1R,2S,5R,8S)-	ISBN:9788171360536	11746218	CC1(CC2C1CCC3(CCCC2(C3)O)C)C	High	Yes
Cuminum cyminum	seed	IMPHY004184	Cinnamyl acetate	DOI:10.1002/ffj.3132	5282110	CC(=O)OCC=CC1=CC=CC=C1	High	Yes
Cuminum cyminum	seed	IMPHY004191	beta-Acoradiene	DOI:10.1002/ffj.1302	6428280	CC1CCC(C12CCC(=CC2)C)C(=C)C	Low	No
Cuminum cyminum	seed	IMPHY004433	Chrysoeriol	ISBN:9780387706375, ISBN:9788172362133	5280666	COC1=C(C=CC(=C1)C2=CC(=O)C3=C(C=C(C=C3O2)O)O)O	High	No
Cuminum cyminum	seed	IMPHY004438	Geranyl butyrate	DOI:10.1002/ffj.3132	5355856	CCCC(=O)OCC=C(C)CCC=C(C)C	High	Yes
Cuminum cyminum	seed	IMPHY004528	1,3-p-Menthadien-7-al	DOI:10.1002/(sici)1099-1026(199901/02)14:1<29::aid-ffj765>3.0.co;2-g, DOI:10.1080/0972060x.2008.10643666, ISBN:9788171360536	526762	CC(C)C1=CC=C(CC1)C=O	High	Yes
Cuminum cyminum	seed	IMPHY004660	Luteolin	ISBN:9780387706375, ISBN:9788172362133	5280445	C1=CC(=C(C=C1C2=CC(=O)C3=C(C=C(C=C3O2)O)O)O)O	High	No
Cuminum cyminum	seed	IMPHY004661	Apigenin	ISBN:9780387706375, ISBN:9788172362133	5280443	C1=CC(=CC=C1C2=CC(=O)C3=C(C=C(C=C3O2)O)O)O	High	No
Cuminum cyminum	seed	IMPHY004669	Santolina triene	DOI:10.1080/0972060x.2017.1333462	519872	CC(=CC(C=C)C(=C)C)C	Low	Yes
Cuminum cyminum	seed	IMPHY005345	1-Octen-3-OL	DOI:10.1002/ffj.3132	18827	CCCCCC(C=C)O	High	Yes
Cuminum cyminum	seed	IMPHY006007	Citronellyl formate	DOI:10.1002/ffj.3132	7778	CC(CCC=C(C)C)CCOC=O	High	Yes
Cuminum cyminum	seed	IMPHY006145	p-Cymene	DOI:10.1002/ffj.1302, DOI:10.1002/ffj.3132, DOI:10.1080/0972060x.2008.10643666, DOI:10.1080/0972060x.2014.956675, DOI:10.1080/0972060x.2018.1538818, DOI:10.1080/10412905.1992.9698034, DOI:10.1080/10412905.2016.1212738, ISBN:9788171360536, ISBN:9788185042114, ISBN:9788185042145	7463	CC1=CC=C(C=C1)C(C)C	Low	Yes
Cuminum cyminum	seed	IMPHY006146	4-Isopropylphenol	DOI:10.1080/10412905.1992.9698034, ISBN:9788171360536	7465	CC(C)C1=CC=C(C=C1)O	High	Yes
Cuminum cyminum	seed	IMPHY006177	Methyl geranate	DOI:10.1080/0972060x.2018.1538818	5365910	CC(=CCCC(=CC(=O)OC)C)C	High	Yes
Cuminum cyminum	seed	IMPHY006306	Diacylglycerol	ISBN:9788171360536	6026790	CCCCCCCCCCCCCCCC(=O)OCC(CO)OC(=O)CCCCCCCC=CCCCCCCCC	Low	No
Cuminum cyminum	seed	IMPHY006322	Safranal	DOI:10.1002/ffj.1302, ISBN:9788171360536	61041	CC1=C(C(CC=C1)(C)C)C=O	High	Yes
Cuminum cyminum	seed	IMPHY006325	Myrtenal	DOI:10.1080/0972060x.2017.1333462	61130	CC1(C2CC=C(C1C2)C=O)C	High	Yes
Cuminum cyminum	seed	IMPHY006533	p-Mentha-1,4-dien-7-al	DOI:10.1002/(sici)1099-1026(199901/02)14:1<29::aid-ffj765>3.0.co;2-g, DOI:10.1080/0972060x.2008.10643666, DOI:10.1080/10412905.1992.9698034, ISBN:9788171360536	6429112	CC(C)C1=CCC(=CC1)C=O	High	Yes
Cuminum cyminum	seed	IMPHY006545	5-Methylsalicylic acid	ISBN:9788171360536	6973	CC1=CC(=C(C=C1)O)C(=O)O	High	Yes
Cuminum cyminum	seed	IMPHY006550	Thymol	DOI:10.1002/ffj.3132, DOI:10.1080/0972060x.2015.1086284, DOI:10.1080/0972060x.2018.1538818, DOI:10.1080/10412905.1992.9698034	6989	CC1=CC(=C(C=C1)C(C)C)O	High	Yes
Cuminum cyminum	seed	IMPHY006696	Methyleugenol	DOI:10.1080/0972060x.2018.1538818	7127	COC1=C(C=C(C=C1)CC=C)OC	High	Yes
Cuminum cyminum	seed	IMPHY006944	Estragole	DOI:10.1002/ffj.3132, DOI:10.1080/0972060x.2008.10643666	8815	COC1=CC=C(C=C1)CC=C	High	Yes
Cuminum cyminum	seed	IMPHY007025	Lysophosphatidylethanolamine	ISBN:9788171360536	73755142	CC(=O)OCC(COP(=O)([O-])OCCN)O	Low	No
Cuminum cyminum	seed	IMPHY007067	Linalyl acetate	DOI:10.1080/0972060x.2018.1538818	8294	CC(=CCCC(C)(C=C)OC(=O)C)C	High	Yes
Cuminum cyminum	seed	IMPHY007299	Phellandral	DOI:10.1002/ffj.1302, DOI:10.1080/0972060x.2017.1333462	89488	CC(C)C1CCC(=CC1)C=O	High	Yes
Cuminum cyminum	seed	IMPHY007327	Palmitic acid	DOI:10.1080/0972060x.2017.1333462, ISBN:9788172362133	985	CCCCCCCCCCCCCCCC(=O)O	High	Yes
Cuminum cyminum	seed	IMPHY007376	beta-Cubebene	DOI:10.1002/ffj.3132	93081	CC1CCC(C2C13C2C(=C)CC3)C(C)C	Low	Yes
Cuminum cyminum	seed	IMPHY007421	Citronellyl acetate	DOI:10.1002/ffj.3132	9017	CC(CCC=C(C)C)CCOC(=O)C	High	Yes
Cuminum cyminum	seed	IMPHY007450	Oxalic acid	ISBN:9788171360536	971	C(=O)(C(=O)O)O	High	No
Cuminum cyminum	seed	IMPHY008024	Isobutyl isobutyrate	DOI:10.1080/0972060x.2018.1538818	7351	CC(C)COC(=O)C(C)C	High	Yes
Cuminum cyminum	seed	IMPHY008162	Citronellyl butyrate	DOI:10.1002/ffj.3132	8835	CCCC(=O)OCCC(C)CCC=C(C)C	High	Yes
Cuminum cyminum	seed	IMPHY008726	3-Phenylpropanal	DOI:10.1002/ffj.3132	7707	C1=CC=C(C=C1)CCC=O	High	Yes
Cuminum cyminum	seed	IMPHY008728	[3-[Hydroxy-(2,3,4,5,6-pentahydroxycyclohexyl)oxyphosphoryl]oxy-2-octadecanoyloxypropyl] octadecanoate	ISBN:9788171360536	44134894	CCCCCCCCCCCCCCCCCC(=O)OCC(COP(=O)(O)OC1C(C(C(C(C1O)O)O)O)O)OC(=O)CCCCCCCCCCCCCCCCC	Low	No
Cuminum cyminum	seed	IMPHY009760	Citronellyl propionate	DOI:10.1002/ffj.3132	8834	CCC(=O)OCCC(C)CCC=C(C)C	High	Yes
Cuminum cyminum	seed	IMPHY009826	1-(11Z-icosenoyl)-2-(9Z,12Z-octadecadienoyl)-sn-glycero-3-phosphoethanolamine	ISBN:9788171360536	102515444	CCCCCCCCC=CCCCCCCCCCC(=O)OCC(COP(=O)([O-])OCC[NH3+])OC(=O)CCCCCCCC=CCC=CCCCCC	Low	No
Cuminum cyminum	seed	IMPHY009832	Lavandulyl acetate	DOI:10.1080/0972060x.2008.10643666	30247	CC(=CCC(COC(=O)C)C(=C)C)C	High	Yes
Cuminum cyminum	seed	IMPHY009856	6,6-Dimethylbicyclo[3.1.1]heptan-2-one	DOI:10.1002/ffj.1302	32735	CC1(C2CCC(=O)C1C2)C	High	Yes
Cuminum cyminum	seed	IMPHY009870	p-Mentha-1,4-dien-7-ol	DOI:10.1002/ffj.1302	519966	CC(C)C1=CCC(=CC1)CO	High	Yes
Cuminum cyminum	seed	IMPHY009977	Cyclohexanol	DOI:10.1080/10412905.2016.1212738	7966	C1CCC(CC1)O	High	Yes
Cuminum cyminum	seed	IMPHY010072	Eucalyptol	DOI:10.1002/ffj.1302, DOI:10.1002/ffj.3132, DOI:10.1080/0972060x.2008.10643666, DOI:10.1080/0972060x.2018.1538818, ISBN:9788171360536	2758	CC1(C2CCC(O1)(CC2)C)C	High	Yes
Cuminum cyminum	seed	IMPHY010080	beta-Elemene	DOI:10.1002/ffj.3132, ISBN:9788171360536	6918391	CC(=C)C1CCC(C(C1)C(=C)C)(C)C=C	Low	No
Cuminum cyminum	seed	IMPHY011004	p-Mentha-1,3,8-triene	DOI:10.1080/0972060x.2017.1333462	176983	CC1=CC=C(CC1)C(=C)C	Low	Yes
Cuminum cyminum	seed	IMPHY011392	3-Carene	DOI:10.1080/10412905.1992.9698034	26049	CC1=CCC2C(C1)C2(C)C	Low	Yes
Cuminum cyminum	seed	IMPHY011396	4-Carvomenthenol	DOI:10.1002/ffj.1302, DOI:10.1002/ffj.3132, DOI:10.1080/0972060x.2008.10643666, DOI:10.1080/0972060x.2015.1086284, DOI:10.1080/0972060x.2017.1333462, DOI:10.1080/0972060x.2018.1538818, DOI:10.1080/10412905.1992.9698034, DOI:10.1080/10412905.2016.1212738, ISBN:9788171360536	11230	CC1=CCC(CC1)(C(C)C)O	High	Yes
Cuminum cyminum	seed	IMPHY011449	Neryl propionate	DOI:10.1002/ffj.3132	5365982	CCC(=O)OCC=C(C)CCC=C(C)C	High	Yes
Cuminum cyminum	seed	IMPHY011519	alpha-Terpinyl acetate	DOI:10.1080/0972060x.2018.1538818	111037	CC1=CCC(CC1)C(C)(C)OC(=O)C	High	Yes
Cuminum cyminum	seed	IMPHY011542	beta-Eudesmol	DOI:10.1002/ffj.3132	91457	CC12CCCC(=C)C1CC(CC2)C(C)(C)O	High	Yes
Cuminum cyminum	seed	IMPHY011552	(1R)-2-methyl-5-propan-2-ylbicyclo[3.1.0]hex-2-ene	DOI:10.1002/(sici)1099-1026(199901/02)14:1<29::aid-ffj765>3.0.co;2-g, DOI:10.1002/ffj.1302, DOI:10.1080/0972060x.2014.956675, DOI:10.1080/0972060x.2015.1086284, DOI:10.1080/0972060x.2017.1333462, DOI:10.1080/0972060x.2018.1538818, ISBN:9788171360536	6451618	CC1=CCC2(C1C2)C(C)C	Low	Yes
Cuminum cyminum	seed	IMPHY011557	4-Isopropylbenzyl alcohol	DOI:10.1080/10412905.1992.9698034, ISBN:9788171360536	325	CC(C)C1=CC=C(C=C1)CO	High	Yes
Cuminum cyminum	seed	IMPHY011586	(S,1Z,6Z)-8-Isopropyl-1-methyl-5-methylenecyclodeca-1,6-diene	DOI:10.1002/ffj.1302, DOI:10.1002/ffj.3132, DOI:10.1080/0972060x.2008.10643666	91723653	CC1=CCCC(=C)C=CC(CC1)C(C)C	Low	No
Cuminum cyminum	seed	IMPHY011590	d-Borneol	DOI:10.1002/ffj.3132, DOI:10.1080/0972060x.2008.10643666	61060	CC1(C2CCC1(C(C2)O)C)C	High	Yes
Cuminum cyminum	seed	IMPHY011599	Terpinolene	DOI:10.1002/ffj.1302, DOI:10.1080/0972060x.2015.1086284, DOI:10.1080/0972060x.2017.1333462, DOI:10.1080/0972060x.2018.1538818, DOI:10.1080/10412905.1992.9698034	11463	CC1=CCC(=C(C)C)CC1	Low	Yes
Cuminum cyminum	seed	IMPHY011643	alpha-Terpinene	DOI:10.1002/ffj.1302, DOI:10.1080/10412905.1992.9698034, ISBN:9788171360536, ISBN:9788185042114	7462	CC1=CC=C(CC1)C(C)C	Low	Yes
Cuminum cyminum	seed	IMPHY011646	Cynaroside	ISBN:9788171360536	5280637	C1=CC(=C(C=C1C2=CC(=O)C3=C(C=C(C=C3O2)OC4C(C(C(C(O4)CO)O)O)O)O)O)O	Low	No
Cuminum cyminum	seed	IMPHY011647	Geranyl acetate	DOI:10.1002/ffj.3132, DOI:10.1080/0972060x.2008.10643666	1549026	CC(=CCCC(=CCOC(=O)C)C)C	High	Yes
Cuminum cyminum	seed	IMPHY011648	Neryl acetate	DOI:10.1002/ffj.3132	1549025	CC(=CCCC(=CCOC(=O)C)C)C	High	Yes
Cuminum cyminum	seed	IMPHY011658	beta-Farnesene	DOI:10.1002/ffj.1302, DOI:10.1080/0972060x.2017.1333462, ISBN:9788171360536	5281517	CC(=CCCC(=CCCC(=C)C=C)C)C	Low	No
Cuminum cyminum	seed	IMPHY011749	Humulene epoxide II	DOI:10.1080/0972060x.2018.1538818	10704181	CC1=CCC(C=CCC2(C(O2)CC1)C)(C)C	High	Yes
Cuminum cyminum	seed	IMPHY011761	Humulene	DOI:10.1002/ffj.3132, DOI:10.1080/0972060x.2008.10643666, DOI:10.1080/0972060x.2018.1538818	5281520	CC1=CCC(C=CCC(=CCC1)C)(C)C	Low	No
Cuminum cyminum	seed	IMPHY011763	Anethole	DOI:10.1002/ffj.3132, DOI:10.1080/0972060x.2008.10643666	637563	CC=CC1=CC=C(C=C1)OC	High	Yes
Cuminum cyminum	seed	IMPHY011789	Citral	DOI:10.1002/ffj.3132	638011	CC(=CCCC(=CC=O)C)C	High	Yes
Cuminum cyminum	seed	IMPHY011790	Neral	DOI:10.1002/ffj.3132	643779	CC(=CCCC(=CC=O)C)C	High	Yes
Cuminum cyminum	seed	IMPHY011792	gamma-Muurolene	DOI:10.1080/0972060x.2017.1333462	12313020	CC1=CC2C(CC1)C(=C)CCC2C(C)C	Low	No
Cuminum cyminum	seed	IMPHY011797	Oleic acid	ISBN:9788172362133	445639	CCCCCCCCC=CCCCCCCCC(=O)O	High	No
Cuminum cyminum	seed	IMPHY011799	Petroselinic acid	ISBN:9788172362133	5281125	CCCCCCCCCCCC=CCCCCC(=O)O	High	No
Cuminum cyminum	seed	IMPHY011817	alpha-Farnesene	DOI:10.1002/ffj.3132	5281516	CC(=CCCC(=CCC=C(C)C=C)C)C	Low	No
Cuminum cyminum	seed	IMPHY011882	Cinnamaldehyde	DOI:10.1002/ffj.3132	637511	C1=CC=C(C=C1)C=CC=O	High	Yes
Cuminum cyminum	seed	IMPHY011884	Pulegone	DOI:10.1002/ffj.1302, DOI:10.1080/0972060x.2008.10643666, ISBN:9770976605004	442495	CC1CCC(=C(C)C)C(=O)C1	High	Yes
Cuminum cyminum	seed	IMPHY011890	Elemol	DOI:10.1002/ffj.3132	92138	CC(=C)C1CC(CCC1(C)C=C)C(C)(C)O	High	Yes
Cuminum cyminum	seed	IMPHY011901	Thujone	DOI:10.1080/0972060x.2008.10643666	261491	CC1C2CC2(CC1=O)C(C)C	High	Yes
Cuminum cyminum	seed	IMPHY011938	gamma-Eudesmol	DOI:10.1002/ffj.3132	6432005	CC1=C2CC(CCC2(CCC1)C)C(C)(C)O	High	Yes
Cuminum cyminum	seed	IMPHY011957	(+)-delta-Cadinene	DOI:10.1002/ffj.3132	441005	CC1=CC2C(CCC(=C2CC1)C)C(C)C	Low	No
Cuminum cyminum	seed	IMPHY011960	Cinnamic acid	DOI:10.1002/ffj.3132	444539	C1=CC=C(C=C1)C=CC(=O)O	High	Yes
Cuminum cyminum	seed	IMPHY011965	(+)-beta-Phellandrene	DOI:10.1002/(sici)1099-1026(199901/02)14:1<29::aid-ffj765>3.0.co;2-g, DOI:10.1002/ffj.3132, DOI:10.1080/0972060x.2008.10643666, DOI:10.1080/10412905.1992.9698034	442484	CC(C)C1CCC(=C)C=C1	Low	Yes
Cuminum cyminum	seed	IMPHY012030	Uric acid	ISBN:9788172361150	1175	C12=C(NC(=O)N1)NC(=O)NC2=O	High	No
Cuminum cyminum	seed	IMPHY012036	Camphor	DOI:10.1080/0972060x.2018.1538818	2537	CC1(C2CCC1(C(=O)C2)C)C	High	Yes
Cuminum cyminum	seed	IMPHY012058	Linalool	DOI:10.1002/ffj.1302, DOI:10.1002/ffj.3132, DOI:10.1080/0972060x.2008.10643666, DOI:10.1080/0972060x.2017.1333462, DOI:10.1080/0972060x.2018.1538818, DOI:10.1080/10412905.1992.9698034, ISBN:9788171360536	6549	CC(=CCCC(C)(C=C)O)C	High	Yes
Cuminum cyminum	seed	IMPHY012061	alpha-Pinene	DOI:10.1002/(sici)1099-1026(199901/02)14:1<29::aid-ffj765>3.0.co;2-g, DOI:10.1002/ffj.1302, DOI:10.1002/ffj.3132, DOI:10.1080/0972060x.2014.956675, DOI:10.1080/0972060x.2017.1333462, DOI:10.1080/0972060x.2018.1538818, DOI:10.1080/10412905.1992.9698034, DOI:10.1080/10412905.2016.1212738, ISBN:9788171360536, ISBN:9788185042114	6654	CC1=CCC2CC1C2(C)C	Low	No
Cuminum cyminum	seed	IMPHY012086	Citronellal	DOI:10.1002/ffj.3132	7794	CC(CCC=C(C)C)CC=O	High	Yes
Cuminum cyminum	seed	IMPHY012104	Citronellol	DOI:10.1002/ffj.3132	8842	CC(CCC=C(C)C)CCO	High	Yes
Cuminum cyminum	seed	IMPHY012147	beta-Pinene	DOI:10.1002/(sici)1099-1026(199901/02)14:1<29::aid-ffj765>3.0.co;2-g, DOI:10.1002/ffj.3132, DOI:10.1080/0972060x.2008.10643666, DOI:10.1080/0972060x.2014.956675, DOI:10.1080/0972060x.2015.1086284, DOI:10.1080/10412905.1992.9698034, ISBN:9788171360536, ISBN:9788185042114	14896	CC1(C2CCC(=C)C1C2)C	Low	Yes
Cuminum cyminum	seed	IMPHY012157	Perillaldehyde	DOI:10.1002/(sici)1099-1026(199901/02)14:1<29::aid-ffj765>3.0.co;2-g	16441	CC(=C)C1CCC(=CC1)C=O	High	Yes
Cuminum cyminum	seed	IMPHY012160	alpha-Terpineol	DOI:10.1002/ffj.3132, DOI:10.1080/0972060x.2008.10643666, DOI:10.1080/0972060x.2017.1333462, DOI:10.1080/10412905.1992.9698034, ISBN:9788171360536	17100	CC1=CCC(CC1)C(C)(C)O	High	Yes
Cuminum cyminum	seed	IMPHY012165	Sabinene	DOI:10.1002/(sici)1099-1026(199901/02)14:1<29::aid-ffj765>3.0.co;2-g, DOI:10.1002/ffj.3132, DOI:10.1080/0972060x.2015.1086284, DOI:10.1080/0972060x.2018.1538818, DOI:10.1080/10412905.1992.9698034, DOI:10.1080/10412905.2016.1212738, ISBN:9788171360536	18818	CC(C)C12CCC(=C)C1C2	Low	Yes
Cuminum cyminum	seed	IMPHY012178	p-Menthan-3-one	DOI:10.1002/ffj.3132	6986	CC1CCC(C(=O)C1)C(C)C	High	Yes
Cuminum cyminum	seed	IMPHY012261	alpha-Bergamotene	DOI:10.1002/ffj.1302, DOI:10.1080/0972060x.2017.1333462	86608	CC1=CCC2CC1C2(C)CCC=C(C)C	Low	No
Cuminum cyminum	seed	IMPHY012265	(1r,3s,5r)-6,6-Dimethyl-2-methylidenebicyclo[3.1.1]heptan-3-ol	DOI:10.1002/ffj.1302	88302	CC1(C2CC1C(=C)C(C2)O)C	High	Yes
Cuminum cyminum	seed	IMPHY012487	Menthofuran	DOI:10.1080/0972060x.2008.10643666	329983	CC1CCC2=C(C1)OC=C2C	High	Yes
Cuminum cyminum	seed	IMPHY012586	(-)-alpha-Cadinol	DOI:10.1002/ffj.3132	6431302	CC1=CC2C(CCC(C2CC1)(C)O)C(C)C	High	Yes
Cuminum cyminum	seed	IMPHY012654	Nerol	DOI:10.1002/ffj.3132	643820	CC(=CCCC(=CCO)C)C	High	Yes
Cuminum cyminum	seed	IMPHY012667	Caryophyllene oxide	DOI:10.1002/ffj.1302, DOI:10.1080/0972060x.2017.1333462	1742210	CC1(CC2C1CCC3(C(O3)CCC2=C)C)C	High	Yes
Cuminum cyminum	seed	IMPHY012738	Isocaryophyllene	DOI:10.1080/0972060x.2017.1333462, DOI:10.1080/10412905.1992.9698034	5281522	CC1=CCCC(=C)C2CC(C2CC1)(C)C	Low	No
Cuminum cyminum	seed	IMPHY012739	(Z)-beta-Ocimene	DOI:10.1080/0972060x.2008.10643666	5320250	CC(=CCC=C(C)C=C)C	Low	Yes
Cuminum cyminum	seed	IMPHY014811	alpha-Phellandrene	DOI:10.1002/(sici)1099-1026(199901/02)14:1<29::aid-ffj765>3.0.co;2-g, DOI:10.1002/ffj.1302, DOI:10.1002/ffj.3132, DOI:10.1080/0972060x.2008.10643666, DOI:10.1080/0972060x.2017.1333462, DOI:10.1080/10412905.1992.9698034, ISBN:9788171360536, ISBN:9788185042114	7460	CC1=CCC(C=C1)C(C)C	Low	Yes
Cuminum cyminum	seed	IMPHY014831	beta-Caryophyllene	DOI:10.1002/ffj.1302, DOI:10.1002/ffj.3132, DOI:10.1080/0972060x.2008.10643666, DOI:10.1080/0972060x.2018.1538818	5281515	CC1=CCCC(=C)C2CC(C2CC1)(C)C	Low	No
Cuminum cyminum	seed	IMPHY014847	Bornyl acetate	DOI:10.1002/ffj.3132, DOI:10.1080/10412905.1992.9698034	6448	CC(=O)OC1CC2CCC1(C2(C)C)C	High	Yes
Cuminum cyminum	seed	IMPHY014852	Camphene	DOI:10.1002/ffj.3132, DOI:10.1080/0972060x.2015.1086284, DOI:10.1080/10412905.1992.9698034	6616	CC1(C2CCC(C2)C1=C)C	Low	Yes
Cuminum cyminum	seed	IMPHY014874	cis-Sabinene hydrate	DOI:10.1002/ffj.1302, DOI:10.1080/10412905.1992.9698034	101629835	CC1CCC2(C1C2)C(C)C	Low	Yes
Cuminum cyminum	seed	IMPHY014923	Geraniol	DOI:10.1080/0972060x.2018.1538818	637566	CC(=CCCC(=CCO)C)C	High	Yes
Cuminum cyminum	seed	IMPHY014988	Limonene	DOI:10.1002/ffj.1302, DOI:10.1002/ffj.3132, DOI:10.1080/0972060x.2015.1086284, DOI:10.1080/0972060x.2018.1538818, DOI:10.1080/10412905.1992.9698034, ISBN:9788171360536, ISBN:9788185042114	22311	CC1=CCC(CC1)C(=C)C	Low	Yes
Cuminum cyminum	seed	IMPHY014990	Linoleic acid	ISBN:9788172362133	5280450	CCCCCC=CCC=CCCCCCCCC(=O)O	High	Yes
Cuminum cyminum	seed	IMPHY015003	Menthol	DOI:10.1002/ffj.3132, DOI:10.1080/0972060x.2008.10643666	1254	CC1CCC(C(C1)O)C(C)C	High	Yes
Cuminum cyminum	seed	IMPHY015004	Menthone	DOI:10.1080/0972060x.2008.10643666	26447	CC1CCC(C(=O)C1)C(C)C	High	Yes
Cuminum cyminum	seed	IMPHY015123	alpha-Copaene	DOI:10.1002/ffj.3132	70678558	CC1=CCC2C3C1C2(CCC3C(C)C)C	Low	Yes
Cuminum cyminum	seed	IMPHY015127	alpha-Fenchyl alcohol	DOI:10.1080/0972060x.2017.1333462	6427108	CC1(C2CCC(C2)(C1O)C)C	High	Yes
Cuminum cyminum	seed	IMPHY016027	trans-Sabinene hydrate	DOI:10.1080/10412905.1992.9698034	12315151	CC(C)C12CCC(C1C2)(C)O	High	Yes
Cuminum cyminum	seed	IMPHY017138	2-Allylphenol	DOI:10.1080/0972060x.2017.1333462	15624	C=CCC1=CC=CC=C1O	High	Yes
Cuminum cyminum	seed	IMPHY017158	Nonylglyoxal	DOI:10.1002/ffj.1302	167602	CCCCCCCCCC(=O)C=O	High	Yes
Cuminum cyminum	seed	IMPHY017902	(7,7-Dimethylbicyclo[4.1.0]hept-2-en-3-yl)methanol	DOI:10.1080/10412905.2016.1212738	9834009	CC1(C2C1C=C(CC2)CO)C	High	Yes
Cuminum cyminum		IMPHY000545	O-Cymene	DOI:10.1080/0972060x.2017.1287011	10703	CC1=CC=CC=C1C(C)C	Low	Yes
Cuminum cyminum		IMPHY000626	Sphondin	ISBN:9788172361150	108104	COC1=C2C(=C3C(=C1)C=CC(=O)O3)C=CO2	High	Yes
Cuminum cyminum		IMPHY001218	Thymoquinone	PMID:21425677, PMID:22515239	10281	CC1=CC(=O)C(=CC1=O)C(C)C	High	Yes
Cuminum cyminum		IMPHY001246	Carvacrol	PMID:18158847	10364	CC1=C(C=C(C=C1)C(C)C)O	High	Yes
Cuminum cyminum		IMPHY003037	Methoxsalen	ISBN:9788172361150	4114	COC1=C2C(=CC3=C1OC=C3)C=CC(=O)O2	High	Yes
Cuminum cyminum		IMPHY003467	Dithymoquinone	PMID:21425677	398941	CC(C)C1=CC(=O)C2(C(C1=O)C3(C2C(=O)C(=CC3=O)C(C)C)C)C	High	Yes
Cuminum cyminum		IMPHY003484	2,5-Dimethylpyrazine	PMID:22515239	31252	CC1=CN=C(C=N1)C	High	Yes
Cuminum cyminum		IMPHY003485	Myrcene	ISBN:9788185042145	31253	CC(=CCCC(=C)C=C)C	Low	Yes
Cuminum cyminum		IMPHY003536	Eugenol	PMID:18158847	3314	COC1=C(C=CC(=C1)CC=C)O	High	Yes
Cuminum cyminum		IMPHY003545	4-Isopropylbenzaldehyde	ISBN:9780387706375, ISBN:9788172361150, ISBN:9788185042145, PMID:15796577, PMID:21338771, PMID:21681765	326	CC(C)C1=CC=C(C=C1)C=O	High	Yes
Cuminum cyminum		IMPHY003552	2,3-Dimethylstyrene	PMID:18158847	33936	CC1=C(C(=CC=C1)C=C)C	Low	Yes
Cuminum cyminum		IMPHY003807	(E)-alpha-bisabolene	DOI:10.1080/0972060x.2017.1287011	5315468	CC1=CCC(CC1)C(=CCC=C(C)C)C	Low	No
Cuminum cyminum		IMPHY003982	gamma-Terpinene	DOI:10.1080/0972060x.2017.1287011, ISBN:9788185042114, PMID:20809647, PMID:20922990, PMID:21681765	7461	CC1=CCC(=CC1)C(C)C	Low	Yes
Cuminum cyminum		IMPHY004055	Choline	ISBN:9788172361150	305	C[N+](C)(C)CCO	Low	No
Cuminum cyminum		IMPHY004238	Apigenin-7-(2-O-apiosylglucoside)	ISBN:9788172361150	16211399	C1C(C(C(O1)OC2C(C(C(OC2OC3=CC(=C4C(=C3)OC(=CC4=O)C5=CC=C(C=C5)O)O)CO)O)O)O)(CO)O	Low	No
Cuminum cyminum		IMPHY004528	1,3-p-Menthadien-7-al	ISBN:9788172361150, ISBN:9788185042114	526762	CC(C)C1=CC=C(CC1)C=O	High	Yes
Cuminum cyminum		IMPHY004619	Quercetin	PMID:15796577, PMID:20809647	5280343	C1=CC(=C(C=C1C2=C(C(=O)C3=C(C=C(C=C3O2)O)O)O)O)O	High	No
Cuminum cyminum		IMPHY004660	Luteolin	ISBN:9788172361150	5280445	C1=CC(=C(C=C1C2=CC(=O)C3=C(C=C(C=C3O2)O)O)O)O	High	No
Cuminum cyminum		IMPHY004661	Apigenin	ISBN:9788172361150	5280443	C1=CC(=CC=C1C2=CC(=O)C3=C(C=C(C=C3O2)O)O)O	High	No
Cuminum cyminum		IMPHY005428	Bergapten	ISBN:9788172361150	2355	COC1=C2C=CC(=O)OC2=CC3=C1C=CO3	High	Yes
Cuminum cyminum		IMPHY006145	p-Cymene	ISBN:9780387706375, ISBN:9788172361150, ISBN:9788185042145, PMID:18158847, PMID:20922990, PMID:22515239	7463	CC1=CC=C(C=C1)C(C)C	Low	Yes
Cuminum cyminum		IMPHY006193	Glycerol	ISBN:9788172361150	753	C(C(CO)O)O	High	No
Cuminum cyminum		IMPHY006322	Safranal	PMID:12683011	61041	CC1=C(C(CC=C1)(C)C)C=O	High	Yes
Cuminum cyminum		IMPHY006325	Myrtenal	ISBN:9788185042145	61130	CC1(C2CC=C(C1C2)C=O)C	High	Yes
Cuminum cyminum		IMPHY006350	Psoralen	ISBN:9788172361150	6199	C1=CC(=O)OC2=CC3=C(C=CO3)C=C21	High	Yes
Cuminum cyminum		IMPHY006533	p-Mentha-1,4-dien-7-al	ISBN:9788185042145	6429112	CC(C)C1=CCC(=CC1)C=O	High	Yes
Cuminum cyminum		IMPHY006696	Methyleugenol	PMID:18158847	7127	COC1=C(C=C(C=C1)CC=C)OC	High	Yes
Cuminum cyminum		IMPHY007084	Vanillic acid	PMID:20809647	8468	COC1=C(C=CC(=C1)C(=O)O)O	High	No
Cuminum cyminum		IMPHY007192	Anthraquinone	ISBN:9788172361150	6780	C1=CC=C2C(=C1)C(=O)C3=CC=CC=C3C2=O	High	Yes
Cuminum cyminum		IMPHY007198	Isoimperatorin	ISBN:9788172361150	68081	CC(=CCOC1=C2C=CC(=O)OC2=CC3=C1C=CO3)C	High	Yes
Cuminum cyminum		IMPHY007606	Thymohydroquinone	PMID:21425677	95779	CC1=CC(=C(C=C1O)C(C)C)O	High	Yes
Cuminum cyminum		IMPHY008150	1-Methyl-4-(prop-1-en-2-yl)benzene	DOI:10.15482/usda.adc/1239279	62385	CC1=CC=C(C=C1)C(=C)C	Low	Yes
Cuminum cyminum		IMPHY008193	(2S,3R,4S,5S,6R)-2-[[(2R,3S,4S)-3,4-dihydroxy-4-(hydroxymethyl)oxolan-2-yl]oxymethyl]-6-methoxyoxane-3,4,5-triol	PMID:12770603	637312	COC1C(C(C(C(O1)COC2C(C(CO2)(CO)O)O)O)O)O	Low	No
Cuminum cyminum		IMPHY008197	(6S,6aS,9aS,9bS)-3,6,9-trimethyl-6-[(2R,3R,4R,5S,6R)-3,4,5-trihydroxy-6-(hydroxymethyl)oxan-2-yl]oxy-4,5,6a,7,9a,9b-hexahydroazuleno[4,5-b]furan-2-one	PMID:12770603	637313	CC1=CCC2C1C3C(=C(C(=O)O3)C)CCC2(C)OC4C(C(C(C(O4)CO)O)O)O	High	No
Cuminum cyminum		IMPHY008252	Inositol	ISBN:9788172361150	892	C1(C(C(C(C(C1O)O)O)O)O)O	Low	No
Cuminum cyminum		IMPHY008913	Imperatorin	ISBN:9788172361150	10212	CC(=CCOC1=C2C(=CC3=C1OC=C3)C=CC(=O)O2)C	High	Yes
Cuminum cyminum		IMPHY010072	Eucalyptol	DOI:10.1080/0972060x.2017.1287011, DOI:10.15482/usda.adc/1239279	2758	CC1(C2CCC(O1)(CC2)C)C	High	Yes
Cuminum cyminum		IMPHY010094	Tristearin	ISBN:9788172361150	11146	CCCCCCCCCCCCCCCCCC(=O)OCC(COC(=O)CCCCCCCCCCCCCCCCC)OC(=O)CCCCCCCCCCCCCCCCC	Low	No
Cuminum cyminum		IMPHY011392	3-Carene	DOI:10.1080/0972060x.2017.1287011	26049	CC1=CCC2C(C1)C2(C)C	Low	Yes
Cuminum cyminum		IMPHY011396	4-Carvomenthenol	DOI:10.1080/0972060x.2017.1287011	11230	CC1=CCC(CC1)(C(C)C)O	High	Yes
Cuminum cyminum		IMPHY011523	Salicylic acid	ISBN:9788172361150	338	C1=CC=C(C(=C1)C(=O)O)O	High	Yes
Cuminum cyminum		IMPHY011552	(1R)-2-methyl-5-propan-2-ylbicyclo[3.1.0]hex-2-ene	DOI:10.15482/usda.adc/1239279	6451618	CC1=CCC2(C1C2)C(C)C	Low	Yes
Cuminum cyminum		IMPHY011557	4-Isopropylbenzyl alcohol	ISBN:9788172361150	325	CC(C)C1=CC=C(C=C1)CO	High	Yes
Cuminum cyminum		IMPHY011599	Terpinolene	ISBN:9788185042145	11463	CC1=CCC(=C(C)C)CC1	Low	Yes
Cuminum cyminum		IMPHY011609	alpha-Carotene	ISBN:9788172361150	6419725	CC1=C(C(CCC1)(C)C)C=CC(=CC=CC(=CC=CC=C(C)C=CC=C(C)C=CC2C(=CCCC2(C)C)C)C)C	High	No
Cuminum cyminum		IMPHY011643	alpha-Terpinene	DOI:10.15482/usda.adc/1239279, ISBN:9788172361150, PMID:20809647	7462	CC1=CC=C(CC1)C(C)C	Low	Yes
Cuminum cyminum		IMPHY011652	(2Z,4E)-5-[(1S)-1-hydroxy-2,6,6-trimethyl-4-oxocyclohex-2-en-1-yl]-3-methylpenta-2,4-dienoic acid	ISBN:9788172361150	5280896	CC1=CC(=O)CC(C1(C=CC(=CC(=O)O)C)O)(C)C	High	No
Cuminum cyminum		IMPHY011729	Mannitol	ISBN:9788172361150	6251	C(C(C(C(C(CO)O)O)O)O)O	Low	No
Cuminum cyminum		IMPHY011797	Oleic acid	ISBN:9788172361150	445639	CCCCCCCCC=CCCCCCCCC(=O)O	High	No
Cuminum cyminum		IMPHY011798	Petroselaidic acid	ISBN:9788172361150	5282754	CCCCCCCCCCCC=CCCCCC(=O)O	High	No
Cuminum cyminum		IMPHY011799	Petroselinic acid	ISBN:9788172361150, PMID:21681765	5281125	CCCCCCCCCCCC=CCCCCC(=O)O	High	No
Cuminum cyminum		IMPHY011800	7Z-octadecenoic acid	ISBN:9788172361150	5282755	CCCCCCCCCCC=CCCCCCC(=O)O	High	No
Cuminum cyminum		IMPHY011884	Pulegone	ISBN:9788185042145	442495	CC1CCC(=C(C)C)C(=O)C1	High	Yes
Cuminum cyminum		IMPHY011965	(+)-beta-Phellandrene	ISBN:9788172361150	442484	CC(C)C1CCC(=C)C=C1	Low	Yes
Cuminum cyminum		IMPHY012020	Acetylcholine	DOI:10.15482/usda.adc/1239279	187	CC(=O)OCC[N+](C)(C)C	High	No
Cuminum cyminum		IMPHY012058	Linalool	ISBN:9788185042145	6549	CC(=CCCC(C)(C=C)O)C	High	Yes
Cuminum cyminum		IMPHY012061	alpha-Pinene	DOI:10.1080/0972060x.2017.1287011, DOI:10.15482/usda.adc/1239279, ISBN:9788172361150, ISBN:9788185042114	6654	CC1=CCC2CC1C2(C)C	Low	Yes
Cuminum cyminum		IMPHY012147	beta-Pinene	ISBN:9788172361150, ISBN:9788185042114, PMID:20922990	14896	CC1(C2CCC(=C)C1C2)C	Low	Yes
Cuminum cyminum		IMPHY012157	Perillaldehyde	ISBN:9788172361150, PMID:19817640	16441	CC(=C)C1CCC(=CC1)C=O	High	Yes
Cuminum cyminum		IMPHY012160	alpha-Terpineol	DOI:10.1080/0972060x.2017.1287011, DOI:10.15482/usda.adc/1239279, ISBN:9788172361150	17100	CC1=CCC(CC1)C(C)(C)O	High	Yes
Cuminum cyminum		IMPHY012175	D-Limonene	DOI:10.1080/0972060x.2017.1287011	440917	CC1=CCC(CC1)C(=C)C	Low	Yes
Cuminum cyminum		IMPHY012384	4-[(3,3-Dimethyloxiran-2-yl)methoxy]furo[3,2-g]chromen-7-one	ISBN:9788172361150	160544	CC1(C(O1)COC2=C3C=CC(=O)OC3=CC4=C2C=CO4)C	High	Yes
Cuminum cyminum		IMPHY012613	2-Caren-10-al	DOI:10.1080/0972060x.2017.1287011	556516	CC1(C2C1C=C(CC2)C=O)C	High	Yes
Cuminum cyminum		IMPHY012667	Caryophyllene oxide	DOI:10.1080/0972060x.2017.1287011	1742210	CC1(CC2C1CCC3(C(O3)CCC2=C)C)C	High	Yes
Cuminum cyminum		IMPHY014811	alpha-Phellandrene	DOI:10.1080/0972060x.2017.1287011, ISBN:9788172361150	7460	CC1=CCC(C=C1)C(C)C	Low	Yes
Cuminum cyminum		IMPHY014847	Bornyl acetate	PMID:20809647	6448	CC(=O)OC1CC2CCC1(C2(C)C)C	High	Yes
Cuminum cyminum		IMPHY014852	Camphene	DOI:10.1080/0972060x.2017.1287011, ISBN:9788185042145	6616	CC1(C2CCC(C2)C1=C)C	Low	Yes
Cuminum cyminum		IMPHY014988	Limonene	ISBN:9788172361150, PMID:19817640	22311	CC1=CCC(CC1)C(=C)C	Low	Yes
Cuminum cyminum		IMPHY014990	Linoleic acid	ISBN:9788172361150, PMID:21681765	5280450	CCCCCC=CCC=CCCCCCCCC(=O)O	High	Yes
Cuminum cyminum		IMPHY015054	Quercitrin	PMID:15796577	5280459	CC1C(C(C(C(O1)OC2=C(OC3=CC(=CC(=C3C2=O)O)O)C4=CC(=C(C=C4)O)O)O)O)O	Low	No
Cuminum cyminum		IMPHY015326	3-Caren-10-al	DOI:10.1080/0972060x.2017.1287011	572048	CC1(C2C1CC(=CC2)C=O)C	High	Yes
Cuminum cyminum		IMPHY017052	alpha-Thujenal	DOI:10.1080/0972060x.2017.1287011	129847841	CC1=CC(C2(C1C2)C(C)C)C=O	High	Yes
Cuminum cyminum		IMPHY017302	alpha-Myrcene	DOI:10.1080/0972060x.2017.1287011	519324	CC(=C)CCCC(=C)C=C	Low	Yes

## Sheet: 07.Coriandrum Sativum
Coriandrum sativum	aerial part	IMPHY001580	(3R,8S)-3-hydroxy-5-methoxy-2,2,8-trimethyl-3,4,7,8-tetrahydropyrano[4,3-h]chromen-10-one	ISBN:9788172361150, ISBN:9788172362133, ISBN:9788185042145	15126296	CC1CC2=CC(=C3CC(C(OC3=C2C(=O)O1)(C)C)O)OC	High	Yes
Coriandrum sativum	aerial part	IMPHY001593	(2S,7S)-2-(2-hydroxypropan-2-yl)-4-methoxy-7-methyl-2,3,6,7-tetrahydrofuro[3,2-h]isochromen-9-one	ISBN:9788172361150, ISBN:9788172362133, ISBN:9788185042145	15126295	CC1CC2=CC(=C3CC(OC3=C2C(=O)O1)C(C)(C)O)OC	High	Yes
Coriandrum sativum	aerial part	IMPHY002052	Coriandrin	ISBN:9780387706375, ISBN:9788172362133	119586	CC1=CC2=CC3=C(C=CO3)C(=C2C(=O)O1)OC	High	Yes
Coriandrum sativum	aerial part	IMPHY004619	Quercetin	ISBN:9788172362133	5280343	C1=CC(=C(C=C1C2=C(C(=O)C3=C(C=C(C=C3O2)O)O)O)O)O	High	No
Coriandrum sativum	aerial part	IMPHY010535	(7S)-4-methoxy-7-methyl-7,8-dihydrofuro[2,3-g]isochromen-5-one	ISBN:9788172362133	14134312	CC1CC2=CC3=C(C=CO3)C(=C2C(=O)O1)OC	High	Yes
Coriandrum sativum	flower	IMPHY005587	Umbelliferone	ISBN:9788172360481	5281426	C1=CC(=CC2=C1C=CC(=O)O2)O	HIgh	Yes
Coriandrum sativum	flower	IMPHY011541	Scopoletin	ISBN:9788172360481	5280460	COC1=C(C=C2C(=C1)C=CC(=O)O2)O	High	Yes
Coriandrum sativum	fruit	IMPHY000060	Myristic acid	DOI:10.1080/10412905.2000.9712206	11005	CCCCCCCCCCCCCC(=O)O	High	Yes
Coriandrum sativum	fruit	IMPHY000112	Isophytol	DOI:10.1080/10412905.2000.9712206	10453	CC(C)CCCC(C)CCCC(C)CCCC(C)(C=C)O	Low	No
Coriandrum sativum	fruit	IMPHY000308	Hexadecane	DOI:10.1080/0972060x.2012.10644024	11006	CCCCCCCCCCCCCCCC	Low	No
Coriandrum sativum	fruit	IMPHY000795	Octanal	DOI:10.1080/10412905.2000.9712206	454	CCCCCCCC=O	High	Yes
Coriandrum sativum	fruit	IMPHY001135	6,10,14-Trimethylpentadecan-2-one	DOI:10.1080/0972060x.2012.10644024	10408	CC(C)CCCC(C)CCCC(C)CCCC(=O)C	High	No
Coriandrum sativum	fruit	IMPHY001144	Dillapiol	DOI:10.1080/10412905.2000.9712206	10231	COC1=C(C2=C(C=C1CC=C)OCO2)OC	High	Yes
Coriandrum sativum	fruit	IMPHY001246	Carvacrol	DOI:10.1080/0972060x.2012.10644030, DOI:10.1080/10412905.2000.9712206	10364	CC1=C(C=C(C=C1)C(C)C)O	High	Yes
Coriandrum sativum	fruit	IMPHY001351	Elemicin	DOI:10.1080/10412905.2000.9712206	10248	COC1=CC(=CC(=C1OC)OC)CC=C	High	Yes
Coriandrum sativum	fruit	IMPHY001555	Jasmone	DOI:10.1080/10412905.2000.9712206	1549018	CCC=CCC1=C(CCC1=O)C	High	Yes
Coriandrum sativum	fruit	IMPHY001828	3-Octanol	DOI:10.1080/10412905.2000.9712206	11527	CCCCCC(CC)O	High	Yes
Coriandrum sativum	fruit	IMPHY001915	Octadecane	DOI:10.1080/0972060x.2012.10644024	11635	CCCCCCCCCCCCCCCCCC	Low	No
Coriandrum sativum	fruit	IMPHY002052	Coriandrin	ISBN:9788190648912	119586	CC1=CC2=CC3=C(C=CO3)C(=C2C(=O)O1)OC	High	Yes
Coriandrum sativum	fruit	IMPHY003040	Tridecanal	DOI:10.1080/10412905.2000.9712206	25311	CCCCCCCCCCCCC=O	High	Yes
Coriandrum sativum	fruit	IMPHY003104	Decanoic acid	DOI:10.1080/10412905.2000.9712206	2969	CCCCCCCCCC(=O)O	High	Yes
Coriandrum sativum	fruit	IMPHY003316	Pentadecanal	DOI:10.1080/10412905.2000.9712206	17697	CCCCCCCCCCCCCCC=O	High	Yes
Coriandrum sativum	fruit	IMPHY003398	Myristicin	DOI:10.1080/10412905.2000.9712206	4276	COC1=CC(=CC2=C1OCO2)CC=C	High	Yes
Coriandrum sativum	fruit	IMPHY003482	4-Methoxybenzaldehyde	DOI:10.1080/10412905.2000.9712206	31244	COC1=CC=C(C=C1)C=O	High	Yes
Coriandrum sativum	fruit	IMPHY003485	Myrcene	DOI:10.1080/0972060x.2012.10644024, DOI:10.1080/0972060x.2012.10644030, DOI:10.1080/0972060x.2014.958562, DOI:10.1080/10412905.1998.9700977	31253	CC(=CCCC(=C)C=C)C	Low	Yes
Coriandrum sativum	fruit	IMPHY003525	Nonanal	DOI:10.1080/10412905.2000.9712206	31289	CCCCCCCCC=O	High	Yes
Coriandrum sativum	fruit	IMPHY003536	Eugenol	DOI:10.1080/0972060x.2012.10644030, DOI:10.1080/10412905.2000.9712206	3314	COC1=C(C=CC(=C1)CC=C)O	High	Yes
Coriandrum sativum	fruit	IMPHY003545	4-Isopropylbenzaldehyde	DOI:10.1080/10412905.2000.9712206	326	CC(C)C1=CC=C(C=C1)C=O	High	Yes
Coriandrum sativum	fruit	IMPHY003710	(-)-Isopulegol	DOI:10.1080/0972060x.2012.10644030	170833	CC1CCC(C(C1)O)C(=C)C	High	Yes
Coriandrum sativum	fruit	IMPHY003977	(-)-beta-Bourbonene	DOI:10.1080/10412905.2000.9712206	62566	CC(C)C1CCC2(C1C3C2CCC3=C)C	Low	Yes
Coriandrum sativum	fruit	IMPHY003982	gamma-Terpinene	DOI:10.1080/0972060x.2012.10644024, DOI:10.1080/0972060x.2012.10644030, DOI:10.1080/0972060x.2014.958562, DOI:10.1080/10412905.1998.9700977, DOI:10.1080/10412905.2000.9712206	7461	CC1=CCC(=CC1)C(C)C	Low	Yes
Coriandrum sativum	fruit	IMPHY004003	Neoisopulegol	DOI:10.1080/0972060x.2012.10644030	6553885	CC1CCC(C(C1)O)C(=C)C	High	Yes
Coriandrum sativum	fruit	IMPHY004077	Verbenone	DOI:10.1080/0972060x.2012.10644030	29025	CC1=CC(=O)C2CC1C2(C)C	High	Yes
Coriandrum sativum	fruit	IMPHY004194	(1S,2R,5S)-2-isopropyl-5-methylcyclohexyl acetate	DOI:10.1080/0972060x.2012.10644030	62335	CC1CCC(C(C1)OC(=O)C)C(C)C	High	Yes
Coriandrum sativum	fruit	IMPHY004426	2-Dodecenal	DOI:10.1080/0972060x.2012.10644024	5283361	CCCCCCCCCC=CC=O	High	Yes
Coriandrum sativum	fruit	IMPHY004619	Quercetin	ISBN:9788185042114, ISBN:9788190648912	5280343	C1=CC(=C(C=C1C2=C(C(=O)C3=C(C=C(C=C3O2)O)O)O)O)O	High	No
Coriandrum sativum	fruit	IMPHY004660	Luteolin	ISBN:9788185042138, ISBN:9788190648912	5280445	C1=CC(=C(C=C1C2=CC(=O)C3=C(C=C(C=C3O2)O)O)O)O	High	No
Coriandrum sativum	fruit	IMPHY005345	1-Octen-3-OL	DOI:10.1080/10412905.2000.9712206	18827	CCCCCC(C=C)O	High	Yes
Coriandrum sativum	fruit	IMPHY005587	Umbelliferone	ISBN:9788171360536	5281426	C1=CC(=CC2=C1C=CC(=O)O2)O	High	Yes
Coriandrum sativum	fruit	IMPHY005940	Thunbergol	DOI:10.1080/0972060x.2012.10644030	5363523	CC1=CCCC(C=CC(CCC(=CCC1)C)C(C)C)(C)O	High	No
Coriandrum sativum	fruit	IMPHY006145	p-Cymene	DOI:10.1080/0972060x.2012.10644024, DOI:10.1080/0972060x.2012.10644030, DOI:10.1080/0972060x.2014.958562, DOI:10.1080/10412905.1998.9700977, DOI:10.1080/10412905.2000.9712206, ISBN:9788172362133	7463	CC1=CC=C(C=C1)C(C)C	Low	Yes
Coriandrum sativum	fruit	IMPHY006325	Myrtenal	DOI:10.1080/10412905.2000.9712206	61130	CC1(C2CC=C(C1C2)C=O)C	High	Yes
Coriandrum sativum	fruit	IMPHY006347	Hexanal	DOI:10.1080/10412905.2000.9712206	6184	CCCCCC=O	High	Yes
Coriandrum sativum	fruit	IMPHY006404	Damascenone	DOI:10.1080/10412905.2000.9712206	5366074	CC=CC(=O)C1=C(C=CCC1(C)C)C	High	Yes
Coriandrum sativum	fruit	IMPHY006550	Thymol	DOI:10.1080/0972060x.2012.10644030, DOI:10.1080/10412905.2000.9712206	6989	CC1=CC(=C(C=C1)C(C)C)O	High	Yes
Coriandrum sativum	fruit	IMPHY006696	Methyleugenol	DOI:10.1080/10412905.2000.9712206	7127	COC1=C(C=C(C=C1)CC=C)OC	High	Yes
Coriandrum sativum	fruit	IMPHY006944	Estragole	DOI:10.1080/0972060x.2012.10644030, DOI:10.1080/10412905.2000.9712206	8815	COC1=CC=C(C=C1)CC=C	High	Yes
Coriandrum sativum	fruit	IMPHY006951	Eicosane	DOI:10.1080/0972060x.2012.10644024	8222	CCCCCCCCCCCCCCCCCCCC	Low	No
Coriandrum sativum	fruit	IMPHY006970	Decanal	DOI:10.1080/0972060x.2012.10644024, DOI:10.1080/10412905.2000.9712206	8175	CCCCCCCCCC=O	High	Yes
Coriandrum sativum	fruit	IMPHY007067	Linalyl acetate	DOI:10.1080/0972060x.2012.10644030	8294	CC(=CCCC(C)(C=C)OC(=O)C)C	High	Yes
Coriandrum sativum	fruit	IMPHY007076	Undecanal	DOI:10.1080/0972060x.2012.10644024, DOI:10.1080/10412905.2000.9712206	8186	CCCCCCCCCCC=O	High	Yes
Coriandrum sativum	fruit	IMPHY007100	1-Dodecanol	DOI:10.1080/10412905.2000.9712206	8193	CCCCCCCCCCCCO	High	Yes
Coriandrum sativum	fruit	IMPHY007202	Nonane	DOI:10.1080/0972060x.2012.10644024, DOI:10.1080/10412905.2000.9712206	8141	CCCCCCCCC	Low	Yes
Coriandrum sativum	fruit	IMPHY007204	Dodecanal	DOI:10.1080/0972060x.2012.10644024	8194	CCCCCCCCCCCC=O	High	Yes
Coriandrum sativum	fruit	IMPHY007317	4-Allylphenol	DOI:10.1080/0972060x.2012.10644030	68148	C=CCC1=CC=C(C=C1)O	High	Yes
Coriandrum sativum	fruit	IMPHY007327	Palmitic acid	DOI:10.1080/10412905.2000.9712206	985	CCCCCCCCCCCCCCCC(=O)O	HIgh	Yes
Coriandrum sativum	fruit	IMPHY007421	Citronellyl acetate	DOI:10.1080/0972060x.2012.10644024	9017	CC(CCC=C(C)C)CCOC(=O)C	High	Yes
Coriandrum sativum	fruit	IMPHY007620	1-Octanol	DOI:10.1080/10412905.2000.9712206	957	CCCCCCCCO	High	Yes
Coriandrum sativum	fruit	IMPHY007840	Spathulenol	DOI:10.1080/10412905.2000.9712206	92231	CC1(C2C1C3C(CCC3(C)O)C(=C)CC2)C	High	Yes
Coriandrum sativum	fruit	IMPHY008150	1-Methyl-4-(prop-1-en-2-yl)benzene	DOI:10.1080/10412905.2000.9712206	62385	CC1=CC=C(C=C1)C(=C)C	Low	Yes
Coriandrum sativum	fruit	IMPHY008724	Isorhamnetin	ISBN:9788185042114, ISBN:9788190648912	5281654	COC1=C(C=CC(=C1)C2=C(C(=O)C3=C(C=C(C=C3O2)O)O)O)O	High	No
Coriandrum sativum	fruit	IMPHY009355	Tetracosane	DOI:10.1080/0972060x.2012.10644024	12592	CCCCCCCCCCCCCCCCCCCCCCCC	Low	No
Coriandrum sativum	fruit	IMPHY009368	Heptadecane	DOI:10.1080/0972060x.2012.10644024	12398	CCCCCCCCCCCCCCCCC	Low	No
Coriandrum sativum	fruit	IMPHY009369	Nonadecane	DOI:10.1080/0972060x.2012.10644024	12401	CCCCCCCCCCCCCCCCCCC	Low	No
Coriandrum sativum	fruit	IMPHY009375	Docosane	DOI:10.1080/0972060x.2012.10644024	12405	CCCCCCCCCCCCCCCCCCCCCC	Low	No
Coriandrum sativum	fruit	IMPHY009382	Heneicosane	DOI:10.1080/0972060x.2012.10644024	12403	CCCCCCCCCCCCCCCCCCCCC	Low	No
Coriandrum sativum	fruit	IMPHY009389	Pentadecane	DOI:10.1080/0972060x.2012.10644024	12391	CCCCCCCCCCCCCCC	Low	No
Coriandrum sativum	fruit	IMPHY009832	Lavandulyl acetate	DOI:10.1080/0972060x.2012.10644030	30247	CC(=CCC(COC(=O)C)C(=C)C)C	High	Yes
Coriandrum sativum	fruit	IMPHY009874	Myrtenyl acetate	DOI:10.1080/0972060x.2012.10644024	61262	CC(=O)OCC1=CCC2CC1C2(C)C	High	Yes
Coriandrum sativum	fruit	IMPHY010072	Eucalyptol	DOI:10.1080/0972060x.2012.10644030, DOI:10.1080/10412905.1998.9700977, DOI:10.1080/10412905.2000.9712206	2758	CC1(C2CCC(O1)(CC2)C)C	High	Yes
Coriandrum sativum	fruit	IMPHY010080	beta-Elemene	DOI:10.1080/10412905.2000.9712206	6918391	CC(=C)C1CCC(C(C1)C(=C)C)(C)C=C	Low	No
Coriandrum sativum	fruit	IMPHY010535	(7S)-4-methoxy-7-methyl-7,8-dihydrofuro[2,3-g]isochromen-5-one	ISBN:9788190648912	14134312	CC1CC2=CC3=C(C=CO3)C(=C2C(=O)O1)OC	High	Yes
Coriandrum sativum	fruit	IMPHY011004	p-Mentha-1,3,8-triene	DOI:10.1080/10412905.2000.9712206	176983	CC1=CC=C(CC1)C(=C)C	Low	Yes
Coriandrum sativum	fruit	IMPHY011381	(4S)-1-Methyl-4-(prop-1-EN-2-YL)-7-oxabicyclo[4.1.0]heptane	DOI:10.1080/10412905.2000.9712206	10953718	CC(=C)C1CCC2(C(C1)O2)C	High	Yes
Coriandrum sativum	fruit	IMPHY011396	4-Carvomenthenol	DOI:10.1080/0972060x.2012.10644024, DOI:10.1080/0972060x.2012.10644030, DOI:10.1080/0972060x.2014.958562, DOI:10.1080/10412905.1998.9700977, DOI:10.1080/10412905.2000.9712206	11230	CC1=CCC(CC1)(C(C)C)O	High	Yes
Coriandrum sativum	fruit	IMPHY011519	alpha-Terpinyl acetate	DOI:10.1080/0972060x.2012.10644030, DOI:10.1080/10412905.2000.9712206	111037	CC1=CCC(CC1)C(C)(C)OC(=O)C	High	Yes
Coriandrum sativum	fruit	IMPHY011541	Scopoletin	ISBN:9788171360536	5280460	COC1=C(C=C2C(=C1)C=CC(=O)O2)O	High	Yes
Coriandrum sativum	fruit	IMPHY011542	beta-Eudesmol	DOI:10.1080/10412905.2000.9712206	91457	CC12CCCC(=C)C1CC(CC2)C(C)(C)O	High	Yes
Coriandrum sativum	fruit	IMPHY011558	Apiole	DOI:10.1080/10412905.2000.9712206	10659	COC1=C2C(=C(C(=C1)CC=C)OC)OCO2	High	Yes
Coriandrum sativum	fruit	IMPHY011568	alpha-Fenchyl acetate	DOI:10.1080/10412905.2000.9712206	7530950	CC(=O)OC1C(C2CCC1(C2)C)(C)C	High	Yes
Coriandrum sativum	fruit	IMPHY011586	(S,1Z,6Z)-8-Isopropyl-1-methyl-5-methylenecyclodeca-1,6-diene	DOI:10.1080/10412905.2000.9712206	91723653	CC1=CCCC(=C)C=CC(CC1)C(C)C	Low	No
Coriandrum sativum	fruit	IMPHY011590	d-Borneol	DOI:10.1080/0972060x.2012.10644030, DOI:10.1080/10412905.2000.9712206, ISBN:9788172362133	61060	CC1(C2CCC1(C(C2)O)C)C	High	Yes
Coriandrum sativum	fruit	IMPHY011599	Terpinolene	DOI:10.1080/0972060x.2012.10644030, DOI:10.1080/0972060x.2014.958562, DOI:10.1080/10412905.1998.9700977, DOI:10.1080/10412905.2000.9712206, ISBN:9788172362133	11463	CC1=CCC(=C(C)C)CC1	Low	Yes
Coriandrum sativum	fruit	IMPHY011643	alpha-Terpinene	DOI:10.1080/0972060x.2012.10644030, DOI:10.1080/10412905.2000.9712206	7462	CC1=CC=C(CC1)C(C)C	Low	Yes
Coriandrum sativum	fruit	IMPHY011647	Geranyl acetate	DOI:10.1080/0972060x.2012.10644030, DOI:10.1080/0972060x.2014.958562, DOI:10.1080/10412905.1998.9700977, DOI:10.1080/10412905.2000.9712206	1549026	CC(=CCCC(=CCOC(=O)C)C)C	High	Yes
Coriandrum sativum	fruit	IMPHY011648	Neryl acetate	DOI:10.1080/0972060x.2012.10644024, DOI:10.1080/0972060x.2012.10644030	1549025	CC(=CCCC(=CCOC(=O)C)C)C	High	Yes
Coriandrum sativum	fruit	IMPHY011658	beta-Farnesene	DOI:10.1080/10412905.2000.9712206	5281517	CC(=CCCC(=CCCC(=C)C=C)C)C	Low	No
Coriandrum sativum	fruit	IMPHY011761	Humulene	DOI:10.1080/0972060x.2012.10644030, DOI:10.1080/10412905.2000.9712206	5281520	CC1=CCC(C=CCC(=CCC1)C)(C)C	Low	No
Coriandrum sativum	fruit	IMPHY011763	Anethole	DOI:10.1080/10412905.2000.9712206	637563	CC=CC1=CC=C(C=C1)OC	High	Yes
Coriandrum sativum	fruit	IMPHY011789	Citral	DOI:10.1080/10412905.2000.9712206	638011	CC(=CCCC(=CC=O)C)C	High	Yes
Coriandrum sativum	fruit	IMPHY011790	Neral	DOI:10.1080/10412905.2000.9712206	643779	CC(=CCCC(=CC=O)C)C	High	Yes
Coriandrum sativum	fruit	IMPHY011884	Pulegone	DOI:10.1080/0972060x.2012.10644030, DOI:10.1080/10412905.2000.9712206	442495	CC1CCC(=C(C)C)C(=O)C1	High	Yes
Coriandrum sativum	fruit	IMPHY011901	Thujone	DOI:10.1080/0972060x.2012.10644030, DOI:10.1080/10412905.2000.9712206	261491	CC1C2CC2(CC1=O)C(C)C	High	Yes
Coriandrum sativum	fruit	IMPHY011902	beta-Thujone	DOI:10.1080/0972060x.2012.10644030, DOI:10.1080/10412905.2000.9712206	91456	CC1C2CC2(CC1=O)C(C)C	High	Yes
Coriandrum sativum	fruit	IMPHY011957	(+)-delta-Cadinene	DOI:10.1080/10412905.2000.9712206	441005	CC1=CC2C(CCC(=C2CC1)C)C(C)C	Low	No
Coriandrum sativum	fruit	IMPHY011965	(+)-beta-Phellandrene	DOI:10.1080/10412905.2000.9712206	442484	CC(C)C1CCC(=C)C=C1	Low	Yes
Coriandrum sativum	fruit	IMPHY011973	(-)-cis-Carveol	DOI:10.1080/10412905.2000.9712206	330573	CC1=CCC(CC1O)C(=C)C	High	Yes
Coriandrum sativum	fruit	IMPHY012002	(+)-Dihydrocarvone	DOI:10.1080/10412905.2000.9712206	22227	CC1CCC(CC1=O)C(=C)C	High	Yes
Coriandrum sativum	fruit	IMPHY012036	Camphor	DOI:10.1080/0972060x.2012.10644024, DOI:10.1080/0972060x.2012.10644030, DOI:10.1080/0972060x.2014.958562, DOI:10.1080/10412905.1998.9700977, DOI:10.1080/10412905.2000.9712206, ISBN:9788172362133	2537	CC1(C2CCC1(C(=O)C2)C)C	High	Yes
Coriandrum sativum	fruit	IMPHY012058	Linalool	DOI:10.1080/0972060x.2012.10644024, DOI:10.1080/0972060x.2012.10644030, DOI:10.1080/0972060x.2014.958562, DOI:10.1080/10412905.1998.9700977, DOI:10.1080/10412905.2000.9712206, ISBN:9788172362133	6549	CC(=CCCC(C)(C=C)O)C	High	Yes
Coriandrum sativum	fruit	IMPHY012061	alpha-Pinene	DOI:10.1080/0972060x.2012.10644024, DOI:10.1080/0972060x.2012.10644030, DOI:10.1080/0972060x.2014.958562, DOI:10.1080/10412905.1998.9700977, DOI:10.1080/10412905.2000.9712206, ISBN:9788172362133	6654	CC1=CCC2CC1C2(C)C	Low	Yes
Coriandrum sativum	fruit	IMPHY012075	Carvone	DOI:10.1080/10412905.2000.9712206	7439	CC1=CCC(CC1=O)C(=C)C	High	Yes
Coriandrum sativum	fruit	IMPHY012147	beta-Pinene	DOI:10.1080/0972060x.2012.10644024, DOI:10.1080/0972060x.2012.10644030, DOI:10.1080/10412905.1998.9700977, DOI:10.1080/10412905.2000.9712206	14896	CC1(C2CCC(=C)C1C2)C	Low	Yes
Coriandrum sativum	fruit	IMPHY012160	alpha-Terpineol	DOI:10.1080/0972060x.2012.10644030, DOI:10.1080/0972060x.2014.958562, DOI:10.1080/10412905.1998.9700977, DOI:10.1080/10412905.2000.9712206, ISBN:9788172362133	17100	CC1=CCC(CC1)C(C)(C)O	High	Yes
Coriandrum sativum	fruit	IMPHY012165	Sabinene	DOI:10.1080/0972060x.2012.10644024, DOI:10.1080/0972060x.2012.10644030, DOI:10.1080/10412905.1998.9700977, DOI:10.1080/10412905.2000.9712206	18818	CC(C)C12CCC(=C)C1C2	Low	Yes
Coriandrum sativum	fruit	IMPHY012168	(1S,2S,6S,7R,8R)-1,3-dimethyl-8-propan-2-yltricyclo[4.4.0.02,7]dec-3-ene	DOI:10.1080/10412905.2000.9712206	101607926	CC1=CCC2C3C1C2(CCC3C(C)C)C	Low	Yes
Coriandrum sativum	fruit	IMPHY012178	p-Menthan-3-one	DOI:10.1080/0972060x.2012.10644030, DOI:10.1080/10412905.2000.9712206	6986	CC1CCC(C(=O)C1)C(C)C	High	Yes
Coriandrum sativum	fruit	IMPHY012279	alpha-Curcumene	DOI:10.1080/10412905.2000.9712206	92139	CC1=CC=C(C=C1)C(C)CCC=C(C)C	Low	No
Coriandrum sativum	fruit	IMPHY012586	(-)-alpha-Cadinol	DOI:10.1080/10412905.2000.9712206	6431302	CC1=CC2C(CCC(C2CC1)(C)O)C(C)	High	Yes
Coriandrum sativum	fruit	IMPHY012654	Nerol	DOI:10.1080/0972060x.2012.10644024, DOI:10.1080/10412905.2000.9712206	643820	CC(=CCCC(=CCO)C)C	High	Yes
Coriandrum sativum	fruit	IMPHY012667	Caryophyllene oxide	DOI:10.1080/10412905.2000.9712206	1742210	CC1(CC2C1CCC3(C(O3)CCC2=C)C)C	High	Yes
Coriandrum sativum	fruit	IMPHY012712	Phytol	DOI:10.1080/10412905.2000.9712206	5280435	CC(C)CCCC(C)CCCC(C)CCCC(=CCO)C	Low	No
Coriandrum sativum	fruit	IMPHY012739	(Z)-beta-Ocimene	DOI:10.1080/0972060x.2012.10644030, DOI:10.1080/10412905.2000.9712206	5320250	CC(=CCC=C(C)C=C)C	Low	Yes
Coriandrum sativum	fruit	IMPHY012920	2-Furanmethanol, 5-ethenyltetrahydro-alpha,alpha,5-trimethyl-, cis-	DOI:10.1080/10412905.1998.9700977, DOI:10.1080/10412905.2000.9712206, ISBN:9788172362133	11116492	CC1(CCC(O1)C(C)(C)O)C=C	High	Yes
Coriandrum sativum	fruit	IMPHY013836	Fenchone	DOI:10.1080/10412905.2000.9712206	14525	CC1(C2CCC(C2)(C1=O)C)C	High	Yes
Coriandrum sativum	fruit	IMPHY014806	Caswell No. 264AB	DOI:10.1080/10412905.2000.9712206	442359	CC1CCC(C2C13C2C(=CC3)C)C(C)C	Low	Yes
Coriandrum sativum	fruit	IMPHY014811	alpha-Phellandrene	DOI:10.1080/10412905.2000.9712206	7460	CC1=CCC(C=C1)C(C)C	Low	Yes
Coriandrum sativum	fruit	IMPHY014831	beta-Caryophyllene	DOI:10.1080/0972060x.2012.10644030, DOI:10.1080/10412905.2000.9712206	5281515	CC1=CCCC(=C)C2CC(C2CC1)(C)C	Low	No
Coriandrum sativum	fruit	IMPHY014835	(E)-beta-ocimene	DOI:10.1080/0972060x.2012.10644030, DOI:10.1080/10412905.2000.9712206	5281553	CC(=CCC=C(C)C=C)C	Low	Yes
Coriandrum sativum	fruit	IMPHY014847	Bornyl acetate	DOI:10.1080/0972060x.2012.10644030, DOI:10.1080/10412905.2000.9712206	6448	CC(=O)OC1CC2CCC1(C2(C)C)C	High	Yes
Coriandrum sativum	fruit	IMPHY014852	Camphene	DOI:10.1080/0972060x.2012.10644024, DOI:10.1080/0972060x.2012.10644030, DOI:10.1080/10412905.1998.9700977, DOI:10.1080/10412905.2000.9712206, ISBN:9788172362133	6616	CC1(C2CCC(C2)C1=C)C	Low	Yes
Coriandrum sativum	fruit	IMPHY014863	cis-alpha-Bergamotene	DOI:10.1080/10412905.2000.9712206	91753502	CC1=CCC2CC1C2(C)CCC=C(C)C	Low	No
Coriandrum sativum	fruit	IMPHY014865	Calamenene	DOI:10.1080/10412905.2000.9712206	6429077	CC1CCC(C2=C1C=CC(=C2)C)C(C)C	Low	No
Coriandrum sativum	fruit	IMPHY014874	cis-Sabinene hydrate	DOI:10.1080/10412905.2000.9712206	101629835	CC1CCC2(C1C2)C(C)C	Low	Yes
Coriandrum sativum	fruit	IMPHY014882	(+)-Linalool	ISBN:9788190115131	67179	CC(=CCCC(C)(C=C)O)C	High	Yes
Coriandrum sativum	fruit	IMPHY014885	1-Isopropyl-4,7-dimethyl-1,3,4,5,6,8a-hexahydro-4a(2H)-naphthalenol	DOI:10.1080/10412905.2000.9712206	519857	CC1CCC(C2C1(CCC(=C2)C)O)C(C)C	High	Yes
Coriandrum sativum	fruit	IMPHY014906	Cedrelanol	DOI:10.1080/10412905.2000.9712206	160799	CC1=CC2C(CCC(C2CC1)(C)O)C(C)C	High	Yes
Coriandrum sativum	fruit	IMPHY014923	Geraniol	DOI:10.1080/0972060x.2012.10644030, DOI:10.1080/0972060x.2014.958562, DOI:10.1080/10412905.1998.9700977, DOI:10.1080/10412905.2000.9712206, ISBN:9788172362133	637566	CC(=CCCC(=CCO)C)C	High	Yes
Coriandrum sativum	fruit	IMPHY014988	Limonene	DOI:10.1080/0972060x.2012.10644024, DOI:10.1080/0972060x.2012.10644030, DOI:10.1080/0972060x.2014.958562, DOI:10.1080/10412905.1998.9700977, DOI:10.1080/10412905.2000.9712206, ISBN:9788172362133	22311	CC1=CCC(CC1)C(=C)C	Low	Yes
Coriandrum sativum	fruit	IMPHY014989	trans-Linalool oxide	DOI:10.1080/10412905.1998.9700977, DOI:10.1080/10412905.2000.9712206	6432254	CC1(CCC(O1)C(C)(C)O)C=C	High	Yes
Coriandrum sativum	fruit	IMPHY015003	Menthol	DOI:10.1080/0972060x.2012.10644030, DOI:10.1080/10412905.2000.9712206	1254	CC1CCC(C(C1)O)C(C)C	High	Yes
Coriandrum sativum	fruit	IMPHY015004	Menthone	DOI:10.1080/0972060x.2012.10644030, DOI:10.1080/10412905.2000.9712206	26447	CC1CCC(C(=O)C1)C(C)C	High	Yes
Coriandrum sativum	fruit	IMPHY015011	Methylisoeugenol	DOI:10.1080/10412905.2000.9712206	637776	CC=CC1=CC(=C(C=C1)OC)OC	High	Yes
Coriandrum sativum	fruit	IMPHY015022	Nerolidol	DOI:10.1080/10412905.2000.9712206	5284507	CC(=CCCC(=CCCC(C)(C=C)O)C)C	High	Yes
Coriandrum sativum	fruit	IMPHY015042	Piperitone	DOI:10.1080/0972060x.2012.10644030	6987	CC1=CC(=O)C(CC1)C(C)C	High	Yes
Coriandrum sativum	fruit	IMPHY015047	Rutin	ISBN:9788185042138, ISBN:9788190648912	5280805	CC1C(C(C(C(O1)OCC2C(C(C(C(O2)OC3=C(OC4=CC(=CC(=C4C3=O)O)O)C5=CC(=C(C=C5)O)O)O)O)O)O)O)O	Low	No
Coriandrum sativum	fruit	IMPHY015123	alpha-Copaene	DOI:10.1080/0972060x.2012.10644030, DOI:10.1080/10412905.2000.9712206	70678558	CC1=CCC2C3C1C2(CCC3C(C)C)C	Low	Yes
Coriandrum sativum	fruit	IMPHY015128	T-Muurolol	DOI:10.1080/10412905.2000.9712206	3084331	CC1=CC2C(CCC(C2CC1)(C)O)C(C)C	High	Yes
Coriandrum sativum	fruit	IMPHY015265	2-Hexylfuran	DOI:10.1080/10412905.2000.9712206	77408	CCCCCCC1=CC=CO1	High	Yes
Coriandrum sativum	fruit	IMPHY015567	cis-3-Hexenyl isovalerate	DOI:10.1080/10412905.2000.9712206	5367681	CCC=CCCOC(=O)CC(C)C	High	Yes
Coriandrum sativum	fruit	IMPHY016027	trans-Sabinene hydrate	DOI:10.1080/0972060x.2012.10644030, DOI:10.1080/10412905.2000.9712206	12315151	CC(C)C12CCC(C1C2)(C)O	High	Yes
Coriandrum sativum	fruit	IMPHY016053	Viridiflorol	DOI:10.1080/10412905.2000.9712206	11996452	CC1CCC2C1C3C(C3(C)C)CCC2(C)O	High	Yes
Coriandrum sativum	leaf	IMPHY000099	Myrtenol	DOI:10.1080/0972060x.2011.10643979	10582	CC1(C2CC=C(C1C2)CO)C	High	Yes
Coriandrum sativum	leaf	IMPHY000308	Hexadecane	DOI:10.1080/0972060x.2018.1526130	11006	CCCCCCCCCCCCCCCC	Low	No
Coriandrum sativum	leaf	IMPHY000399	beta-Bisabolene	DOI:10.1080/0972060x.2007.10643580, DOI:10.1080/0972060x.2011.10643979	10104370	CC1=CCC(CC1)C(=C)CCC=C(C)C	Low	No
Coriandrum sativum	leaf	IMPHY000795	Octanal	DOI:10.1080/0972-060x.2004.10643364, DOI:10.1080/0972060x.2008.10643676, DOI:10.1080/0972060x.2011.10643979, DOI:10.1080/10412905.2010.9700259	454	CCCCCCCC=O	High	Yes
Coriandrum sativum	leaf	IMPHY001246	Carvacrol	DOI:10.1080/0972060x.2007.10643580, DOI:10.1080/0972060x.2011.10643979, DOI:10.1080/0972060x.2018.1526130, DOI:10.1080/10412905.2016.1216469	10364	CC1=C(C=C(C=C1)C(C)C)O	High	Yes
Coriandrum sativum	leaf	IMPHY001351	Elemicin	DOI:10.1080/10412905.2016.1216469	10248	COC1=CC(=CC(=C1OC)OC)CC=C	High	Yes
Coriandrum sativum	leaf	IMPHY001516	Decane	DOI:10.1080/0972060x.2008.10643676	15600	CCCCCCCCCC	Low	Yes
Coriandrum sativum	leaf	IMPHY002825	2-(4-Methylphenyl)propan-2-ol	DOI:10.1080/0972060x.2007.10643580, DOI:10.1080/0972060x.2011.10643979	14529	CC1=CC=C(C=C1)C(C)(C)O	High	Yes
Coriandrum sativum	leaf	IMPHY002875	Undecane	DOI:10.1080/0972-060x.2004.10643364, DOI:10.1080/0972060x.2011.10643979	14257	CCCCCCCCCCC	Low	No
Coriandrum sativum	leaf	IMPHY002949	1-Butanol	DOI:10.1080/0972060x.2008.10643676	263	CCCCO	High	Yes
Coriandrum sativum	leaf	IMPHY002983	1-Hexadecanol	DOI:10.1080/0972060x.2011.10643979	2682	CCCCCCCCCCCCCCCCO	High	Yes
Coriandrum sativum	leaf	IMPHY003040	Tridecanal	DOI:10.1080/0972060x.2008.10643676	25311	CCCCCCCCCCCCC=O	High	Yes
Coriandrum sativum	leaf	IMPHY003179	3-Octanone	DOI:10.1080/0972060x.2007.10643580	246728	CCCCCC(=O)CC	High	Yes
Coriandrum sativum	leaf	IMPHY003296	Piperitenone	DOI:10.1080/0972060x.2007.10643580	381152	CC1=CC(=O)C(=C(C)C)CC1	High	Yes
Coriandrum sativum	leaf	IMPHY003316	Pentadecanal	DOI:10.1080/0972-060x.2004.10643364, DOI:10.1080/0972060x.2008.10643676, DOI:10.1080/10412905.2016.1216469	17697	CCCCCCCCCCCCCCC=O	High	Yes
Coriandrum sativum	leaf	IMPHY003398	Myristicin	DOI:10.1080/10412905.2016.1216469	4276	COC1=CC(=CC2=C1OCO2)CC=C	High	Yes
Coriandrum sativum	leaf	IMPHY003459	Pimara-8(14),15-diene	DOI:10.1080/0972060x.2007.10643580	440909	CC1(CCCC2(C1CCC3=CC(CCC32)(C)C=C)C)C	Low	No
Coriandrum sativum	leaf	IMPHY003485	Myrcene	DOI:10.1080/0972060x.2007.10643580, DOI:10.1080/0972060x.2011.10643979	31253	CC(=CCCC(=C)C=C)C	Low	Yes
Coriandrum sativum	leaf	IMPHY003513	Isoamyl alcohol	DOI:10.1080/0972060x.2008.10643676	31260	CC(C)CCO	High	Yes
Coriandrum sativum	leaf	IMPHY003525	Nonanal	DOI:10.1080/0972-060x.2004.10643364, DOI:10.1080/0972060x.2007.10643580, DOI:10.1080/0972060x.2008.10643676, DOI:10.1080/0972060x.2011.10643979, DOI:10.1080/10412905.2010.9700259	31289	CCCCCCCCC=O	High	Yes
Coriandrum sativum	leaf	IMPHY003536	Eugenol	DOI:10.1080/10412905.2010.9700259	3314	COC1=C(C=CC(=C1)CC=C)O	High	Yes
Coriandrum sativum	leaf	IMPHY003537	Tetradecanal	DOI:10.1080/0972060x.2007.10643580, DOI:10.1080/0972060x.2008.10643676, DOI:10.1080/0972060x.2011.10643979, DOI:10.1080/10412905.2010.9700259	31291	CCCCCCCCCCCCCC=O	High	Yes
Coriandrum sativum	leaf	IMPHY003723	2,4-Decadienal	DOI:10.1080/0972060x.2008.10643676	5283349	CCCCCC=CC=CC=O	High	Yes
Coriandrum sativum	leaf	IMPHY003760	2-Nonenal	DOI:10.1080/0972-060x.2004.10643364, DOI:10.1080/0972060x.2008.10643676, DOI:10.1080/10412905.2010.9700259	5283335	CCCCCCC=CC=O	High	Yes
Coriandrum sativum	leaf	IMPHY003915	2-Decenal	DOI:10.1080/0972060x.2008.10643676, DOI:10.1080/0972060x.2011.10643979, DOI:10.1080/10412905.2010.9700259, ISBN:9788172362133	5283345	CCCCCCCC=CC=O	High	Yes
Coriandrum sativum	leaf	IMPHY003977	(-)-beta-Bourbonene	DOI:10.1080/0972060x.2007.10643580	62566	CC(C)C1CCC2(C1C3C2CCC3=C)C	Low	Yes
Coriandrum sativum	leaf	IMPHY003982	gamma-Terpinene	DOI:10.1080/0972060x.2007.10643580, DOI:10.1080/0972060x.2008.10643676, DOI:10.1080/0972060x.2011.10643979, DOI:10.1080/0972060x.2018.1526130	7461	CC1=CCC(=CC1)C(C)C	Low	Yes
Coriandrum sativum	leaf	IMPHY004077	Verbenone	DOI:10.1080/0972060x.2007.10643580	29025	CC1=CC(=O)C2CC1C2(C)C	High	Yes
Coriandrum sativum	leaf	IMPHY004426	2-Dodecenal	DOI:10.1080/0972060x.2018.1526130, DOI:10.1080/10412905.2016.1216469	5283361	CCCCCCCCCC=CC=O	High	Yes
Coriandrum sativum	leaf	IMPHY004541	3-Octyl acetate	DOI:10.1080/0972060x.2011.10643979	521238	CCCCCC(CC)OC(=O)C	High	Yes
Coriandrum sativum	leaf	IMPHY004554	Tetradec-13-enal	DOI:10.1080/0972060x.2008.10643676	522841	C=CCCCCCCCCCCCC=O	High	Yes
Coriandrum sativum	leaf	IMPHY004934	Tiglic aldehyde	DOI:10.1080/0972060x.2008.10643676	5321950	CC=C(C)C=O	High	Yes
Coriandrum sativum	leaf	IMPHY005521	1-Hexen-3-OL	DOI:10.1080/0972060x.2008.10643676	20928	CCCC(C=C)O	High	Yes
Coriandrum sativum	leaf	IMPHY005526	2-Undecenal	DOI:10.1080/0972-060x.2004.10643364, DOI:10.1080/0972060x.2008.10643676, DOI:10.1080/10412905.2010.9700259, ISBN:9788172362133	5283356	CCCCCCCCC=CC=O	High	Yes
Coriandrum sativum	leaf	IMPHY005529	3-Octenal	DOI:10.1080/0972060x.2008.10643676	5283325	CCCCC=CCC=O	High	Yes
Coriandrum sativum	leaf	IMPHY005541	1,4,4-Trimethyl-8-methylene-1,5-cycloundecadiene	DOI:10.1080/0972060x.2011.10643979	21159064	CC1=CCC(C=CCC(=C)CCC1)(C)C	Low	No
Coriandrum sativum	leaf	IMPHY005609	beta-Sinensal	DOI:10.1080/0972060x.2007.10643580	5281535	CC(=CCCC(=C)C=C)CCC=C(C)C=O	High	No
Coriandrum sativum	leaf	IMPHY005618	Germacrene B	DOI:10.1080/0972060x.2007.10643580	5281519	CC1=CCCC(=CCC(=C(C)C)CC1)C	Low	No
Coriandrum sativum	leaf	IMPHY005653	2-Octanol	DOI:10.1080/0972060x.2011.10643979	20083	CCCCCCC(C)O	High	Yes
Coriandrum sativum	leaf	IMPHY005937	2-Decen-1-ol	DOI:10.1080/0972-060x.2004.10643364, DOI:10.1080/0972060x.2008.10643676, ISBN:9788172362133	5364942	CCCCCCCC=CCO	High	Yes
Coriandrum sativum	leaf	IMPHY006039	1,2,4-Trimethylbenzene	DOI:10.1080/0972060x.2011.10643979	7247	CC1=CC(=C(C=C1)C)C	Low	Yes
Coriandrum sativum	leaf	IMPHY006145	p-Cymene	DOI:10.1080/0972060x.2007.10643580, DOI:10.1080/0972060x.2011.10643979, DOI:10.1080/0972060x.2018.1526130, DOI:10.1080/10412905.2016.1216469	7463	CC1=CC=C(C=C1)C(C)C	Low	Yes
Coriandrum sativum	leaf	IMPHY006279	2-Phenylethanol	DOI:10.1080/0972060x.2008.10643676	6054	C1=CC=C(C=C1)CCO	High	Yes
Coriandrum sativum	leaf	IMPHY006325	Myrtenal	DOI:10.1080/0972060x.2007.10643580	61130	CC1(C2CC=C(C1C2)C=O)C	High	Yes
Coriandrum sativum	leaf	IMPHY006347	Hexanal	DOI:10.1080/0972060x.2008.10643676	6184	CCCCCC=O	High	Yes
Coriandrum sativum	leaf	IMPHY006362	Ascorbic acid	ISBN:9788171360536	54670067	C(C(C1C(=C(C(=O)O1)O)O)O)O	High	No
Coriandrum sativum	leaf	IMPHY006428	(R)-Lavandulol	DOI:10.1080/0972060x.2008.10643676	5464156	CC(=CCC(CO)C(=C)C)C	High	Yes
Coriandrum sativum	leaf	IMPHY006519	Linalool oxide, pyrane, (Z)-	DOI:10.1080/0972060x.2007.10643580	6431477	CC1(CCC(C(O1)(C)C=C)O)C	High	Yes
Coriandrum sativum	leaf	IMPHY006550	Thymol	DOI:10.1080/0972060x.2007.10643580, DOI:10.1080/0972060x.2011.10643979, DOI:10.1080/10412905.2016.1216469	6989	CC1=CC(=C(C=C1)C(C)C)O	High	Yes
Coriandrum sativum	leaf	IMPHY006556	2-Ethylphenol	DOI:10.1080/0972060x.2008.10643676	6997	CCC1=CC=CC=C1O	High	Yes
Coriandrum sativum	leaf	IMPHY006696	Methyleugenol	DOI:10.1080/0972060x.2011.10643979	7127	COC1=C(C=C(C=C1)CC=C)OC	High	Yes
Coriandrum sativum	leaf	IMPHY006944	Estragole	DOI:10.1080/0972060x.2007.10643580	8815	COC1=CC=C(C=C1)CC=C	High	Yes
Coriandrum sativum	leaf	IMPHY006947	1-Decanol	DOI:10.1080/0972-060x.2004.10643364, DOI:10.1080/0972060x.2008.10643676, DOI:10.1080/0972060x.2011.10643979, DOI:10.1080/10412905.2010.9700259, DOI:10.1080/10412905.2016.1216469, ISBN:9788172362133	8174	CCCCCCCCCCO	High	Yes
Coriandrum sativum	leaf	IMPHY006948	beta-Terpineol	DOI:10.1080/0972060x.2008.10643676	8748	CC(=C)C1CCC(CC1)(C)O	High	Yes
Coriandrum sativum	leaf	IMPHY006950	Tricyclene	DOI:10.1080/0972060x.2007.10643580	79035	CC1(C2CC3C1(C3C2)C)C	Low	Yes
Coriandrum sativum	leaf	IMPHY006970	Decanal	DOI:10.1080/0972-060x.2004.10643364, DOI:10.1080/0972060x.2007.10643580, DOI:10.1080/0972060x.2008.10643676, DOI:10.1080/0972060x.2011.10643979, DOI:10.1080/0972060x.2018.1526130, DOI:10.1080/10412905.2010.9700259, DOI:10.1080/10412905.2016.1216469, ISBN:9788172362133	8175	CCCCCCCCCC=O	High	Yes
Coriandrum sativum	leaf	IMPHY007041	Furfural	DOI:10.1080/0972060x.2008.10643676	7362	C1=COC(=C1)C=O	High	Yes
Coriandrum sativum	leaf	IMPHY007067	Linalyl acetate	DOI:10.1080/0972060x.2011.10643979, DOI:10.1080/10412905.2010.9700259	8294	CC(=CCCC(C)(C=C)OC(=O)C)C	High	Yes
Coriandrum sativum	leaf	IMPHY007076	Undecanal	DOI:10.1080/0972-060x.2004.10643364, DOI:10.1080/0972060x.2008.10643676, DOI:10.1080/0972060x.2011.10643979, DOI:10.1080/10412905.2010.9700259	8186	CCCCCCCCCCC=O	High	Yes
Coriandrum sativum	leaf	IMPHY007100	1-Dodecanol	DOI:10.1080/0972-060x.2004.10643364, DOI:10.1080/0972060x.2008.10643676, DOI:10.1080/0972060x.2011.10643979	8193	CCCCCCCCCCCCO	High	Yes
Coriandrum sativum	leaf	IMPHY007186	Heptanal	DOI:10.1080/0972060x.2011.10643979	8130	CCCCCCC=O	High	Yes
Coriandrum sativum	leaf	IMPHY007202	Nonane	DOI:10.1080/0972-060x.2004.10643364, DOI:10.1080/0972060x.2008.10643676, ISBN:9788185042145	8141	CCCCCCCCC	Low	Yes
Coriandrum sativum	leaf	IMPHY007204	Dodecanal	DOI:10.1080/0972-060x.2004.10643364, DOI:10.1080/0972060x.2007.10643580, DOI:10.1080/0972060x.2011.10643979, DOI:10.1080/10412905.2010.9700259	8194	CCCCCCCCCCCC=O	High	Yes
Coriandrum sativum	leaf	IMPHY007276	Nonan-1-ol	DOI:10.1080/0972060x.2008.10643676, DOI:10.1080/0972060x.2011.10643979	8914	CCCCCCCCCO	High	Yes
Coriandrum sativum	leaf	IMPHY007376	beta-Cubebene	DOI:10.1080/0972060x.2011.10643979	93081	CC1CCC(C2C13C2C(=C)CC3)C(C)C	Low	Yes
Coriandrum sativum	leaf	IMPHY007378	(2S,3R,4R,5S,6S)-2-(hydroxymethyl)-6-(((2S,3R,4R,5S,6R)-3,4,5-trihydroxy-6-(((4aR,8aS)-4-isopropyl-1,7-dimethyl-1,2,3,4,4a,5,8,8a-octahydronaphthalen-1-yl)oxy)tetrahydro-2H-pyran-2-yl)methoxy)tetrahydro-2H-pyran-3,4,5-triol	DOI:10.1080/0972060x.2007.10643580	91754221	CC1=CCC2C(CCC(C2C1)(C)OC3C(C(C(C(O3)COC4C(C(C(C(O4)CO)O)O)O)O)O)O)C(C)C	Low	No
Coriandrum sativum	leaf	IMPHY007450	Oxalic acid	ISBN:9788171360536, ISBN:9788172361266	971	C(=O)(C(=O)O)O	High	No
Coriandrum sativum	leaf	IMPHY007467	Hexadecanal	DOI:10.1080/0972060x.2008.10643676	984	CCCCCCCCCCCCCCCC=O	High	No
Coriandrum sativum	leaf	IMPHY007539	Phenylacetaldehyde	DOI:10.1080/0972060x.2008.10643676	998	C1=CC=C(C=C1)CC=O	High	Yes
Coriandrum sativum	leaf	IMPHY007620	1-Octanol	DOI:10.1080/0972060x.2007.10643580, DOI:10.1080/0972060x.2008.10643676, DOI:10.1080/0972060x.2011.10643979	957	CCCCCCCCO	High	Yes
Coriandrum sativum	leaf	IMPHY008146	1-Pentanol	DOI:10.1080/0972060x.2008.10643676	6276	CCCCCO	High	Yes
Coriandrum sativum	leaf	IMPHY008440	Isopiperitenone	DOI:10.1080/10412905.2016.1216469	79036	CC1=CC(=O)C(CC1)C(=C)C	High	Yes
Coriandrum sativum	leaf	IMPHY008936	alpha-Guaiene	DOI:10.1080/0972060x.2007.10643580	5317844	CC1CCC(CC2=C1CCC2C)C(=C)C	Low	No
Coriandrum sativum	leaf	IMPHY009367	1-Pentadecanol	DOI:10.1080/0972060x.2008.10643676	12397	CCCCCCCCCCCCCCCO	High	Yes
Coriandrum sativum	leaf	IMPHY009389	Pentadecane	DOI:10.1080/0972-060x.2004.10643364	12391	CCCCCCCCCCCCCCC	Low	No
Coriandrum sativum	leaf	IMPHY009626	2-Nonanol	DOI:10.1080/0972060x.2011.10643979	12367	CCCCCCCC(C)O	High	Yes
Coriandrum sativum	leaf	IMPHY009642	2-Nonanone	DOI:10.1080/0972060x.2011.10643979	13187	CCCCCCCC(=O)C	High	Yes
Coriandrum sativum	leaf	IMPHY009689	3-Decanone	DOI:10.1080/0972060x.2011.10643979	13576	CCCCCCCC(=O)CC	High	Yes
Coriandrum sativum	leaf	IMPHY009700	1-Tridecanol	DOI:10.1080/0972-060x.2004.10643364, DOI:10.1080/0972060x.2008.10643676	8207	CCCCCCCCCCCCCO	High	Yes
Coriandrum sativum	leaf	IMPHY009739	5-Isopropylbicyclo[3.1.0]hexan-2-one	DOI:10.1080/0972060x.2011.10643979	92784	CC(C)C12CCC(=O)C1C2	High	Yes
Coriandrum sativum	leaf	IMPHY009751	1-Heptanol	DOI:10.1080/0972060x.2008.10643676	8129	CCCCCCCO	High	Yes
Coriandrum sativum	leaf	IMPHY009778	1-Isopropyl-4-methylenebicyclo[3.1.0]hex-2-ene	DOI:10.1080/0972060x.2007.10643580	524198	CC(C)C12CC1C(=C)C=C2	Low	Yes
Coriandrum sativum	leaf	IMPHY009858	1-Undecanol	DOI:10.1080/0972-060x.2004.10643364, DOI:10.1080/0972060x.2008.10643676, DOI:10.1080/0972060x.2011.10643979	8184	CCCCCCCCCCCO	High	Yes
Coriandrum sativum	leaf	IMPHY009859	Octadecanal	DOI:10.1080/0972060x.2011.10643979	12533	CCCCCCCCCCCCCCCCCC=O	Low	No
Coriandrum sativum	leaf	IMPHY009867	2-Pentadecenal	DOI:10.1080/0972-060x.2004.10643364, DOI:10.1080/0972060x.2008.10643676	6428898	CCCCCCCCCCCCC=CC=O	High	Yes
Coriandrum sativum	leaf	IMPHY009876	1,4-Diethylbenzene	DOI:10.1080/0972060x.2008.10643676	7734	CCC1=CC=C(C=C1)CC	Low	Yes
Coriandrum sativum	leaf	IMPHY009877	2-Hexadecenal	DOI:10.1080/0972-060x.2004.10643364, DOI:10.1080/0972060x.2008.10643676	5280541	CCCCCCCCCCCCCC=CC=O	High	Yes
Coriandrum sativum	leaf	IMPHY009969	Diethyl disulfide	DOI:10.1080/0972060x.2008.10643676	8077	CCSSCC	High	Yes
Coriandrum sativum	leaf	IMPHY010005	Humulane-1,6-dien-3-ol	DOI:10.1080/0972060x.2007.10643580	5353015	CC1CC(C=C(CCCC(C=C1)(C)C)C)O	High	Yes
Coriandrum sativum	leaf	IMPHY010072	Eucalyptol	DOI:10.1080/0972060x.2007.10643580, DOI:10.1080/0972060x.2011.10643979, DOI:10.1080/10412905.2010.9700259	2758	CC1(C2CCC(O1)(CC2)C)C	High	Yes
Coriandrum sativum	leaf	IMPHY010080	beta-Elemene	DOI:10.1080/0972060x.2007.10643580	6918391	CC(=C)C1CCC(C(C1)C(=C)C)(C)C=C	Low	No
Coriandrum sativum	leaf	IMPHY010535	(7S)-4-methoxy-7-methyl-7,8-dihydrofuro[2,3-g]isochromen-5-one	ISBN:9788172361150	14134312	CC1CC2=CC3=C(C=CO3)C(=C2C(=O)O1)OC	High	Yes
Coriandrum sativum	leaf	IMPHY010811	9-Decen-1-OL	DOI:10.1080/0972060x.2011.10643979	25612	C=CCCCCCCCCO	High	Yes
Coriandrum sativum	leaf	IMPHY011002	3-Methyl-2-pentanol	DOI:10.1080/0972060x.2008.10643676	11261	CCC(C)C(C)O	High	Yes
Coriandrum sativum	leaf	IMPHY011044	trans-2-Dodecen-1-ol	DOI:10.1080/10412905.2010.9700259	5352845	CCCCCCCCCC=CCO	High	Yes
Coriandrum sativum	leaf	IMPHY011392	3-Carene	DOI:10.1080/0972060x.2011.10643979	26049	CC1=CCC2C(C1)C2(C)C	Low	Yes
Coriandrum sativum	leaf	IMPHY011396	4-Carvomenthenol	DOI:10.1080/0972060x.2007.10643580, DOI:10.1080/0972060x.2008.10643676, DOI:10.1080/0972060x.2011.10643979	11230	CC1=CCC(CC1)(C(C)C)O	High	Yes
Coriandrum sativum	leaf	IMPHY011519	alpha-Terpinyl acetate	DOI:10.1080/0972060x.2011.10643979	111037	CC1=CCC(CC1)C(C)(C)OC(=O)C	High	Yes
Coriandrum sativum	leaf	IMPHY011542	beta-Eudesmol	DOI:10.1080/0972060x.2011.10643979	91457	CC12CCCC(=C)C1CC(CC2)C(C)(C)O	High	Yes
Coriandrum sativum	leaf	IMPHY011552	(1R)-2-methyl-5-propan-2-ylbicyclo[3.1.0]hex-2-ene	DOI:10.1080/0972060x.2007.10643580, DOI:10.1080/10412905.2010.9700259	6451618	CC1=CCC2(C1C2)C(C)C	Low	Yes
Coriandrum sativum	leaf	IMPHY011558	Apiole	DOI:10.1080/0972060x.2007.10643580, DOI:10.1080/10412905.2016.1216469	10659	COC1=C2C(=C(C(=C1)CC=C)OC)OCO2	High	Yes
Coriandrum sativum	leaf	IMPHY011562	2-Hexenal	DOI:10.1080/0972-060x.2004.10643364	5281168	CCCC=CC=O	High	Yes
Coriandrum sativum	leaf	IMPHY011564	Germacra-1(10),5-dien-4-ol	DOI:10.1080/0972060x.2007.10643580	101589676	CC1=CCCC(C=CC(CC1)C(C)C)(C)O	High	Yes
Coriandrum sativum	leaf	IMPHY011581	alpha-Selinene	DOI:10.1080/0972060x.2007.10643580	10856614	CC1=CCCC2(C1CC(CC2)C(=C)C)C	Low	No
Coriandrum sativum	leaf	IMPHY011586	(S,1Z,6Z)-8-Isopropyl-1-methyl-5-methylenecyclodeca-1,6-diene	DOI:10.1080/0972060x.2007.10643580, DOI:10.1080/0972060x.2011.10643979	91723653	CC1=CCCC(=C)C=CC(CC1)C(C)C	Low	No
Coriandrum sativum	leaf	IMPHY011588	cis-3-Hexen-1-ol	DOI:10.1080/0972060x.2008.10643676, DOI:10.1080/10412905.2010.9700259	5281167	CCC=CCCO	High	Yes
Coriandrum sativum	leaf	IMPHY011590	d-Borneol	DOI:10.1080/0972060x.2007.10643580, DOI:10.1080/0972060x.2008.10643676, DOI:10.1080/0972060x.2011.10643979, DOI:10.1080/10412905.2010.9700259	61060	CC1(C2CCC1(C(C2)O)C)C	High	Yes
Coriandrum sativum	leaf	IMPHY011599	Terpinolene	DOI:10.1080/0972060x.2007.10643580, DOI:10.1080/0972060x.2011.10643979	11463	CC1=CCC(=C(C)C)CC1	Low	Yes
Coriandrum sativum	leaf	IMPHY011630	cis,cis-Farnesol	DOI:10.1080/0972060x.2011.10643979	1549107	CC(=CCCC(=CCCC(=CCO)C)C)C	Low	No
Coriandrum sativum	leaf	IMPHY011643	alpha-Terpinene	DOI:10.1080/0972060x.2007.10643580, DOI:10.1080/10412905.2010.9700259	7462	CC1=CC=C(CC1)C(C)C	Low	Yes
Coriandrum sativum	leaf	IMPHY011647	Geranyl acetate	DOI:10.1080/0972060x.2007.10643580, DOI:10.1080/0972060x.2011.10643979	1549026	CC(=CCCC(=CCOC(=O)C)C)C	High	Yes
Coriandrum sativum	leaf	IMPHY011648	Neryl acetate	DOI:10.1080/0972060x.2011.10643979, DOI:10.1080/0972060x.2018.1526130, DOI:10.1080/10412905.2010.9700259	1549025	CC(=CCCC(=CCOC(=O)C)C)C	High	Yes
Coriandrum sativum	leaf	IMPHY011694	2-Hexen-1-OL	DOI:10.1080/0972060x.2008.10643676	5318042	CCCC=CCO	High	Yes
Coriandrum sativum	leaf	IMPHY011707	beta-Carotene	ISBN:9788172361150	5280489	CC1=C(C(CCC1)(C)C)C=CC(=CC=CC(=CC=CC=C(C)C=CC=C(C)C=CC2=C(CCCC2(C)C)C)C)C	High	No
Coriandrum sativum	leaf	IMPHY011714	Methyl cinnamate	DOI:10.1080/0972060x.2011.10643979	637520	COC(=O)C=CC1=CC=CC=C1	High	Yes
Coriandrum sativum	leaf	IMPHY011749	Humulene epoxide II	DOI:10.1080/0972060x.2007.10643580	10704181	CC1=CCC(C=CCC2(C(O2)CC1)C)(C)C	High	Yes
Coriandrum sativum	leaf	IMPHY011761	Humulene	DOI:10.1080/0972060x.2007.10643580, DOI:10.1080/0972060x.2011.10643979	5281520	CC1=CCC(C=CCC(=CCC1)C)(C)C	Low	No
Coriandrum sativum	leaf	IMPHY011763	Anethole	DOI:10.1080/0972060x.2007.10643580, DOI:10.1080/0972060x.2011.10643979	637563	CC=CC1=CC=C(C=C1)OC	High	Yes
Coriandrum sativum	leaf	IMPHY011789	Citral	DOI:10.1080/0972060x.2007.10643580, DOI:10.1080/0972060x.2011.10643979	638011	CC(=CCCC(=CC=O)C)C	High	Yes
Coriandrum sativum	leaf	IMPHY011790	Neral	DOI:10.1080/0972060x.2008.10643676	643779	CC(=CCCC(=CC=O)C)C	High	Yes
Coriandrum sativum	leaf	IMPHY011792	gamma-Muurolene	DOI:10.1080/0972060x.2007.10643580	12313020	CC1=CC2C(CC1)C(=C)CCC2C(C)C	Low	No
Coriandrum sativum	leaf	IMPHY011793	(+)-gamma-Cadinene	DOI:10.1080/0972060x.2007.10643580	6432404	CC1=CC2C(CC1)C(=C)CCC2C(C)C	Low	No
Coriandrum sativum	leaf	IMPHY011817	alpha-Farnesene	DOI:10.1080/0972060x.2007.10643580	5281516	CC(=CCCC(=CCC=C(C)C=C)C)C	Low	No
Coriandrum sativum	leaf	IMPHY011957	(+)-delta-Cadinene	DOI:10.1080/0972060x.2007.10643580	441005	CC1=CC2C(CCC(=C2CC1)C)C(C)C	Low	No
Coriandrum sativum	leaf	IMPHY011965	(+)-beta-Phellandrene	DOI:10.1080/0972060x.2007.10643580, DOI:10.1080/0972060x.2011.10643979, DOI:10.1080/10412905.2016.1216469	442484	CC(C)C1CCC(=C)C=C1	Low	Yes
Coriandrum sativum	leaf	IMPHY011973	(-)-cis-Carveol	DOI:10.1080/0972060x.2011.10643979, DOI:10.1080/10412905.2016.1216469	330573	CC1=CCC(CC1O)C(=C)C	High	Yes
Coriandrum sativum	leaf	IMPHY011988	(-)-trans-Carveol	DOI:10.1080/10412905.2016.1216469	94221	CC1=CCC(CC1O)C(=C)C	High	Yes
Coriandrum sativum	leaf	IMPHY012036	Camphor	DOI:10.1080/0972060x.2007.10643580, DOI:10.1080/0972060x.2011.10643979, DOI:10.1080/10412905.2010.9700259	2537	CC1(C2CCC1(C(=O)C2)C)C	High	Yes
Coriandrum sativum	leaf	IMPHY012058	Linalool	DOI:10.1080/0972060x.2007.10643580, DOI:10.1080/0972060x.2008.10643676, DOI:10.1080/0972060x.2011.10643979, DOI:10.1080/0972060x.2018.1526130	6549	CC(=CCCC(C)(C=C)O)C	High	Yes
Coriandrum sativum	leaf	IMPHY012061	alpha-Pinene	DOI:10.1080/0972060x.2007.10643580, DOI:10.1080/0972060x.2008.10643676, DOI:10.1080/0972060x.2011.10643979, DOI:10.1080/0972060x.2018.1526130, DOI:10.1080/10412905.2010.9700259, DOI:10.1080/10412905.2016.1216469	6654	CC1=CCC2CC1C2(C)C	Low	Yes
Coriandrum sativum	leaf	IMPHY012075	Carvone	DOI:10.1080/0972060x.2011.10643979, DOI:10.1080/10412905.2016.1216469	7439	CC1=CCC(CC1=O)C(=C)C	High	Yes
Coriandrum sativum	leaf	IMPHY012086	Citronellal	DOI:10.1080/0972060x.2007.10643580	7794	CC(CCC=C(C)C)CC=O	High	Yes
Coriandrum sativum	leaf	IMPHY012104	Citronellol	DOI:10.1080/0972060x.2007.10643580, DOI:10.1080/0972060x.2011.10643979	8842	CC(CCC=C(C)C)CCO	High	Yes
Coriandrum sativum	leaf	IMPHY012147	beta-Pinene	DOI:10.1080/0972060x.2007.10643580, DOI:10.1080/0972060x.2011.10643979, DOI:10.1080/0972060x.2018.1526130, DOI:10.1080/10412905.2010.9700259	14896	CC1(C2CCC(=C)C1C2)C	Low	Yes
Coriandrum sativum	leaf	IMPHY012152	alpha-Fenchol	DOI:10.1080/0972060x.2007.10643580	439711	CC1(C2CCC(C2)(C1O)C)C	High	Yes
Coriandrum sativum	leaf	IMPHY012160	alpha-Terpineol	DOI:10.1080/0972060x.2007.10643580, DOI:10.1080/0972060x.2008.10643676, DOI:10.1080/0972060x.2011.10643979, DOI:10.1080/10412905.2010.9700259	17100	CC1=CCC(CC1)C(C)(C)O	High	Yes
Coriandrum sativum	leaf	IMPHY012165	Sabinene	DOI:10.1080/0972060x.2007.10643580, DOI:10.1080/0972060x.2008.10643676, DOI:10.1080/0972060x.2011.10643979, DOI:10.1080/10412905.2010.9700259	18818	CC(C)C12CCC(=C)C1C2	Low	Yes
Coriandrum sativum	leaf	IMPHY012168	(1S,2S,6S,7R,8R)-1,3-dimethyl-8-propan-2-yltricyclo[4.4.0.02,7]dec-3-ene	DOI:10.1080/0972060x.2007.10643580	101607926	CC1=CCC2C3C1C2(CCC3C(C)C)C	Low	Yes
Coriandrum sativum	leaf	IMPHY012179	(2S,4R)-4-methyl-2-(2-methylprop-1-en-1-yl)tetrahydro-2H-pyran	DOI:10.1080/0972060x.2008.10643676	1712087	CC1CCOC(C1)C=C(C)C	High	Yes
Coriandrum sativum	leaf	IMPHY012243	2-Octylfuran	DOI:10.1080/0972060x.2008.10643676	77845	CCCCCCCCC1=CC=CO1	High	Yes
Coriandrum sativum	leaf	IMPHY012268	1-Nonen-3-ol	DOI:10.1080/0972060x.2008.10643676	89560	CCCCCCC(C=C)O	High	Yes
Coriandrum sativum	leaf	IMPHY012586	(-)-alpha-Cadinol	DOI:10.1080/0972060x.2007.10643580, DOI:10.1080/0972060x.2011.10643979	6431302	CC1=CC2C(CCC(C2CC1)(C)O)C(C)C	High	Yes
Coriandrum sativum	leaf	IMPHY012589	3-(1,5-Dimethyl-4-hexenyl)-6-methylene-1-cyclohexene	DOI:10.1080/0972060x.2007.10643580	519764	CC(CCC=C(C)C)C1CCC(=C)C=C1	Low	No
Coriandrum sativum	leaf	IMPHY012598	Aristolene	DOI:10.1080/0972060x.2007.10643580	530421	CC1CCCC2=CCC3C(C12C)C3(C)C	Low	No
Coriandrum sativum	leaf	IMPHY012654	Nerol	DOI:10.1080/0972060x.2007.10643580, DOI:10.1080/0972060x.2008.10643676, DOI:10.1080/0972060x.2011.10643979, DOI:10.1080/0972060x.2018.1526130	643820	CC(=CCCC(=CCO)C)C	High	Yes
Coriandrum sativum	leaf	IMPHY012665	Levomenol	DOI:10.1080/0972060x.2007.10643580	442343	CC1=CCC(CC1)C(C)(CCC=C(C)C)O	High	Yes
Coriandrum sativum	leaf	IMPHY012667	Caryophyllene oxide	DOI:10.1080/0972060x.2007.10643580	1742210	CC1(CC2C1CCC3(C(O3)CCC2=C)C)C	High	Yes
Coriandrum sativum	leaf	IMPHY012712	Phytol	DOI:10.1080/10412905.2016.1216469	5280435	CC(C)CCCC(C)CCCC(C)CCCC(=CCO)C	Low	No
Coriandrum sativum	leaf	IMPHY012914	trans-Sabinyl acetate	DOI:10.1080/0972060x.2007.10643580	6430313	CC(C)C12CC1C(=C)C(C2)OC(=O)C	High	Yes
Coriandrum sativum	leaf	IMPHY012920	2-Furanmethanol, 5-ethenyltetrahydro-alpha,alpha,5-trimethyl-, cis-	DOI:10.1080/0972060x.2011.10643979	11116492	CC1(CCC(O1)C(C)(C)O)C=C	High	Yes
Coriandrum sativum	leaf	IMPHY013080	alpha-Calacorene	DOI:10.1080/0972060x.2007.10643580	12302243	CC1=CCC(C2=C1C=CC(=C2)C)C(C)C	Low	No
Coriandrum sativum	leaf	IMPHY013805	2-Phenylethyl hexanoate	DOI:10.1080/0972060x.2007.10643580	61384	CCCCCC(=O)OCCC1=CC=CC=C1	High	Yes
Coriandrum sativum	leaf	IMPHY013809	3,7-Dimethyloct-6-en-1-yn-3-ol	DOI:10.1080/0972060x.2011.10643979	62842	CC(=CCCC(C)(C#C)O)C	High	Yes
Coriandrum sativum	leaf	IMPHY013836	Fenchone	DOI:10.1080/0972060x.2007.10643580	14525	CC1(C2CCC(C2)(C1=O)C)C	High	Yes
Coriandrum sativum	leaf	IMPHY013861	2-Tetradecenal	DOI:10.1080/0972-060x.2004.10643364, DOI:10.1080/0972060x.2008.10643676, ISBN:9788172362133	5283366	CCCCCCCCCCCC=CC=O	High	Yes
Coriandrum sativum	leaf	IMPHY014081	trans-4-Decen-1-al	DOI:10.1080/0972060x.2011.10643979	5702654	CCCCCC=CCCC=O	High	Yes
Coriandrum sativum	leaf	IMPHY014082	cis-4-Decen-1-ol	DOI:10.1080/0972060x.2011.10643979	5362798	CCCCCC=CCCCO	High	Yes
Coriandrum sativum	leaf	IMPHY014087	trans-2-Tridecen-1-ol	DOI:10.1080/0972060x.2008.10643676	5364949	CCCCCCCCCCC=CCO	High	Yes
Coriandrum sativum	leaf	IMPHY014708	beta-Selinene	DOI:10.1080/0972060x.2007.10643580	442393	CC(=C)C1CCC2(CCCC(=C)C2C1)C	Low	No
Coriandrum sativum	leaf	IMPHY014718	cis-4-Decenal	DOI:10.1080/0972060x.2008.10643676, DOI:10.1080/0972060x.2011.10643979	5362620	CCCCCC=CCCC=O	High	Yes
Coriandrum sativum	leaf	IMPHY014811	alpha-Phellandrene	DOI:10.1080/0972060x.2007.10643580, DOI:10.1080/0972060x.2011.10643979, DOI:10.1080/10412905.2016.1216469	7460	CC1=CCC(C=C1)C(C)C	Low	Yes
Coriandrum sativum	leaf	IMPHY014817	Aromadendrene	DOI:10.1080/0972060x.2007.10643580	91354	CC1CCC2C1C3C(C3(C)C)CCC2=C	Low	Yes
Coriandrum sativum	leaf	IMPHY014831	beta-Caryophyllene	DOI:10.1080/0972060x.2007.10643580, DOI:10.1080/0972060x.2011.10643979, DOI:10.1080/10412905.2010.9700259	5281515	CC1=CCCC(=C)C2CC(C2CC1)(C)C	Low	No
Coriandrum sativum	leaf	IMPHY014847	Bornyl acetate	DOI:10.1080/0972060x.2007.10643580, DOI:10.1080/0972060x.2011.10643979	6448	CC(=O)OC1CC2CCC1(C2(C)C)C	High	Yes
Coriandrum sativum	leaf	IMPHY014852	Camphene	DOI:10.1080/0972060x.2007.10643580, DOI:10.1080/0972060x.2008.10643676, DOI:10.1080/0972060x.2011.10643979	6616	CC1(C2CCC(C2)C1=C)C	Low	Yes
Coriandrum sativum	leaf	IMPHY014885	1-Isopropyl-4,7-dimethyl-1,3,4,5,6,8a-hexahydro-4a(2H)-naphthalenol	DOI:10.1080/0972060x.2007.10643580	519857	CC1CCC(C2C1(CCC(=C2)C)O)C(C)C	High	Yes
Coriandrum sativum	leaf	IMPHY014907	6-Epi-beta-bisabolol	DOI:10.1080/0972060x.2011.10643979	12300148	CC1=CCC(CC1)(C(C)CCC=C(C)C)O	High	Yes
Coriandrum sativum	leaf	IMPHY014923	Geraniol	DOI:10.1080/0972060x.2007.10643580, DOI:10.1080/0972060x.2008.10643676, DOI:10.1080/0972060x.2011.10643979	637566	CC(=CCCC(=CCO)C)C	High	Yes
Coriandrum sativum	leaf	IMPHY014988	Limonene	DOI:10.1080/0972060x.2007.10643580, DOI:10.1080/0972060x.2011.10643979, DOI:10.1080/0972060x.2018.1526130, DOI:10.1080/10412905.2016.1216469	22311	CC1=CCC(CC1)C(=C)C	Low	Yes
Coriandrum sativum	leaf	IMPHY015003	Menthol	DOI:10.1080/0972060x.2011.10643979	1254	CC1CCC(C(C1)O)C(C)C	High	Yes
Coriandrum sativum	leaf	IMPHY015004	Menthone	DOI:10.1080/10412905.2016.1216469	26447	CC1CCC(C(=O)C1)C(C)C	High	Yes
Coriandrum sativum	leaf	IMPHY015016	alpha-Muurolol	DOI:10.1080/0972060x.2007.10643580	91753440	CC1=CC2C(CCC(C2CC1)(C)O)C(C)C	High	Yes
Coriandrum sativum	leaf	IMPHY015022	Nerolidol	DOI:10.1080/0972060x.2007.10643580	5284507	CC(=CCCC(=CCCC(C)(C=C)O)C)C	High	Yes
Coriandrum sativum	leaf	IMPHY015040	3-Pinanone	DOI:10.1080/0972060x.2007.10643580	11038	CC1C2CC(C2(C)C)CC1=O	High	Yes
Coriandrum sativum	leaf	IMPHY015062	(+)-cis-Sabinol	DOI:10.1080/10412905.2016.1216469	94147	CC(C)C12CC1C(=C)C(C2)O	High	Yes
Coriandrum sativum	leaf	IMPHY015123	alpha-Copaene	DOI:10.1080/0972060x.2007.10643580	70678558	CC1=CCC2C3C1C2(CCC3C(C)C)C	Low	Yes
Coriandrum sativum	leaf	IMPHY015157	12-Tridecenal	DOI:10.1080/0972060x.2008.10643676	57284057	C=CCCCCCCCCCCC=O	High	Yes
Coriandrum sativum	leaf	IMPHY015265	2-Hexylfuran	DOI:10.1080/0972060x.2008.10643676	77408	CCCCCCC1=CC=CO1	High	Yes
Coriandrum sativum	leaf	IMPHY015271	2-Methyloctan-1-ol	DOI:10.1080/0972060x.2008.10643676	102495	CCCCCCC(C)CO	High	Yes
Coriandrum sativum	leaf	IMPHY015330	3-Eicosyne	DOI:10.1080/0972060x.2007.10643580	549159	CCCCCCCCCCCCCCCCC#CCC	Low	No
Coriandrum sativum	leaf	IMPHY015370	Dodec-4-enal	DOI:10.1080/0972060x.2008.10643676	121780	CCCCCCCC=CCCC=O	High	Yes
Coriandrum sativum	leaf	IMPHY015380	4-Methyl-2-pentanol	DOI:10.1080/0972060x.2008.10643676	7910	CC(C)CC(C)O	High	Yes
Coriandrum sativum	leaf	IMPHY015405	5-Decanol	DOI:10.1080/0972060x.2008.10643676	99868	CCCCCC(CCCC)O	High	Yes
Coriandrum sativum	leaf	IMPHY015451	Isodecenal	DOI:10.1080/0972060x.2008.10643676	53903190	CC(C)CCCCC=CC=O	High	Yes
Coriandrum sativum	leaf	IMPHY015592	Cyclooctanol	DOI:10.1080/0972060x.2008.10643676	12766	C1CCCC(CCC1)O	High	Yes
Coriandrum sativum	leaf	IMPHY015599	1-Decen-3-ol	DOI:10.1080/0972060x.2008.10643676	170977	CCCCCCCC(C=C)O	High	Yes
Coriandrum sativum	leaf	IMPHY015634	trans-2-Undecen-1-ol	DOI:10.1080/0972-060x.2004.10643364, DOI:10.1080/0972060x.2008.10643676	5365004	CCCCCCCCC=CCO	High	Yes
Coriandrum sativum	leaf	IMPHY015874	1,2-Diethylbenzene	DOI:10.1080/0972060x.2008.10643676	8657	CCC1=CC=CC=C1CC	Low	Yes
Coriandrum sativum	leaf	IMPHY015953	3,7-Dimethyloctan-3-ol	DOI:10.1080/0972060x.2008.10643676	6548	CCC(C)(CCCC(C)C)O	High	Yes
Coriandrum sativum	leaf	IMPHY016000	2-Decen-1-ol, (Z)-	DOI:10.1080/0972060x.2008.10643676	5364953	CCCCCCCC=CCO	High	Yes
Coriandrum sativum	leaf	IMPHY016006	(Z)-beta-Ocimene epoxide	DOI:10.1080/10412905.2010.9700259	14701631	CC(=CCC1C(O1)(C)C)C=C	High	Yes
Coriandrum sativum	leaf	IMPHY016012	Allo-Aromadendrene	DOI:10.1080/0972060x.2007.10643580	42608158	CC1CCC2C1C3C(C3(C)C)CCC2=C	Low	Yes
Coriandrum sativum	leaf	IMPHY016865	Tetrahydroionol	DOI:10.1080/0972060x.2018.1526130	107272	CC1CCCC(C1CCC(C)O)(C)C	High	Yes
Coriandrum sativum	leaf	IMPHY016956	2-Phenylethyl pivalate	DOI:10.1080/0972060x.2007.10643580	105516	CC(C)(C)C(=O)OCCC1=CC=CC=C1	High	Yes
Coriandrum sativum	leaf	IMPHY017125	3-Dodecanone	DOI:10.1080/0972060x.2011.10643979	15229	CCCCCCCCCC(=O)CC	High	Yes
Coriandrum sativum	leaf	IMPHY017169	2-Butene-1,4-diol	DOI:10.1080/0972060x.2008.10643676	175854	C(C=CCO)O	High	No
Coriandrum sativum	leaf	IMPHY017207	3,5,5-Trimethylhexanal	DOI:10.1080/0972060x.2008.10643676	21574	CC(CC=O)CC(C)(C)C	High	Yes
Coriandrum sativum	leaf	IMPHY017239	Phenethyl 2-furoate	DOI:10.1080/0972060x.2007.10643580	251531	C1=CC=C(C=C1)CCOC(=O)C2=CC=CO2	High	Yes
Coriandrum sativum	leaf	IMPHY017423	(3E)-2,6-dimethylhepta-3,5-dien-2-ol	DOI:10.1080/0972060x.2007.10643580	5369969	CC(=CC=CC(C)(C)O)C	High	Yes
Coriandrum sativum	leaf	IMPHY017730	1,3,5-Triethylbenzene	DOI:10.1080/0972060x.2008.10643676	7602	CCC1=CC(=CC(=C1)CC)CC	Low	Yes
Coriandrum sativum	leaf	IMPHY017796	9-Methyldec-2-enal	DOI:10.1080/0972060x.2008.10643676	87291688	CC(C)CCCCCC=CC=O	High	Yes
Coriandrum sativum	seed	IMPHY000060	Myristic acid	DOI:10.1002/ffj.1608, DOI:10.1080/0972-060x.2004.10643379, DOI:10.1080/0972060x.2018.1470943, DOI:10.1080/10412905.1996.9700565, ISBN:9788185042114	11005	CCCCCCCCCCCCCC(=O)O	High	Yes
Coriandrum sativum	seed	IMPHY000099	Myrtenol	DOI:10.1080/0972060x.2011.10643979	10582	CC1(C2CC=C(C1C2)CO)C	High	Yes
Coriandrum sativum	seed	IMPHY000399	beta-Bisabolene	DOI:10.1002/ffj.1608, DOI:10.1080/0972060x.2011.10643979	10104370	CC1=CCC(CC1)C(=C)CCC=C(C)C	Low	No
Coriandrum sativum	seed	IMPHY000795	Octanal	DOI:10.1080/0972-060x.2004.10643379, DOI:10.1080/0972060x.2011.10643979, DOI:10.1080/0972060x.2014.890084	454	CCCCCCCC=O	High	Yes
Coriandrum sativum	seed	IMPHY001144	Dillapiol	DOI:10.1080/10412905.1996.9700565	10231	COC1=C(C2=C(C=C1CC=C)OCO2)OC	High	Yes
Coriandrum sativum	seed	IMPHY001172	Coriandrone D	ISBN:9788171360536	101995281	CC1CC2=CC(=C(C(=C2C(=O)O1)O)CC(C(C)(C)O)OC(=O)C)OC	High	No
Coriandrum sativum	seed	IMPHY001173	Coriandrone E	ISBN:9788171360536	101995282	CC1C(C2=CC3=C(C=CO3)C(=C2C(=O)O1)OC)O	High	Yes
Coriandrum sativum	seed	IMPHY001230	Coriandrone C	ISBN:9788171360536	101995280	COC1=C2C(=CC3=C1C=CO3)C=C(OC2=O)CO	High	Yes
Coriandrum sativum	seed	IMPHY001246	Carvacrol	DOI:10.1080/0972060x.2011.10643979	10364	CC1=C(C=C(C=C1)C(C)C)O	High	Yes
Coriandrum sativum	seed	IMPHY001516	Decane	DOI:10.1080/0972060x.2016.1256234	15600	CCCCCCCCCC	Low	Yes
Coriandrum sativum	seed	IMPHY001854	3-Methylbutanal	DOI:10.1002/ffj.1608	11552	CC(C)CC=O	High	Yes
Coriandrum sativum	seed	IMPHY001931	Vanillin	DOI:10.1080/0972060x.2018.1470943	1183	COC1=C(C=CC(=C1)C=O)O	High	Yes
Coriandrum sativum	seed	IMPHY002082	Isovanillin	DOI:10.1002/ffj.1608	12127	COC1=C(C=C(C=C1)C=O)O	High	Yes
Coriandrum sativum	seed	IMPHY002386	Coriandrinonediol	ISBN:9788171360536, ISBN:9788185042114			High	No
Coriandrum sativum	seed	IMPHY002667	Pentadecanoic acid	DOI:10.1002/ffj.1608, DOI:10.1080/0972060x.2018.1470943	13849	CCCCCCCCCCCCCCC(=O)O	High	Yes
Coriandrum sativum	seed	IMPHY002825	2-(4-Methylphenyl)propan-2-ol	DOI:10.1080/0972060x.2011.10643979	14529	CC1=CC=C(C=C1)C(C)(C)O	High	Yes
Coriandrum sativum	seed	IMPHY002875	Undecane	DOI:10.1080/0972060x.2011.10643979	14257	CCCCCCCCCCC	Low	No
Coriandrum sativum	seed	IMPHY002983	1-Hexadecanol	DOI:10.1080/0972060x.2011.10643979	2682	CCCCCCCCCCCCCCCCO	High	Yes
Coriandrum sativum	seed	IMPHY003016	Lauric acid	DOI:10.1080/0972060x.2009.10643724, ISBN:9788185042145	3893	CCCCCCCCCCCC(=O)O	High	Yes
Coriandrum sativum	seed	IMPHY003040	Tridecanal	DOI:10.1080/0972060x.2009.10643724	25311	CCCCCCCCCCCCC=O	High	Yes
Coriandrum sativum	seed	IMPHY003104	Decanoic acid	DOI:10.1080/0972060x.2018.1470943	2969	CCCCCCCCCC(=O)O	High	Yes
Coriandrum sativum	seed	IMPHY003398	Myristicin	DOI:10.1080/0972060x.2016.1256234, DOI:10.1080/0972060x.2018.1470943	4276	COC1=CC(=CC2=C1OCO2)CC=C	High	Yes
Coriandrum sativum	seed	IMPHY003485	Myrcene	DOI:10.1002/ffj.1608, DOI:10.1080/0972-060x.2004.10643379, DOI:10.1080/0972060x.2009.10643724, DOI:10.1080/0972060x.2011.10643910, DOI:10.1080/0972060x.2011.10643979, DOI:10.1080/10412905.1996.9700565, DOI:10.1080/10412905.1998.9700977	31253	CC(=CCCC(=C)C=C)C	Low	Yes
Coriandrum sativum	seed	IMPHY003525	Nonanal	DOI:10.1080/0972060x.2011.10643979, DOI:10.1080/10412905.1998.9700977	31289	CCCCCCCCC=O	High	Yes
Coriandrum sativum	seed	IMPHY003537	Tetradecanal	DOI:10.1080/0972060x.2009.10643724, DOI:10.1080/0972060x.2011.10643979, DOI:10.1080/10412905.1996.9700565	31291	CCCCCCCCCCCCCC=O	High	Yes
Coriandrum sativum	seed	IMPHY003545	4-Isopropylbenzaldehyde	DOI:10.1002/ffj.1608	326	CC(C)C1=CC=C(C=C1)C=O	High	Yes
Coriandrum sativum	seed	IMPHY003616	Bicyclogermacrene	DOI:10.1080/10412905.1996.9700565	13894537	CC1=CCCC(=CC2C(C2(C)C)CC1)C	Low	No
Coriandrum sativum	seed	IMPHY003807	(E)-alpha-bisabolene	DOI:10.1080/0972060x.2018.1470943	5315468	CC1=CCC(CC1)C(=CCC=C(C)C)C	Low	No
Coriandrum sativum	seed	IMPHY003915	2-Decenal	DOI:10.1080/0972060x.2011.10643979, DOI:10.1080/0972060x.2016.1256234	5283345	CCCCCCCC=CC=O	High	Yes
Coriandrum sativum	seed	IMPHY003979	beta-Sitostenone	DOI:10.1002/ffj.1608	60123241	CCC(CCC(C)C1CCC2C1(CCC3C2CCC4=CC(=O)CCC34C)C)C(C)C	Low	No
Coriandrum sativum	seed	IMPHY003982	gamma-Terpinene	DOI:10.1002/ffj.1608, DOI:10.1080/0972-060x.2004.10643379, DOI:10.1080/0972060x.2009.10643724, DOI:10.1080/0972060x.2011.10643910, DOI:10.1080/0972060x.2011.10643979, DOI:10.1080/0972060x.2018.1470943, DOI:10.1080/10412905.1996.9700565, DOI:10.1080/10412905.1998.9700977	7461	CC1=CCC(=CC1)C(C)C	Low	Yes
Coriandrum sativum	seed	IMPHY004055	Choline	ISBN:9780387706375	305	C[N+](C)(C)CCO	Low	No
Coriandrum sativum	seed	IMPHY004077	Verbenone	DOI:10.1002/ffj.1608	29025	CC1=CC(=O)C2CC1C2(C)C	High	Yes
Coriandrum sativum	seed	IMPHY004426	2-Dodecenal	DOI:10.1080/0972060x.2009.10643724, DOI:10.1080/0972060x.2016.1256234	5283361	CCCCCCCCCC=CC=O	High	Yes
Coriandrum sativum	seed	IMPHY004541	3-Octyl acetate	DOI:10.1080/0972060x.2011.10643979	521238	CCCCCC(CC)OC(=O)C	High	Yes
Coriandrum sativum	seed	IMPHY004631	Stearic acid	DOI:10.1080/10412905.1996.9700565	5281	CCCCCCCCCCCCCCCCCC(=O)O	High	No
Coriandrum sativum	seed	IMPHY004634	Myristoleic acid	ISBN:9788185042145	5281119	CCCCC=CCCCCCCCC(=O)O	High	Yes
Coriandrum sativum	seed	IMPHY004914	Glyceryl monooleate	DOI:10.1080/0972060x.2018.1470943	5283468	CCCCCCCCC=CCCCCCCCC(=O)OCC(CO)O	High	Yes
Coriandrum sativum	seed	IMPHY005263	1-Tricosanol	ISBN:9788171360536	18431	CCCCCCCCCCCCCCCCCCCCCCCO	Low	No
Coriandrum sativum	seed	IMPHY005541	1,4,4-Trimethyl-8-methylene-1,5-cycloundecadiene	DOI:10.1080/0972060x.2011.10643979	21159064	CC1=CCC(C=CCC(=C)CCC1)(C)C	Low	No
Coriandrum sativum	seed	IMPHY005561	2-Dodecenoic acid	DOI:10.1080/0972060x.2018.1470943	5282729	CCCCCCCCCC=CC(=O)O	High	Yes
Coriandrum sativum	seed	IMPHY005583	Geranylgeraniol	DOI:10.1080/0972060x.2018.1470943	5281365	CC(=CCCC(=CCCC(=CCCC(=CCO)C)C)C)C	High	No
Coriandrum sativum	seed	IMPHY005653	2-Octanol	DOI:10.1080/0972060x.2011.10643979	20083	CCCCCCC(C)O	High	Yes
Coriandrum sativum	seed	IMPHY005798	Curlone	DOI:10.1002/ffj.1608	196216	CC(CC(=O)C=C(C)C)C1CCC(=C)C=C1	High	Yes
Coriandrum sativum	seed	IMPHY006039	1,2,4-Trimethylbenzene	DOI:10.1080/0972060x.2011.10643979	7247	CC1=CC(=C(C=C1)C)C	Low	Yes
Coriandrum sativum	seed	IMPHY006145	p-Cymene	DOI:10.1002/ffj.1608, DOI:10.1080/0972-060x.2004.10643379, DOI:10.1080/0972060x.2009.10643724, DOI:10.1080/0972060x.2011.10643910, DOI:10.1080/0972060x.2011.10643979, DOI:10.1080/0972060x.2018.1470943, DOI:10.1080/10412905.1996.9700565, DOI:10.1080/10412905.1998.9700977	7463	CC1=CC=C(C=C1)C(C)C	Low	Yes
Coriandrum sativum	seed	IMPHY006325	Myrtenal	DOI:10.1080/10412905.1996.9700565	61130	CC1(C2CC=C(C1C2)C=O)C	High	Yes
Coriandrum sativum	seed	IMPHY006486	Squalene	DOI:10.1002/ffj.1608, DOI:10.1080/0972060x.2018.1470943	638072	CC(=CCCC(=CCCC(=CCCC=C(C)CCC=C(C)CCC=C(C)C)C)C)C	High	Yes
Coriandrum sativum	seed	IMPHY006550	Thymol	DOI:10.1080/0972060x.2011.10643979, ISBN:9788171360536, ISBN:9788185042084	6989	CC1=CC(=C(C=C1)C(C)C)O	High	Yes
Coriandrum sativum	seed	IMPHY006558	1-Triacontanol	ISBN:9788171360536	68972	CCCCCCCCCCCCCCCCCCCCCCCCCCCCCCO	Low	No
Coriandrum sativum	seed	IMPHY006696	Methyleugenol	DOI:10.1080/0972060x.2011.10643979	7127	COC1=C(C=C(C=C1)CC=C)OC	High	Yes
Coriandrum sativum	seed	IMPHY006947	1-Decanol	DOI:10.1080/0972060x.2011.10643979	8174	CCCCCCCCCCO	High	Yes
Coriandrum sativum	seed	IMPHY006951	Eicosane	DOI:10.1080/0972060x.2018.1470943	8222	CCCCCCCCCCCCCCCCCCCC	Low	No
Coriandrum sativum	seed	IMPHY006970	Decanal	DOI:10.1080/0972060x.2009.10643724, DOI:10.1080/0972060x.2011.10643979, DOI:10.1080/0972060x.2014.890084, DOI:10.1080/10412905.1996.9700565, DOI:10.1080/10412905.1998.9700977	8175	CCCCCCCCCC=O	High	Yes
Coriandrum sativum	seed	IMPHY007067	Linalyl acetate	DOI:10.1080/0972060x.2011.10643910, DOI:10.1080/0972060x.2011.10643979, ISBN:9788171360536, ISBN:9788185042084	8294	CC(=CCCC(C)(C=C)OC(=O)C)C	High	Yes
Coriandrum sativum	seed	IMPHY007068	Undecanoic acid	DOI:10.1002/ffj.1608	8180	CCCCCCCCCCC(=O)O	High	Yes
Coriandrum sativum	seed	IMPHY007076	Undecanal	DOI:10.1002/ffj.1608, DOI:10.1080/0972060x.2009.10643724, DOI:10.1080/0972060x.2011.10643979, DOI:10.1080/10412905.1996.9700565	8186	CCCCCCCCCCC=O	High	Yes
Coriandrum sativum	seed	IMPHY007100	1-Dodecanol	DOI:10.1080/0972060x.2011.10643979	8193	CCCCCCCCCCCCO	High	Yes
Coriandrum sativum	seed	IMPHY007186	Heptanal	DOI:10.1080/0972060x.2011.10643979, DOI:10.1080/0972060x.2014.890084	8130	CCCCCCC=O	High	Yes
Coriandrum sativum	seed	IMPHY007204	Dodecanal	DOI:10.1002/ffj.1608, DOI:10.1080/0972-060x.2004.10643379, DOI:10.1080/0972060x.2009.10643724, DOI:10.1080/0972060x.2011.10643979, DOI:10.1080/0972060x.2014.890084, DOI:10.1080/10412905.1996.9700565	8194	CCCCCCCCCCCC=O	High	Yes
Coriandrum sativum	seed	IMPHY007276	Nonan-1-ol	DOI:10.1080/0972060x.2011.10643979	8914	CCCCCCCCCO	High	Yes
Coriandrum sativum	seed	IMPHY007327	Palmitic acid	DOI:10.1002/ffj.1608, DOI:10.1080/0972060x.2009.10643724, DOI:10.1080/10412905.1996.9700565, ISBN:9788185042114	985	CCCCCCCCCCCCCCCC(=O)O	High	Yes
Coriandrum sativum	seed	IMPHY007331	6-Methyl-5-hepten-2-one	DOI:10.1002/ffj.1608, ISBN:9788185042084	9862	CC(=CCCC(=O)C)C	High	Yes
Coriandrum sativum	seed	IMPHY007376	beta-Cubebene	DOI:10.1080/0972060x.2011.10643979	93081	CC1CCC(C2C13C2C(=C)CC3)C(C)C	Low	Yes
Coriandrum sativum	seed	IMPHY007421	Citronellyl acetate	DOI:10.1002/ffj.1608	9017	CC(CCC=C(C)C)CCOC(=O)C	High	Yes
Coriandrum sativum	seed	IMPHY007620	1-Octanol	DOI:10.1002/ffj.1608, DOI:10.1080/0972060x.2009.10643724, DOI:10.1080/0972060x.2011.10643979	957	CCCCCCCCO	High	Yes
Coriandrum sativum	seed	IMPHY008937	Vitamin E	DOI:10.1002/ffj.1608	14985	CC1=C(C2=C(CCC(O2)(C)CCCC(C)CCCC(C)CCCC(C)C)C(=C1O)C)C	Low	No
Coriandrum sativum	seed	IMPHY009382	Heneicosane	DOI:10.1080/0972060x.2018.1470943	12403	CCCCCCCCCCCCCCCCCCCCC	Low	No
Coriandrum sativum	seed	IMPHY009413	Triacontane	ISBN:9788171360536	12535	CCCCCCCCCCCCCCCCCCCCCCCCCCCCCC	Low	No
Coriandrum sativum	seed	IMPHY009482	Nonacosane	DOI:10.1002/ffj.1608, DOI:10.1080/0972060x.2018.1470943	12409	CCCCCCCCCCCCCCCCCCCCCCCCCCCCC	Low	No
Coriandrum sativum	seed	IMPHY009484	Hexatriacontane	DOI:10.1080/0972060x.2018.1470943	12412	CCCCCCCCCCCCCCCCCCCCCCCCCCCCCCCCCCCC	Low	No
Coriandrum sativum	seed	IMPHY009626	2-Nonanol	DOI:10.1080/0972060x.2011.10643979	12367	CCCCCCCC(C)O	High	Yes
Coriandrum sativum	seed	IMPHY009642	2-Nonanone	DOI:10.1080/0972060x.2011.10643979	13187	CCCCCCCC(=O)C	High	Yes
Coriandrum sativum	seed	IMPHY009689	3-Decanone	DOI:10.1080/0972060x.2011.10643979	13576	CCCCCCCC(=O)CC	High	Yes
Coriandrum sativum	seed	IMPHY009729	Verbenene	DOI:10.1002/ffj.1608	6427476	CC1(C2CC1C(=C)C=C2)C	Low	Yes
Coriandrum sativum	seed	IMPHY009739	5-Isopropylbicyclo[3.1.0]hexan-2-one	DOI:10.1080/0972060x.2011.10643979	92784	CC(C)C12CCC(=O)C1C2	High	Yes
Coriandrum sativum	seed	IMPHY009858	1-Undecanol	DOI:10.1080/0972060x.2011.10643979	8184	CCCCCCCCCCCO	High	Yes
Coriandrum sativum	seed	IMPHY009859	Octadecanal	DOI:10.1080/0972060x.2011.10643979, DOI:10.1080/0972060x.2014.890084	12533	CCCCCCCCCCCCCCCCCC=O	Low	No
Coriandrum sativum	seed	IMPHY009966	Eucarvone	DOI:10.1080/0972060x.2016.1256234	136330	CC1=CC=CC(CC1=O)(C)C	High	Yes
Coriandrum sativum	seed	IMPHY010000	Dodecane	DOI:10.1080/0972-060x.2004.10643379	8182	CCCCCCCCCCCC	Low	No
Coriandrum sativum	seed	IMPHY010072	Eucalyptol	DOI:10.1002/ffj.1608, DOI:10.1080/0972-060x.2004.10643379, DOI:10.1080/0972060x.2011.10643979, DOI:10.1080/0972060x.2016.1256234, DOI:10.1080/10412905.1998.9700977, ISBN:9788171360536, ISBN:9788185042084	2758	CC1(C2CCC(O1)(CC2)C)C	High	Yes
Coriandrum sativum	seed	IMPHY010811	9-Decen-1-OL	DOI:10.1080/0972060x.2011.10643979	25612	C=CCCCCCCCCO	High	Yes
Coriandrum sativum	seed	IMPHY010841	Ethyl linoleate	DOI:10.1080/0972060x.2018.1470943	5282184	CCCCCC=CCC=CCCCCCCCC(=O)OCC	High	Yes
Coriandrum sativum	seed	IMPHY010884	Myristyl palmitate	DOI:10.1080/0972060x.2018.1470943	78294	CCCCCCCCCCCCCCCC(=O)OCCCCCCCCCCCCCC	Low	No
Coriandrum sativum	seed	IMPHY011024	Ligustilide	ISBN:9788171360536	5319022	CCCC=C1C2=C(C=CCC2)C(=O)O1	High	Yes
Coriandrum sativum	seed	IMPHY011087	alpha-Turmerone	DOI:10.1002/ffj.1608	14632996	CC1=CCC(C=C1)C(C)CC(=O)C=C(C)C	High	Yes
Coriandrum sativum	seed	IMPHY011392	3-Carene	DOI:10.1002/ffj.1608, DOI:10.1080/0972060x.2011.10643979	26049	CC1=CCC2C(C1)C2(C)C	Low	Yes
Coriandrum sativum	seed	IMPHY011394	Arachidic acid	DOI:10.1080/0972060x.2018.1470943	10467	CCCCCCCCCCCCCCCCCCCC(=O)O	Low	No
Coriandrum sativum	seed	IMPHY011396	4-Carvomenthenol	DOI:10.1002/ffj.1608, DOI:10.1080/0972060x.2009.10643724, DOI:10.1080/0972060x.2011.10643910, DOI:10.1080/0972060x.2011.10643979, DOI:10.1080/0972060x.2018.1470943, DOI:10.1080/10412905.1996.9700565, DOI:10.1080/10412905.1998.9700977	11230	CC1=CCC(CC1)(C(C)C)O	High	Yes
Coriandrum sativum	seed	IMPHY011519	alpha-Terpinyl acetate	DOI:10.1080/0972060x.2011.10643979	111037	CC1=CCC(CC1)C(C)(C)OC(=O)C	High	Yes
Coriandrum sativum	seed	IMPHY011542	beta-Eudesmol	DOI:10.1080/0972060x.2011.10643979	91457	CC12CCCC(=C)C1CC(CC2)C(C)(C)O	High	Yes
Coriandrum sativum	seed	IMPHY011552	(1R)-2-methyl-5-propan-2-ylbicyclo[3.1.0]hex-2-ene	DOI:10.1002/ffj.1608, DOI:10.1080/0972060x.2009.10643724	6451618	CC1=CCC2(C1C2)C(C)C	Low	Yes
Coriandrum sativum	seed	IMPHY011558	Apiole	DOI:10.1080/0972060x.2016.1256234	10659	COC1=C2C(=C(C(=C1)CC=C)OC)OCO2	High	Yes
Coriandrum sativum	seed	IMPHY011586	(S,1Z,6Z)-8-Isopropyl-1-methyl-5-methylenecyclodeca-1,6-diene	DOI:10.1080/0972060x.2011.10643979	91723653	CC1=CCCC(=C)C=CC(CC1)C(C)C	Low	No
Coriandrum sativum	seed	IMPHY011590	d-Borneol	DOI:10.1002/ffj.1608, DOI:10.1080/0972060x.2009.10643724, DOI:10.1080/0972060x.2011.10643979, DOI:10.1080/10412905.1996.9700565, ISBN:9788171360536, ISBN:9788185042084	61060	CC1(C2CCC1(C(C2)O)C)C	High	Yes
Coriandrum sativum	seed	IMPHY011599	Terpinolene	DOI:10.1002/ffj.1608, DOI:10.1080/0972060x.2011.10643979, DOI:10.1080/10412905.1996.9700565, DOI:10.1080/10412905.1998.9700977	11463	CC1=CCC(=C(C)C)CC1	Low	Yes
Coriandrum sativum	seed	IMPHY011609	alpha-Carotene	ISBN:9788171360536	6419725	CC1=C(C(CCC1)(C)C)C=CC(=CC=CC(=CC=CC=C(C)C=CC=C(C)C=CC2C(=CCCC2(C)C)C)C)C	High	No
Coriandrum sativum	seed	IMPHY011630	cis,cis-Farnesol	DOI:10.1080/0972060x.2011.10643979	1549107	CC(=CCCC(=CCCC(=CCO)C)C)C	Low	No
Coriandrum sativum	seed	IMPHY011643	alpha-Terpinene	DOI:10.1002/ffj.1608, DOI:10.1080/10412905.1996.9700565	7462	CC1=CC=C(CC1)C(C)C	Low	Yes
Coriandrum sativum	seed	IMPHY011647	Geranyl acetate	DOI:10.1002/ffj.1608, DOI:10.1080/0972-060x.2004.10643379, DOI:10.1080/0972060x.2011.10643910, DOI:10.1080/0972060x.2011.10643979, DOI:10.1080/10412905.1996.9700565, DOI:10.1080/10412905.1998.9700977, ISBN:9788171360536, ISBN:9788185042084	1549026	CC(=CCCC(=CCOC(=O)C)C)C	High	Yes
Coriandrum sativum	seed	IMPHY011648	Neryl acetate	DOI:10.1002/ffj.1608, DOI:10.1080/0972060x.2009.10643724, DOI:10.1080/0972060x.2011.10643979, DOI:10.1080/0972060x.2016.1256234, DOI:10.1080/0972060x.2018.1470943, DOI:10.1080/10412905.1996.9700565	1549025	CC(=CCCC(=CCOC(=O)C)C)C	High	Yes
Coriandrum sativum	seed	IMPHY011666	Palmitoleic acid	ISBN:9788185042145	445638	CCCCCCC=CCCCCCCCC(=O)O	High	Yes
Coriandrum sativum	seed	IMPHY011714	Methyl cinnamate	DOI:10.1080/0972060x.2011.10643979	637520	COC(=O)C=CC1=CC=CC=C1	High	Yes
Coriandrum sativum	seed	IMPHY011729	Mannitol	ISBN:9788171360536, ISBN:9788185042053	6251	C(C(C(C(C(CO)O)O)O)O)O	Low	No
Coriandrum sativum	seed	IMPHY011745	Zingiberene	DOI:10.1002/ffj.1608	92776	CC1=CCC(C=C1)C(C)CCC=C(C)C	Low	No
Coriandrum sativum	seed	IMPHY011761	Humulene	DOI:10.1002/ffj.1608, DOI:10.1080/0972-060x.2004.10643379, DOI:10.1080/0972060x.2011.10643910, DOI:10.1080/0972060x.2011.10643979	5281520	CC1=CCC(C=CCC(=CCC1)C)(C)C	Low	No
Coriandrum sativum	seed	IMPHY011763	Anethole	DOI:10.1080/0972060x.2011.10643979	637563	CC=CC1=CC=C(C=C1)OC	High	Yes
Coriandrum sativum	seed	IMPHY011789	Citral	DOI:10.1080/0972060x.2011.10643910, DOI:10.1080/0972060x.2011.10643979, DOI:10.1080/10412905.1996.9700565	638011	CC(=CCCC(=CC=O)C)C	High	Yes
Coriandrum sativum	seed	IMPHY011797	Oleic acid	DOI:10.1002/ffj.1608, DOI:10.1080/0972060x.2009.10643724, ISBN:9788185042114	445639	CCCCCCCCC=CCCCCCCCC(=O)O	High	No
Coriandrum sativum	seed	IMPHY011798	Petroselaidic acid	ISBN:9788172360481	5282754	CCCC=CCCCCC(=O)O	High	No
Coriandrum sativum	seed	IMPHY011799	Petroselinic acid	DOI:10.1080/0972060x.2018.1470943, ISBN:9788185042145	5281125	CCCCCCCCCCCC=CCCCCC(=O)O	High	No
Coriandrum sativum	seed	IMPHY011844	Chlorogenic acid	ISBN:9788171360536	1794427	C1C(C(C(CC1(C(=O)O)O)OC(=O)C=CC2=CC(=C(C=C2)O)O)O)O	Low	No
Coriandrum sativum	seed	IMPHY011884	Pulegone	DOI:10.1080/0972060x.2016.1256234	442495	CC1CCC(=C(C)C)C(=O)C1	High	Yes
Coriandrum sativum	seed	IMPHY011890	Elemol	DOI:10.1002/ffj.1608, ISBN:9788185042114	92138	CC(=C)C1CC(CCC1(C)C=C)C(C)(C)O	High	Yes
Coriandrum sativum	seed	IMPHY011933	Caffeic acid	ISBN:9788171360536	689043	C1=CC(=C(C=C1C=CC(=O)O)O)O	High	No
Coriandrum sativum	seed	IMPHY011957	(+)-delta-Cadinene	DOI:10.1002/ffj.1608	441005	CC1=CC2C(CCC(=C2CC1)C)C(C)C	Low	No
Coriandrum sativum	seed	IMPHY011965	(+)-beta-Phellandrene	DOI:10.1080/0972060x.2011.10643979, DOI:10.1080/10412905.1996.9700565, ISBN:9788185042084	442484	CC(C)C1CCC(=C)C=C1	Low	Yes
Coriandrum sativum	seed	IMPHY011973	(-)-cis-Carveol	DOI:10.1080/0972060x.2011.10643979	330573	CC1=CCC(CC1O)C(=C)C	High	Yes
Coriandrum sativum	seed	IMPHY012002	(+)-Dihydrocarvone	DOI:10.1080/0972060x.2016.1256234	22227	CC1CCC(CC1=O)C(=C)C	High	Yes
Coriandrum sativum	seed	IMPHY012020	Acetylcholine	ISBN:9780387706375	187	CC(=O)OCC[N+](C)(C)C	High	No
Coriandrum sativum	seed	IMPHY012036	Camphor	DOI:10.1002/ffj.1608, DOI:10.1080/0972060x.2009.10643724, DOI:10.1080/0972060x.2011.10643910, DOI:10.1080/0972060x.2011.10643979, DOI:10.1080/10412905.1996.9700565, DOI:10.1080/10412905.1998.9700977	2537	CC1(C2CCC1(C(=O)C2)C)C	High	Yes
Coriandrum sativum	seed	IMPHY012058	Linalool	DOI:10.1002/ffj.1608, DOI:10.1080/0972-060x.2004.10643379, DOI:10.1080/0972060x.2009.10643724, DOI:10.1080/0972060x.2011.10643910, DOI:10.1080/0972060x.2011.10643979, DOI:10.1080/0972060x.2014.890084, DOI:10.1080/0972060x.2018.1470943, DOI:10.1080/10412905.1996.9700565, DOI:10.1080/10412905.1998.9700977, ISBN:9788171360536, ISBN:9788185042084	6549	CC(=CCCC(C)(C=C)O)C	High	Yes
Coriandrum sativum	seed	IMPHY012061	alpha-Pinene	DOI:10.1002/ffj.1608, DOI:10.1080/0972-060x.2004.10643379, DOI:10.1080/0972060x.2009.10643724, DOI:10.1080/0972060x.2011.10643910, DOI:10.1080/0972060x.2011.10643979, DOI:10.1080/10412905.1996.9700565, DOI:10.1080/10412905.1998.9700977, ISBN:9788185042084	6654	CC1=CCC2CC1C2(C)C	Low	Yes
Coriandrum sativum	seed	IMPHY012075	Carvone	DOI:10.1080/0972060x.2011.10643910, DOI:10.1080/0972060x.2011.10643979	7439	CC1=CCC(CC1=O)C(=C)C	High	Yes
Coriandrum sativum	seed	IMPHY012086	Citronellal	DOI:10.1002/ffj.1608	7794	CC(CCC=C(C)C)CC=O	High	Yes
Coriandrum sativum	seed	IMPHY012104	Citronellol	DOI:10.1002/ffj.1608, DOI:10.1080/0972060x.2011.10643979, ISBN:9788171360536, ISBN:9788185042084	8842	CC(CCC=C(C)C)CCO	High	Yes
Coriandrum sativum	seed	IMPHY012147	beta-Pinene	DOI:10.1002/ffj.1608, DOI:10.1080/0972060x.2009.10643724, DOI:10.1080/0972060x.2011.10643910, DOI:10.1080/0972060x.2011.10643979, DOI:10.1080/10412905.1996.9700565, DOI:10.1080/10412905.1998.9700977	14896	CC1(C2CCC(=C)C1C2)C	Low	Yes
Coriandrum sativum	seed	IMPHY012160	alpha-Terpineol	DOI:10.1002/ffj.1608, DOI:10.1080/0972-060x.2004.10643379, DOI:10.1080/0972060x.2011.10643910, DOI:10.1080/0972060x.2011.10643979, DOI:10.1080/10412905.1996.9700565, DOI:10.1080/10412905.1998.9700977	17100	CC1=CCC(CC1)C(C)(C)O	High	Yes
Coriandrum sativum	seed	IMPHY012165	Sabinene	DOI:10.1002/ffj.1608, DOI:10.1080/0972060x.2009.10643724, DOI:10.1080/0972060x.2011.10643910, DOI:10.1080/0972060x.2011.10643979, DOI:10.1080/10412905.1996.9700565, DOI:10.1080/10412905.1998.9700977	18818	CC(C)C12CCC(=C)C1C2	Low	Yes
Coriandrum sativum	seed	IMPHY012168	(1S,2S,6S,7R,8R)-1,3-dimethyl-8-propan-2-yltricyclo[4.4.0.02,7]dec-3-ene	DOI:10.1002/ffj.1608	101607926	CC1=CCC2C3C1C2(CCC3C(C)C)C	Low	No
Coriandrum sativum	seed	IMPHY012175	D-Limonene	DOI:10.1080/0972060x.2016.1256234, DOI:10.1080/0972060x.2018.1470943	440917	CC1=CCC(CC1)C(=C)C	Low	Yes
Coriandrum sativum	seed	IMPHY012178	p-Menthan-3-one	DOI:10.1080/0972060x.2016.1256234	6986	CC1CCC(C(=O)C1)C(C)C	High	Yes
Coriandrum sativum	seed	IMPHY012223	beta-Amyrin	DOI:10.1002/ffj.1608	73145	C1(CCC2(CCC3(C(=CCC4C3(CCC5C4(CCC(C5(C)C)O)C)C)C2C1)C)C)C	Low	No
Coriandrum sativum	seed	IMPHY012265	(1r,3s,5r)-6,6-Dimethyl-2-methylidenebicyclo[3.1.1]heptan-3-ol	DOI:10.1002/ffj.1608	88302	CC1(C2CC1C(=C)C(C2)O)C	High	Yes
Coriandrum sativum	seed	IMPHY012279	alpha-Curcumene	DOI:10.1002/ffj.1608	92139	CC1=CC=C(C=C1)C(C)CCC=C(C)C	Low	No
Coriandrum sativum	seed	IMPHY012381	ar-Turmerone	DOI:10.1002/ffj.1608	160512	CC1=CC=C(C=C1)C(C)CC(=O)C=C(C)C	High	Yes
Coriandrum sativum	seed	IMPHY012464	Clionasterol	DOI:10.1002/ffj.1608, DOI:10.1080/0972060x.2018.1470943	457801	CCC(CCC(C)C1CCC2C1(CCC3C2CC=C4C3(CCC(C4)O)C)C)C(C)C	Low	No
Coriandrum sativum	seed	IMPHY012586	(-)-alpha-Cadinol	DOI:10.1080/0972060x.2011.10643979	6431302	CC1=CC2C(CCC(C2CC1)(C)O)C(C)C	High	Yes
Coriandrum sativum	seed	IMPHY012589	3-(1,5-Dimethyl-4-hexenyl)-6-methylene-1-cyclohexene	DOI:10.1002/ffj.1608, DOI:10.1080/0972060x.2018.1470943	519764	CC(CCC=C(C)C)C1CCC(=C)C=C1	Low	No
Coriandrum sativum	seed	IMPHY012613	2-Caren-10-al	DOI:10.1080/0972060x.2018.1470943	556516	CC1(C2C1C=C(CC2)C=O)C	High	Yes
Coriandrum sativum	seed	IMPHY012654	Nerol	DOI:10.1002/ffj.1608, DOI:10.1080/0972060x.2009.10643724, DOI:10.1080/0972060x.2011.10643979	643820	CC(=CCCC(=CCO)C)C	High	Yes
Coriandrum sativum	seed	IMPHY012667	Caryophyllene oxide	DOI:10.1002/ffj.1608, ISBN:9788171360536, ISBN:9788185042084	1742210	CC1(CC2C1CCC3(C(O3)CCC2=C)C)C	High	Yes
Coriandrum sativum	seed	IMPHY012739	(Z)-beta-Ocimene	DOI:10.1002/ffj.1608, DOI:10.1080/0972060x.2014.890084	5320250	CC(=CCC=C(C)C=C)C	Low	Yes
Coriandrum sativum	seed	IMPHY012920	2-Furanmethanol, 5-ethenyltetrahydro-alpha,alpha,5-trimethyl-, cis-	DOI:10.1002/ffj.1608, DOI:10.1080/0972060x.2011.10643979, DOI:10.1080/10412905.1996.9700565, DOI:10.1080/10412905.1998.9700977	11116492	CC1(CCC(O1)C(C)(C)O)C=C	High	Yes
Coriandrum sativum	seed	IMPHY013764	(-)-Carvomenthone	DOI:10.1080/0972060x.2016.1256234, DOI:10.1080/0972060x.2018.1470943	6432474	CC1CCC(CC1=O)C(C)C	High	Yes
Coriandrum sativum	seed	IMPHY013765	2,3,5,6-Tetramethylphenol	DOI:10.1080/0972060x.2018.1470943	10694	CC1=CC(=C(C(=C1C)O)C)C	High	Yes
Coriandrum sativum	seed	IMPHY013796	Tetratetracontane	DOI:10.1080/0972060x.2018.1470943	23494	CCCCCCCCCCCCCCCCCCCCCCCCCCCCCCCCCCCCCCCCCCCC	Low	No
Coriandrum sativum	seed	IMPHY013809	3,7-Dimethyloct-6-en-1-yn-3-ol	DOI:10.1080/0972060x.2011.10643979	62842	CC(=CCCC(C)(C#C)O)C	High	Yes
Coriandrum sativum	seed	IMPHY014081	trans-4-Decen-1-al	DOI:10.1080/0972060x.2011.10643979	5702654	CCCCCC=CCCC=O	High	Yes
Coriandrum sativum	seed	IMPHY014082	cis-4-Decen-1-ol	DOI:10.1080/0972060x.2011.10643979	5362798	CCCCCC=CCCCO	High	Yes
Coriandrum sativum	seed	IMPHY014701	d-Carvone	DOI:10.1080/0972060x.2016.1256234	16724	CC1=CCC(CC1=O)C(=C)C	High	Yes
Coriandrum sativum	seed	IMPHY014718	cis-4-Decenal	DOI:10.1080/0972060x.2011.10643979	5362620	CCCCCC=CCCC=O	High	Yes
Coriandrum sativum	seed	IMPHY014811	alpha-Phellandrene	DOI:10.1002/ffj.1608, DOI:10.1080/0972060x.2011.10643979, DOI:10.1080/0972060x.2014.890084	7460	CC1=CCC(C=C1)C(C)C	Low	Yes
Coriandrum sativum	seed	IMPHY014831	beta-Caryophyllene	DOI:10.1002/ffj.1608, DOI:10.1080/0972-060x.2004.10643379, DOI:10.1080/0972060x.2011.10643979, DOI:10.1080/0972060x.2016.1256234, DOI:10.1080/0972060x.2018.1470943, DOI:10.1080/10412905.1996.9700565, ISBN:9788185042084	5281515	CC1=CCCC(=C)C2CC(C2CC1)(C)C	Low	No
Coriandrum sativum	seed	IMPHY014835	(E)-beta-ocimene	DOI:10.1002/ffj.1608, DOI:10.1080/0972060x.2014.890084, DOI:10.1080/0972060x.2018.1470943, DOI:10.1080/10412905.1996.9700565	5281553	CC(=CCC=C(C)C=C)C	Low	Yes
Coriandrum sativum	seed	IMPHY014836	beta-Sitosterol	ISBN:9788171360536, ISBN:9788172360481, ISBN:9788172361150, ISBN:9788185042114	222284	CCC(CCC(C)C1CCC2C1(CCC3C2CC=C4C3(CCC(C4)O)C)C)C(C)C	Low	No
Coriandrum sativum	seed	IMPHY014842	Stigmasterol	DOI:10.1002/ffj.1608, DOI:10.1080/0972060x.2018.1470943	5280794	CCC(C=CC(C)C1CCC2C1(CCC3C2CC=C4C3(CCC(C4)O)C)C)C(C)C	Low	No
Coriandrum sativum	seed	IMPHY014847	Bornyl acetate	DOI:10.1080/0972060x.2011.10643979	6448	CC(=O)OC1CC2CCC1(C2(C)C)C	High	Yes
Coriandrum sativum	seed	IMPHY014852	Camphene	DOI:10.1002/ffj.1608, DOI:10.1080/0972060x.2011.10643910, DOI:10.1080/0972060x.2011.10643979, DOI:10.1080/10412905.1996.9700565, DOI:10.1080/10412905.1998.9700977	6616	CC1(C2CCC(C2)C1=C)C	Low	Yes
Coriandrum sativum	seed	IMPHY014907	6-Epi-beta-bisabolol	DOI:10.1080/0972060x.2011.10643979	12300148	CC1=CCC(CC1)(C(C)CCC=C(C)C)O	High	Yes
Coriandrum sativum	seed	IMPHY014923	Geraniol	DOI:10.1002/ffj.1608, DOI:10.1080/0972060x.2011.10643910, DOI:10.1080/0972060x.2011.10643979, DOI:10.1080/10412905.1996.9700565, DOI:10.1080/10412905.1998.9700977, ISBN:9788171360536, ISBN:9788185042084	637566	CC(=CCCC(=CCO)C)C	High	Yes
Coriandrum sativum	seed	IMPHY014988	Limonene	DOI:10.1002/ffj.1608, DOI:10.1080/0972060x.2009.10643724, DOI:10.1080/0972060x.2011.10643910, DOI:10.1080/0972060x.2011.10643979, DOI:10.1080/10412905.1996.9700565, DOI:10.1080/10412905.1998.9700977, ISBN:9788171360536, ISBN:9788185042084	22311	CC1=CCC(CC1)C(=C)C	Low	Yes
Coriandrum sativum	seed	IMPHY014989	trans-Linalool oxide	DOI:10.1002/ffj.1608, DOI:10.1080/10412905.1998.9700977	6432254	CC1(CCC(O1)C(C)(C)O)C=C	High	Yes
Coriandrum sativum	seed	IMPHY014990	Linoleic acid	DOI:10.1002/ffj.1608, ISBN:9788185042114	5280450	CCCCCC=CCC=CCCCCCCCC(=O)O	High	Yes
Coriandrum sativum	seed	IMPHY015003	Menthol	DOI:10.1080/0972060x.2011.10643979	1254	CC1CCC(C(C1)O)C(C)C	High	Yes
Coriandrum sativum	seed	IMPHY015022	Nerolidol	DOI:10.1080/0972-060x.2004.10643379	5284507	CC(=CCCC(=CCCC(C)(C=C)O)C)C	High	Yes
Coriandrum sativum	seed	IMPHY015200	Tridecylbenzene	DOI:10.1080/0972060x.2018.1470943	31238	CCCCCCCCCCCCCC1=CC=CC=C1	Low	No
Coriandrum sativum	seed	IMPHY015216	6,7,8,9-Tetrahydro-5H-cyclohepta[b]pyridine	DOI:10.1080/0972060x.2018.1470943	81616	C1CCC2=C(CC1)N=CC=C2	High	Yes
Coriandrum sativum	seed	IMPHY015247	2-Bromotetradecane	DOI:10.1080/0972060x.2018.1470943	12798926	CCCCCCCCCCCCC(C)Br	Low	No
Coriandrum sativum	seed	IMPHY015283	2-Methylhexacosane	DOI:10.1080/0972060x.2018.1470943	150931	CCCCCCCCCCCCCCCCCCCCCCCCC(C)C	Low	No
Coriandrum sativum	seed	IMPHY015290	2-Nonadecanone	DOI:10.1080/0972060x.2018.1470943	69423	CCCCCCCCCCCCCCCCCC(=O)C	Low	No
Coriandrum sativum	seed	IMPHY015369	4-Bromoadamantan-2-ol	DOI:10.1080/0972060x.2018.1470943	583676	C1C2CC3CC1C(C(C2)C3Br)O	High	Yes
Coriandrum sativum	seed	IMPHY015393	4-Phenyldodecane	DOI:10.1002/ffj.1608	17631	CCCCCCCCC(CCC)C1=CC=CC=C1	Low	No
Coriandrum sativum	seed	IMPHY015422	5-Phenyldodecane	DOI:10.1002/ffj.1608	17630	CCCCCCCC(CCCC)C1=CC=CC=C1	Low	No
Coriandrum sativum	seed	IMPHY015603	Decylcyclopentane	DOI:10.1002/ffj.1608	137211	CCCCCCCCCCC1CCCC1	Low	No
Coriandrum sativum	seed	IMPHY015624	Octadecyl 2-(2-octadecoxy-2-oxoethyl)sulfanylacetate	DOI:10.1080/0972060x.2018.1470943	583260	CCCCCCCCCCCCCCCCCCOC(=O)CSCC(=O)OCCCCCCCCCCCCCCCCCC	Low	No
Coriandrum sativum	seed	IMPHY015872	Octyl stearate	DOI:10.1002/ffj.1608	30916	CCCCCCCCCCCCCCCCCC(=O)OCCCCCCCC	Low	No
Coriandrum sativum	seed	IMPHY015875	o-Isopropylphenetole	DOI:10.1080/0972060x.2018.1470943	590994	CCOC1=CC=CC=C1C(C)C	High	Yes
Coriandrum sativum	seed	IMPHY016787	10-Undecenoic acid, octyl ester	DOI:10.1080/0972060x.2009.10643724	534598	CCCCCCCCOC(=O)CCCCCCCCC=C	High	No
Coriandrum sativum	seed	IMPHY016865	Tetrahydroionol	DOI:10.1080/0972060x.2009.10643724	107272	CC1CCCC(C1CCC(C)O)(C)C	High	Yes
Coriandrum sativum	seed	IMPHY016898	cis-Dihydrocarvone	DOI:10.1080/0972060x.2018.1470943	443181	CC1CCC(CC1=O)C(=C)C	High	Yes
Coriandrum sativum	seed	IMPHY017125	3-Dodecanone	DOI:10.1080/0972060x.2011.10643979	15229	CCCCCCCCCC(=O)CC	High	Yes
Coriandrum sativum	seed	IMPHY017338	2-Undecenoic acid	DOI:10.1080/0972060x.2018.1470943	5282728	CCCCCCCCC=CC(=O)O	High	Yes
Coriandrum sativum	seed	IMPHY017804	N-(2-Hydroxyethyl)dodecanamide	DOI:10.1080/0972060x.2018.1470943	8899	CCCCCCCCCCCC(=O)NCCO	High	Yes
Coriandrum sativum	seed	IMPHY017930	2-Isopropylidencyclohexanon	DOI:10.1080/0972060x.2016.1256234			High	Yes
Coriandrum sativum	stem	IMPHY000795	Octanal	DOI:10.1080/10412905.2010.9700259	454	CCCCCCCC=O	High	Yes
Coriandrum sativum	stem	IMPHY003525	Nonanal	DOI:10.1080/10412905.2010.9700259	31289	CCCCCCCCC=O	High	Yes
Coriandrum sativum	stem	IMPHY003536	Eugenol	DOI:10.1080/10412905.2010.9700259	3314	COC1=C(C=CC(=C1)CC=C)O	High	Yes
Coriandrum sativum	stem	IMPHY003537	Tetradecanal	DOI:10.1080/10412905.2010.9700259	31291	CCCCCCCCCCCCCC=O	High	Yes
Coriandrum sativum	stem	IMPHY003760	2-Nonenal	DOI:10.1080/10412905.2010.9700259	5283335	CCCCCCC=CC=O	High	Yes
Coriandrum sativum	stem	IMPHY003915	2-Decenal	DOI:10.1080/10412905.2010.9700259	5283345	CCCCCCCC=CC=O	High	Yes
Coriandrum sativum	stem	IMPHY005526	2-Undecenal	DOI:10.1080/10412905.2010.9700259	5283356	CCCCCCCCC=CC=O	High	Yes
Coriandrum sativum	stem	IMPHY006947	1-Decanol	DOI:10.1080/10412905.2010.9700259	8174	CCCCCCCCCCO	High	Yes
Coriandrum sativum	stem	IMPHY006970	Decanal	DOI:10.1080/10412905.2010.9700259	8175	CCCCCCCCCC=O	High	Yes
Coriandrum sativum	stem	IMPHY007067	Linalyl acetate	DOI:10.1080/10412905.2010.9700259	8294	CC(=CCCC(C)(C=C)OC(=O)C)C	High	Yes
Coriandrum sativum	stem	IMPHY007076	Undecanal	DOI:10.1080/10412905.2010.9700259	8186	CCCCCCCCCCC=O	High	Yes
Coriandrum sativum	stem	IMPHY007204	Dodecanal	DOI:10.1080/10412905.2010.9700259	8194	CCCCCCCCCCCC=O	High	Yes
Coriandrum sativum	stem	IMPHY010072	Eucalyptol	DOI:10.1080/10412905.2010.9700259	2758	CC1(C2CCC(O1)(CC2)C)C	High	Yes
Coriandrum sativum	stem	IMPHY011044	trans-2-Dodecen-1-ol	DOI:10.1080/10412905.2010.9700259	5352845	CCCCCCCCCC=CCO	High	Yes
Coriandrum sativum	stem	IMPHY011552	(1R)-2-methyl-5-propan-2-ylbicyclo[3.1.0]hex-2-ene	DOI:10.1080/10412905.2010.9700259	6451618	CC1=CCC2(C1C2)C(C)C	Low	Yes
Coriandrum sativum	stem	IMPHY011588	cis-3-Hexen-1-ol	DOI:10.1080/10412905.2010.9700259	5281167	CCC=CCCO	High	Yes
Coriandrum sativum	stem	IMPHY011590	d-Borneol	DOI:10.1080/10412905.2010.9700259	61060	CC1(C2CCC1(C(C2)O)C)C	High	Yes
Coriandrum sativum	stem	IMPHY011643	alpha-Terpinene	DOI:10.1080/10412905.2010.9700259	7462	CC1=CC=C(CC1)C(C)C	Low	Yes
Coriandrum sativum	stem	IMPHY011648	Neryl acetate	DOI:10.1080/10412905.2010.9700259	1549025	CC(=CCCC(=CCOC(=O)C)C)C	High	Yes
Coriandrum sativum	stem	IMPHY012036	Camphor	DOI:10.1080/10412905.2010.9700259	2537	CC1(C2CCC1(C(=O)C2)C)C	High	Yes
Coriandrum sativum	stem	IMPHY012061	alpha-Pinene	DOI:10.1080/10412905.2010.9700259	6654	CC1=CCC2CC1C2(C)C	Low	Yes
Coriandrum sativum	stem	IMPHY012147	beta-Pinene	DOI:10.1080/10412905.2010.9700259	14896	CC1(C2CCC(=C)C1C2)C	Low	Yes
Coriandrum sativum	stem	IMPHY012160	alpha-Terpineol	DOI:10.1080/10412905.2010.9700259	17100	CC1=CCC(CC1)C(C)(C)O	High	Yes
Coriandrum sativum	stem	IMPHY012165	Sabinene	DOI:10.1080/10412905.2010.9700259	18818	CC(C)C12CCC(=C)C1C2	Low	Yes
Coriandrum sativum	stem	IMPHY014831	beta-Caryophyllene	DOI:10.1080/10412905.2010.9700259	5281515	CC1=CCCC(=C)C2CC(C2CC1)(C)C	Low	No
Coriandrum sativum	stem	IMPHY016006	(Z)-beta-Ocimene epoxide	DOI:10.1080/10412905.2010.9700259	14701631	CC(=CCC1C(O1)(C)C)C=C	High	Yes
Coriandrum sativum	whole plant	IMPHY000575	Angelicin	ISBN:9788171360536	10658	C1=CC2=C(C=CO2)C3=C1C=CC(=O)O3	High	Yes
Coriandrum sativum	whole plant	IMPHY000795	Octanal	DOI:10.1080/0972-060x.2004.10643364	454	CCCCCCCC=O	High	Yes
Coriandrum sativum	whole plant	IMPHY002875	Undecane	DOI:10.1080/0972-060x.2004.10643364	14257	CCCCCCCCCCC	Low	No
Coriandrum sativum	whole plant	IMPHY003316	Pentadecanal	DOI:10.1080/0972-060x.2004.10643364	17697	CCCCCCCCCCCCCCC=O	High	Yes
Coriandrum sativum	whole plant	IMPHY003525	Nonanal	DOI:10.1080/0972-060x.2004.10643364	31289	CCCCCCCCC=O	High	Yes
Coriandrum sativum	whole plant	IMPHY003760	2-Nonenal	DOI:10.1080/0972-060x.2004.10643364	5283335	CCCCCCC=CC=O	High	Yes
Coriandrum sativum	whole plant	IMPHY004022	Tricyclo(6.3.1.02,5)dodecan-1-ol, 4,4,8-trimethyl-, (1R,2S,5R,8S)-	ISBN:9788171360536	11746218	CC1(CC2C1CCC3(CCCC2(C3)O)C)C	High	Yes
Coriandrum sativum	whole plant	IMPHY004619	Quercetin	ISBN:9788171360536	5280343	C1=CC(=C(C=C1C2=C(C(=O)C3=C(C=C(C=C3O2)O)O)O)O)O	High	No
Coriandrum sativum	whole plant	IMPHY005526	2-Undecenal	DOI:10.1080/0972-060x.2004.10643364	5283356	CCCCCCCCC=CC=O	High	Yes
Coriandrum sativum	whole plant	IMPHY005937	2-Decen-1-ol	DOI:10.1080/0972-060x.2004.10643364	5364942	CCCCCCCC=CCO	High	Yes
Coriandrum sativum	whole plant	IMPHY006350	Psoralen	ISBN:9788171360536	6199	C1=CC(=O)OC2=CC3=C(C=CO3)C=C21	High	Yes
Coriandrum sativum	whole plant	IMPHY006947	1-Decanol	DOI:10.1080/0972-060x.2004.10643364	8174	CCCCCCCCCCO	High	Yes
Coriandrum sativum	whole plant	IMPHY006970	Decanal	DOI:10.1080/0972-060x.2004.10643364	8175	CCCCCCCCCC=O	High	Yes
Coriandrum sativum	whole plant	IMPHY007076	Undecanal	DOI:10.1080/0972-060x.2004.10643364	8186	CCCCCCCCCCC=O	High	Yes
Coriandrum sativum	whole plant	IMPHY007100	1-Dodecanol	DOI:10.1080/0972-060x.2004.10643364	8193	CCCCCCCCCCCCO	High	Yes
Coriandrum sativum	whole plant	IMPHY007202	Nonane	DOI:10.1080/0972-060x.2004.10643364	8141	CCCCCCCCC	Low	Yes
Coriandrum sativum	whole plant	IMPHY007204	Dodecanal	DOI:10.1080/0972-060x.2004.10643364	8194	CCCCCCCCCCCC=O	High	Yes
Coriandrum sativum	whole plant	IMPHY009389	Pentadecane	DOI:10.1080/0972-060x.2004.10643364	12391	CCCCCCCCCCCCCCC	Low	No
Coriandrum sativum	whole plant	IMPHY009700	1-Tridecanol	DOI:10.1080/0972-060x.2004.10643364	8207	CCCCCCCCCCCCCO	High	Yes
Coriandrum sativum	whole plant	IMPHY009858	1-Undecanol	DOI:10.1080/0972-060x.2004.10643364	8184	CCCCCCCCCCCO	High	Yes
Coriandrum sativum	whole plant	IMPHY009867	2-Pentadecenal	DOI:10.1080/0972-060x.2004.10643364	6428898	CCCCCCCCCCCCC=CC=O	High	Yes
Coriandrum sativum	whole plant	IMPHY009877	2-Hexadecenal	DOI:10.1080/0972-060x.2004.10643364	5280541	CCCCCCCCCCCCCC=CC=O	High	Yes
Coriandrum sativum	whole plant	IMPHY011562	2-Hexenal	DOI:10.1080/0972-060x.2004.10643364	5281168	CCCC=CC=O	High	Yes
Coriandrum sativum	whole plant	IMPHY011965	(+)-beta-Phellandrene	ISBN:9788171360536	442484	CC(C)C1CCC(=C)C=C1	Low	Yes
Coriandrum sativum	whole plant	IMPHY012061	alpha-Pinene	ISBN:9788171360536	6654	CC1=CCC2CC1C2(C)C	Low	Yes
Coriandrum sativum	whole plant	IMPHY013861	2-Tetradecenal	DOI:10.1080/0972-060x.2004.10643364	5283366	CCCCCCCCCCCC=CC=O	High	Yes
Coriandrum sativum	whole plant	IMPHY014882	(+)-Linalool	ISBN:9788172361266	67179	CC(=CCCC(C)(C=C)O)C	High	Yes
Coriandrum sativum	whole plant	IMPHY015047	Rutin	ISBN:9788171360536	5280805	CC1C(C(C(C(O1)OCC2C(C(C(C(O2)OC3=C(OC4=CC(=CC(=C4C3=O)O)O)C5=CC(=C(C=C5)O)O)O)O)O)O)O)O	Low	No
Coriandrum sativum	whole plant	IMPHY015634	trans-2-Undecen-1-ol	DOI:10.1080/0972-060x.2004.10643364	5365004	CCCCCCCCC=CCO	High	Yes
Coriandrum sativum		IMPHY000060	Myristic acid	DOI:10.1080/0972-060x.2004.10643379	11005	CCCCCCCCCCCCCC(=O)O	High	Yes
Coriandrum sativum		IMPHY000575	Angelicin	ISBN:9788172361150, ISBN:9788185042114	10658	C1=CC2=C(C=CO2)C3=C1C=CC(=O)O3	High	Yes
Coriandrum sativum		IMPHY000795	Octanal	DOI:10.1080/0972-060x.2004.10643379, PMID:18605734	454	CCCCCCCC=O	High	Yes
Coriandrum sativum		IMPHY000915	Chrysanthenone	DOI:10.1080/10412905.2002.9699865	442463	CC1=CCC2C(=O)C1C2(C)C	High	Yes
Coriandrum sativum		IMPHY001078	2-(4-Hydroxyphenyl)ethanol	DOI:10.15482/usda.adc/1239279	10393	C1=CC(=CC=C1CCO)O	High	Yes
Coriandrum sativum		IMPHY001246	Carvacrol	DOI:10.1080/10412905.2002.9699865, PMID:17368893	10364	CC1=C(C=C(C=C1)C(C)C)O	High	Yes
Coriandrum sativum		IMPHY001538	2-Undecanol	DOI:10.1080/10412905.2017.1399169	15448	CCCCCCCCCC(C)O	High	Yes
Coriandrum sativum		IMPHY001557	Cyclododecanol	PMID:21692682	15595	C1CCCCCC(CCCCC1)O	High	Yes
Coriandrum sativum		IMPHY001801	Isoorientin	PMID:910554	114776	C1=CC(=C(C=C1C2=CC(=O)C3=C(O2)C=C(C(=C3O)C4C(C(C(C(O4)CO)O)O)O)O)O)O	Low	No
Coriandrum sativum		IMPHY001886	Diphenylamine	ISBN:9788172361150	11487	C1=CC=C(C=C1)NC2=CC=CC=C2	High	Yes
Coriandrum sativum		IMPHY002052	Coriandrin	ISBN:9788172361150, ISBN:9788185042138, ISBN:9788185042145, PMID:2696989	119586	CC1=CC2=CC3=C(C=CO3)C(=C2C(=O)O1)OC	High	Yes
Coriandrum sativum		IMPHY003016	Lauric acid	DOI:10.1080/0972060x.2009.10643724	3893	CCCCCCCCCCCC(=O)O	High	Yes
Coriandrum sativum		IMPHY003037	Methoxsalen	ISBN:9788172361150, PMID:19072901	4114	COC1=C2C(=CC3=C1OC=C3)C=CC(=O)O2	High	Yes
Coriandrum sativum		IMPHY003040	Tridecanal	DOI:10.1080/0972060x.2009.10643724	25311	CCCCCCCCCCCCC=O	High	Yes
Coriandrum sativum		IMPHY003081	1-(4-Hydroxyphenyl)ethane-1,2-diol	DOI:10.15482/usda.adc/1239279	3081980	C1=CC(=CC=C1C(CO)O)O	High	No
Coriandrum sativum		IMPHY003104	Decanoic acid	ISBN:9788172361150	2969	CCCCCCCCCC(=O)O	High	Yes
Coriandrum sativum		IMPHY003296	Piperitenone	DOI:10.1080/10412905.2002.9699865	381152	CC1=CC(=O)C(=C(C)C)CC1	High	Yes
Coriandrum sativum		IMPHY003345	Umbelliprenin	ISBN:9788172361150	1781413	CC(=CCCC(=CCCC(=CCOC1=CC2=C(C=C1)C=CC(=O)O2)C)C)C	High	Yes
Coriandrum sativum		IMPHY003485	Myrcene	DOI:10.1080/0972-060x.2004.10643379, DOI:10.1080/0972060x.2009.10643724, DOI:10.1080/10412905.2002.9699865, DOI:10.1080/10412905.2017.1399169	31253	CC(=CCCC(=C)C=C)C	Low	Yes
Coriandrum sativum		IMPHY003490	Coumarin	ISBN:9780387706375	323	C1=CC=C2C(=C1)C=CC(=O)O2	High	Yes
Coriandrum sativum		IMPHY003536	Eugenol	DOI:10.1080/10412905.2002.9699865, ISBN:9788172361150, PMID:17511354	3314	COC1=C(C=CC(=C1)CC=C)O	High	Yes
Coriandrum sativum		IMPHY003537	Tetradecanal	DOI:10.1080/0972060x.2009.10643724, DOI:10.1080/10412905.2017.1399169, PMID:21692682	31291	CCCCCCCCCCCCCC=O	High	Yes
Coriandrum sativum		IMPHY003710	(-)-Isopulegol	DOI:10.1080/10412905.2002.9699865	170833	CC1CCC(C(C1)O)C(=C)C	High	Yes
Coriandrum sativum		IMPHY003915	2-Decenal	DOI:10.1080/10412905.2004.9698757, PMID:18605734	5283345	CCCCCCCC=CC=O	High	Yes
Coriandrum sativum		IMPHY003982	gamma-Terpinene	DOI:10.1080/0972-060x.2004.10643379, DOI:10.1080/0972060x.2009.10643724, DOI:10.1080/10412905.2002.9699865, DOI:10.1080/10412905.2004.9698757, DOI:10.1080/10412905.2017.1399169, PMID:20803372	7461	CC1=CCC(=CC1)C(C)C	Low	Yes
Coriandrum sativum		IMPHY003998	Neocnidilide	ISBN:9788185042114	3083857	CCCCC1C2CCCC=C2C(=O)O1	High	Yes
Coriandrum sativum		IMPHY004049	alpha-Santalol	DOI:10.1080/10412905.2002.9699865	11085337	CC(=CCCC1(C2CC3C1(C3C2)C)C)CO	High	Yes
Coriandrum sativum		IMPHY004077	Verbenone	DOI:10.1080/10412905.2002.9699865	29025	CC1=CC(=O)C2CC1C2(C)C	High	Yes
Coriandrum sativum		IMPHY004281	Guaiol	DOI:10.1080/10412905.2002.9699865	227829	CC1CCC(CC2=C1CCC2C)C(C)(C)O	High	Yes
Coriandrum sativum		IMPHY004356	2-Tridecenal	PMID:17511354	5283363	CCCCCCCCCCC=CC=O	High	Yes
Coriandrum sativum		IMPHY004387	Isokaempferide	DOI:10.15482/usda.adc/1239279	5280862	COC1=C(OC2=CC(=CC(=C2C1=O)O)O)C3=CC=C(C=C3)O	High	No
Coriandrum sativum		IMPHY004408	5-Decenal	DOI:10.15482/usda.adc/1239279	5283347	CCCCC=CCCCC=O	High	Yes
Coriandrum sativum		IMPHY004426	2-Dodecenal	DOI:10.1080/0972060x.2009.10643724, DOI:10.15482/usda.adc/1239279, PMID:21692682	5283361	CCCCCCCCCC=CC=O	High	Yes
Coriandrum sativum		IMPHY004554	Tetradec-13-enal	PMID:21692682	522841	C=CCCCCCCCCCCCC=O	High	Yes
Coriandrum sativum		IMPHY004597	Rosmarinic acid	PMID:12843650	5281792	C1=CC(=C(C=C1CC(C(=O)O)OC(=O)C=CC2=CC(=C(C=C2)O)O)O)O	Low	No
Coriandrum sativum		IMPHY004619	Quercetin	ISBN:9788172360481, ISBN:9788172361150, PMID:910554	5280343	C1=CC(=C(C=C1C2=C(C(=O)C3=C(C=C(C=C3O2)O)O)O)O)O	High	No
Coriandrum sativum		IMPHY004631	Stearic acid	ISBN:9788172361150	5281	CCCCCCCCCCCCCCCCCC(=O)O	High	No
Coriandrum sativum		IMPHY004660	Luteolin	ISBN:9788172361150, PMID:910554	5280445	C1=CC(=C(C=C1C2=CC(=O)C3=C(C=C(C=C3O2)O)O)O)O	High	No
Coriandrum sativum		IMPHY004672	Falcarindiol	PMID:9556156	5281148	CCCCCCCC=CC(C#CC#CC(C=C)O)O	High	Yes
Coriandrum sativum		IMPHY005263	1-Tricosanol	ISBN:9788185042084	18431	CCCCCCCCCCCCCCCCCCCCCCCO	Low	No
Coriandrum sativum		IMPHY005428	Bergapten	ISBN:9788172361150	2355	COC1=C2C=CC(=O)OC2=CC3=C1C=CO3	High	Yes
Coriandrum sativum		IMPHY005529	3-Octenal	DOI:10.15482/usda.adc/1239279	5283325	CCCCC=CCC=O	High	Yes
Coriandrum sativum		IMPHY005587	Umbelliferone	ISBN:9788172361150, ISBN:9788185042084	5281426	C1=CC(=CC2=C1C=CC(=O)O2)O	High	Yes
Coriandrum sativum		IMPHY006103	Dillenetin	DOI:10.15482/usda.adc/1239279	5487855	COC1=C(C=C(C=C1)C2=C(C(=O)C3=C(C=C(C=C3O2)O)O)O)OC	High	No
Coriandrum sativum		IMPHY006145	p-Cymene	DOI:10.1080/0972-060x.2004.10643379, DOI:10.1080/0972060x.2009.10643724, DOI:10.1080/10412905.2001.9699633, DOI:10.1080/10412905.2002.9699865, DOI:10.1080/10412905.2004.9698757, DOI:10.1080/10412905.2017.1399169, ISBN:9788172361150	7463	CC1=CC=C(C=C1)C(C)C	Low	Yes
Coriandrum sativum		IMPHY006174	Glycolic acid	ISBN:9788172361150	757	C(C(=O)O)O	High	No
Coriandrum sativum		IMPHY006325	Myrtenal	DOI:10.1080/10412905.2002.9699865	61130	CC1(C2CC=C(C1C2)C=O)C	High	Yes
Coriandrum sativum		IMPHY006347	Hexanal	DOI:10.1080/10412905.2002.9699865	6184	CCCCCC=O	High	Yes
Coriandrum sativum		IMPHY006350	Psoralen	ISBN:9788172361150, ISBN:9788185042084	6199	C1=CC(=O)OC2=CC3=C(C=CO3)C=C21	High	Yes
Coriandrum sativum		IMPHY006362	Ascorbic acid	ISBN:9788172361150	54670067	C(C(C1C(=C(C(=O)O1)O)O)O)O	High	No
Coriandrum sativum		IMPHY006550	Thymol	DOI:10.1080/10412905.2002.9699865, ISBN:9788172361150, PMID:17368893	6989	CC1=CC(=C(C=C1)C(C)C)O	High	Yes
Coriandrum sativum		IMPHY006558	1-Triacontanol	ISBN:9788172361150, ISBN:9788185042084	68972	CCCCCCCCCCCCCCCCCCCCCCCCCCCCCCO	Low	No
Coriandrum sativum		IMPHY006696	Methyleugenol	DOI:10.1080/10412905.2002.9699865	7127	COC1=C(C=C(C=C1)CC=C)OC	High	Yes
Coriandrum sativum		IMPHY006947	1-Decanol	DOI:10.1080/10412905.2004.9698757, PMID:18605734, PMID:21692682	8174	CCCCCCCCCCO	High	Yes
Coriandrum sativum		IMPHY006950	Tricyclene	DOI:10.1080/10412905.2002.9699865	79035	CC1(C2CC3C1(C3C2)C)C	Low	Yes
Coriandrum sativum		IMPHY006970	Decanal	DOI:10.1080/0972060x.2009.10643724, DOI:10.1080/10412905.2004.9698757, DOI:10.1080/10412905.2017.1399169	8175	CCCCCCCCCC=O	High	Yes
Coriandrum sativum		IMPHY007041	Furfural	ISBN:9788185042114	7362	C1=COC(=C1)C=O	High	Yes
Coriandrum sativum		IMPHY007067	Linalyl acetate	DOI:10.1080/10412905.2002.9699865	8294	CC(=CCCC(C)(C=C)OC(=O)C)C	High	Yes
Coriandrum sativum		IMPHY007076	Undecanal	DOI:10.1080/0972060x.2009.10643724, PMID:18605734	8186	CCCCCCCCCCC=O	High	Yes
Coriandrum sativum		IMPHY007100	1-Dodecanol	PMID:21692682	8193	CCCCCCCCCCCCO	High	Yes
Coriandrum sativum		IMPHY007125	Phthalide	ISBN:9780387706375	6885	C1C2=CC=CC=C2C(=O)O1	High	Yes
Coriandrum sativum		IMPHY007201	Carvacrol methyl ether	DOI:10.1080/10412905.2002.9699865	80790	CC1=C(C=C(C=C1)C(C)C)OC	High	Yes
Coriandrum sativum		IMPHY007202	Nonane	DOI:10.1080/10412905.2004.9698757, DOI:10.1080/10412905.2017.1399169	8141	CCCCCCCCC	Low	Yes
Coriandrum sativum		IMPHY007204	Dodecanal	DOI:10.1080/0972-060x.2004.10643379, DOI:10.1080/0972060x.2009.10643724, PMID:18605734, PMID:21692682	8194	CCCCCCCCCCCC=O	High	Yes
Coriandrum sativum		IMPHY007247	Isocoumarin	ISBN:9788172361150	68108	C1=CC=C2C(=C1)C=COC2=O	High	Yes
Coriandrum sativum		IMPHY007276	Nonan-1-ol	DOI:10.1080/10412905.2017.1399169	8914	CCCCCCCCCO	High	Yes
Coriandrum sativum		IMPHY007327	Palmitic acid	DOI:10.1080/0972060x.2009.10643724, ISBN:9788172361150	985	CCCCCCCCCCCCCCCC(=O)O	High	Yes
Coriandrum sativum		IMPHY007331	6-Methyl-5-hepten-2-one	ISBN:9788172361150	9862	CC(=CCCC(=O)C)C	High	Yes
Coriandrum sativum		IMPHY007386	Panaxytriol	PMID:9556156	93484	CCCCCCCC(C(CC#CC#CC(C=C)O)O)O	High	Yes
Coriandrum sativum		IMPHY007399	Cyclodecane	PMID:21660258	9267	C1CCCCCCCCC1	Low	Yes
Coriandrum sativum		IMPHY007566	Pimentol	PMID:12843650	9917512	COC1=C(C(=CC(=C1)CC=C)OC2C(C(C(C(O2)COC(=O)C3=CC(=C(C(=C3)O)O)O)O)O)O)O	Low	No
Coriandrum sativum		IMPHY007620	1-Octanol	DOI:10.1080/0972060x.2009.10643724, DOI:10.1080/10412905.2004.9698757, DOI:10.1080/10412905.2017.1399169	957	CCCCCCCCO	High	Yes
Coriandrum sativum		IMPHY007747	Carvacryl acetate	DOI:10.1080/10412905.2002.9699865	80792	CC1=C(C=C(C=C1)C(C)C)OC(=O)C	High	Yes
Coriandrum sativum		IMPHY008150	1-Methyl-4-(prop-1-en-2-yl)benzene	DOI:10.1080/10412905.2002.9699865	62385	CC1=CC=C(C=C1)C(=C)C	Low	Yes
Coriandrum sativum		IMPHY008689	Isovitexin	PMID:910554	162350	C1=CC(=CC=C1C2=CC(=O)C3=C(O2)C=C(C(=C3O)C4C(C(C(C(O4)CO)O)O)O)O)O	Low	No
Coriandrum sativum		IMPHY008724	Isorhamnetin	DOI:10.15482/usda.adc/1239279, ISBN:9788172361150	5281654	COC1=C(C=CC(=C1)C2=C(C(=O)C3=C(C=C(C=C3O2)O)O)O)O	High	No
Coriandrum sativum		IMPHY009413	Triacontane	ISBN:9788172361150, ISBN:9788185042084	12535	CCCCCCCCCCCCCCCCCCCCCCCCCCCCCC	Low	No
Coriandrum sativum		IMPHY009729	Verbenene	DOI:10.1080/10412905.2002.9699865	6427476	CC1(C2CC1C(=C)C=C2)C	Low	Yes
Coriandrum sativum		IMPHY009832	Lavandulyl acetate	DOI:10.1080/10412905.2002.9699865	30247	CC(=CCC(COC(=O)C)C(=C)C)C	High	Yes
Coriandrum sativum		IMPHY009858	1-Undecanol	DOI:10.1080/10412905.2017.1399169	8184	CCCCCCCCCCCO	High	Yes
Coriandrum sativum		IMPHY009946	Benzaldehyde	DOI:10.1080/10412905.2002.9699865	240	C1=CC=C(C=C1)C=O	High	Yes
Coriandrum sativum		IMPHY010000	Dodecane	DOI:10.1080/0972-060x.2004.10643379	8182	CCCCCCCCCCCC	Low	No
Coriandrum sativum		IMPHY010072	Eucalyptol	DOI:10.1080/0972-060x.2004.10643379, DOI:10.1080/10412905.2002.9699865, DOI:10.15482/usda.adc/1239279, ISBN:9788172361150	2758	CC1(C2CCC(O1)(CC2)C)C	High	Yes
Coriandrum sativum		IMPHY010080	beta-Elemene	DOI:10.1080/10412905.2002.9699865	6918391	CC(=C)C1CCC(C(C1)C(=C)C)(C)C=C	Low	No
Coriandrum sativum		IMPHY010083	4-Hydroxybenzoic acid	DOI:10.15482/usda.adc/1239279	135	C1=CC(=CC=C1C(=O)O)O	High	Yes
Coriandrum sativum		IMPHY010535	(7S)-4-methoxy-7-methyl-7,8-dihydrofuro[2,3-g]isochromen-5-one	ISBN:9788185042138, ISBN:9788185042145	14134312	CC1CC2=CC3=C(C=CO3)C(=C2C(=O)O1)OC	High	Yes
Coriandrum sativum		IMPHY010781	Limonene oxide, cis-(-)-	DOI:10.1080/10412905.2002.9699865	6452061	CC(=C)C1CCC2(C(C1)O2)C	High	Yes
Coriandrum sativum		IMPHY010887	Thymol acetate	DOI:10.1080/10412905.2002.9699865	68252	CC1=CC(=C(C=C1)C(C)C)OC(=O)C	High	Yes
Coriandrum sativum		IMPHY011024	Ligustilide	ISBN:9788185042114	5319022	CCCC=C1C2=C(C=CCC2)C(=O)O1	High	Yes
Coriandrum sativum		IMPHY011392	3-Carene	DOI:10.1080/10412905.2002.9699865	26049	CC1=CCC2C(C1)C2(C)C	Low	Yes
Coriandrum sativum		IMPHY011396	4-Carvomenthenol	DOI:10.1080/0972-060x.2004.10643379, DOI:10.1080/0972060x.2009.10643724, DOI:10.1080/10412905.2002.9699865	11230	CC1=CCC(CC1)(C(C)C)O	High	Yes
Coriandrum sativum		IMPHY011519	alpha-Terpinyl acetate	DOI:10.1080/10412905.2002.9699865	111037	CC1=CCC(CC1)C(C)(C)OC(=O)C	High	Yes
Coriandrum sativum		IMPHY011541	Scopoletin	ISBN:9788172361150, ISBN:9788185042084	5280460	COC1=C(C=C2C(=C1)C=CC(=O)O2)O	High	Yes
Coriandrum sativum		IMPHY011548	Falcarinol	PMID:9556156	5281149	CCCCCCCC=CCC#CC#CC(C=C)O	High	Yes
Coriandrum sativum		IMPHY011552	(1R)-2-methyl-5-propan-2-ylbicyclo[3.1.0]hex-2-ene	DOI:10.1080/0972060x.2009.10643724, DOI:10.1080/10412905.2002.9699865	6451618	CC1=CCC2(C1C2)C(C)C	Low	Yes
Coriandrum sativum		IMPHY011586	(S,1Z,6Z)-8-Isopropyl-1-methyl-5-methylenecyclodeca-1,6-diene	DOI:10.1080/10412905.2002.9699865	91723653	CC1=CCCC(=C)C=CC(CC1)C(C)C	Low	No
Coriandrum sativum		IMPHY011588	cis-3-Hexen-1-ol	DOI:10.1080/10412905.2004.9698757, PMID:21660258	5281167	CCC=CCCO	High	Yes
Coriandrum sativum		IMPHY011590	d-Borneol	DOI:10.1080/0972060x.2009.10643724, DOI:10.1080/10412905.2002.9699865, ISBN:9788172361150	61060	CC1(C2CCC1(C(C2)O)C)C	High	Yes
Coriandrum sativum		IMPHY011599	Terpinolene	DOI:10.1080/0972-060x.2004.10643379, DOI:10.1080/10412905.2002.9699865, ISBN:9788172361150	11463	CC1=CCC(=C(C)C)CC1	Low	Yes
Coriandrum sativum		IMPHY011601	Kaempferol 3-glucuronide	PMID:910554	5318759	C1=CC(=CC=C1C2=C(C(=O)C3=C(C=C(C=C3O2)O)O)OC4C(C(C(C(O4)C(=O)O)O)O)O)O	Low	No
Coriandrum sativum		IMPHY011643	alpha-Terpinene	DOI:10.1080/10412905.2002.9699865	7462	CC1=CC=C(CC1)C(C)C	Low	Yes
Coriandrum sativum		IMPHY011646	Cynaroside	PMID:910554	5280637	C1=CC(=C(C=C1C2=CC(=O)C3=C(C=C(C=C3O2)OC4C(C(C(C(O4)CO)O)O)O)O)O)O	Low	No
Coriandrum sativum		IMPHY011647	Geranyl acetate	DOI:10.1080/0972-060x.2004.10643379, DOI:10.1080/10412905.2001.9699633, DOI:10.1080/10412905.2002.9699865, DOI:10.1080/10412905.2017.1399169	1549026	CC(=CCCC(=CCOC(=O)C)C)C	High	Yes
Coriandrum sativum		IMPHY011648	Neryl acetate	DOI:10.1080/0972060x.2009.10643724, DOI:10.1080/10412905.2002.9699865, PMID:17511354, PMID:20803372	1549025	CC(=CCCC(=CCOC(=O)C)C)C	High	Yes
Coriandrum sativum		IMPHY011660	(+)-alpha-Cadinene	DOI:10.1080/10412905.2002.9699865	12306048	CC1=CC2C(CC1)C(=CCC2C(C)C)C	Low	No
Coriandrum sativum		IMPHY011666	Palmitoleic acid	ISBN:9788172361150	445638	CCCCCCC=CCCCCCCCC(=O)O	High	Yes
Coriandrum sativum		IMPHY011685	DL-Borneol	DOI:10.15482/usda.adc/1239279	10049	CC1(C2CCC1(C(C2)O)C)C	High	Yes
Coriandrum sativum		IMPHY011694	2-Hexen-1-OL	PMID:21660258	5318042	CCCC=CCO	High	Yes
Coriandrum sativum		IMPHY011729	Mannitol	ISBN:9788172361150	6251	C(C(C(C(C(CO)O)O)O)O)O	Low	No
Coriandrum sativum		IMPHY011761	Humulene	DOI:10.1080/0972-060x.2004.10643379, DOI:10.1080/10412905.2002.9699865	5281520	CC1=CCC(C=CCC(=CCC1)C)(C)C	Low	No
Coriandrum sativum		IMPHY011762	cis-Anethole	DOI:10.1080/10412905.2002.9699865	1549040	CC=CC1=CC=C(C=C1)OC	High	Yes
Coriandrum sativum		IMPHY011763	Anethole	PMID:17368893	637563	CC=CC1=CC=C(C=C1)OC	High	Yes
Coriandrum sativum		IMPHY011793	(+)-gamma-Cadinene	PMID:17511354	6432404	CC1=CC2C(CC1)C(=C)CCC2C(C)C	Low	No
Coriandrum sativum		IMPHY011797	Oleic acid	DOI:10.1080/0972060x.2009.10643724, ISBN:9788172361150, PMID:27033544	445639	CCCCCCCCC=CCCCCCCCC(=O)O	High	No
Coriandrum sativum		IMPHY011799	Petroselinic acid	ISBN:9788172361150, PMID:16112758, PMID:16604360	5281125	CCCCCCCCCCCC=CCCCCC(=O)O	High	No
Coriandrum sativum		IMPHY011802	Ferulic acid	ISBN:9788172361150	445858	COC1=C(C=CC(=C1)C=CC(=O)O)O	High	Yes
Coriandrum sativum		IMPHY011844	Chlorogenic acid	ISBN:9780387706375, ISBN:9788172360481, ISBN:9788172361150, ISBN:9788185042084	1794427	C1C(C(C(CC1(C(=O)O)O)OC(=O)C=CC2=CC(=C(C=C2)O)O)O)O	Low	No
Coriandrum sativum		IMPHY011872	(4E,7E)-1,5,9,9-Tetramethyl-12-oxabicyclo[9.1.0]dodeca-4,7-diene	DOI:10.1080/10412905.2002.9699865	22559443	CC1=CCCC2(C(O2)CC(C=CC1)(C)C)C	High	Yes
Coriandrum sativum		IMPHY011890	Elemol	ISBN:9788172361150	92138	CC(=C)C1CC(CCC1(C)C=C)C(C)(C)O	High	Yes
Coriandrum sativum		IMPHY011901	Thujone	DOI:10.1080/10412905.2002.9699865	261491	CC1C2CC2(CC1=O)C(C)C	High	Yes
Coriandrum sativum		IMPHY011902	beta-Thujone	DOI:10.1080/10412905.2002.9699865	91456	CC1C2CC2(CC1=O)C(C)C	High	Yes
Coriandrum sativum		IMPHY011933	Caffeic acid	ISBN:9780387706375, ISBN:9788172361150, ISBN:9788185042084	689043	C1=CC(=C(C=C1C=CC(=O)O)O)O	High	No
Coriandrum sativum		IMPHY011965	(+)-beta-Phellandrene	DOI:10.1080/10412905.2002.9699865, ISBN:9788172361150	442484	CC(C)C1CCC(=C)C=C1	Low	Yes
Coriandrum sativum		IMPHY011972	cis-p-Coumaric acid	ISBN:9788172361150	1549106	C1=CC(=CC=C1C=CC(=O)O)O	High	Yes
Coriandrum sativum		IMPHY011973	(-)-cis-Carveol	DOI:10.1080/10412905.2002.9699865	330573	CC1=CCC(CC1O)C(=C)C	High	Yes
Coriandrum sativum		IMPHY011974	4-Hydroxycinnamic acid	ISBN:9788172361150	637542	C1=CC(=CC=C1C=CC(=O)O)O	High	Yes
Coriandrum sativum		IMPHY011988	(-)-trans-Carveol	DOI:10.1080/10412905.2002.9699865	94221	CC1=CCC(CC1O)C(=C)C	High	Yes
Coriandrum sativum		IMPHY011991	beta-Asarone	PMID:18605734	5281758	CC=CC1=CC(=C(C=C1OC)OC)OC	High	Yes
Coriandrum sativum		IMPHY012017	2-Chloroethanol	ISBN:9788172361150	34	C(CCl)O	High	No
Coriandrum sativum		IMPHY012036	Camphor	DOI:10.1080/0972060x.2009.10643724, DOI:10.1080/10412905.2001.9699633, DOI:10.1080/10412905.2002.9699865, DOI:10.1080/10412905.2004.9698757, DOI:10.1080/10412905.2017.1399169	2537	CC1(C2CCC1(C(=O)C2)C)C	High	Yes
Coriandrum sativum		IMPHY012053	Sucrose	ISBN:9788172361150	5988	C(C1C(C(C(C(O1)OC2(C(C(C(O2)CO)O)O)CO)O)O)O)O	Low	No
Coriandrum sativum		IMPHY012058	Linalool	DOI:10.1080/0972-060x.2004.10643379, DOI:10.1080/0972060x.2009.10643724, DOI:10.1080/10412905.2001.9699633, DOI:10.1080/10412905.2002.9699865, DOI:10.1080/10412905.2004.9698757, DOI:10.1080/10412905.2017.1399169, ISBN:9788185042114, PMID:17368893, PMID:20803372	6549	CC(=CCCC(C)(C=C)O)C	High	Yes
Coriandrum sativum		IMPHY012061	alpha-Pinene	DOI:10.1080/0972-060x.2004.10643379, DOI:10.1080/0972060x.2009.10643724, DOI:10.1080/10412905.2001.9699633, DOI:10.1080/10412905.2002.9699865, DOI:10.1080/10412905.2004.9698757, DOI:10.1080/10412905.2017.1399169, ISBN:9780387706375, ISBN:9788172361150, PMID:20803372	6654	CC1=CCC2CC1C2(C)C	Low	Yes
Coriandrum sativum		IMPHY012075	Carvone	DOI:10.1080/10412905.2004.9698757	7439	CC1=CCC(CC1=O)C(=C)C	High	Yes
Coriandrum sativum		IMPHY012104	Citronellol	DOI:10.1080/10412905.2017.1399169	8842	CC(CCC=C(C)C)CCO	High	Yes
Coriandrum sativum		IMPHY012147	beta-Pinene	DOI:10.1080/0972-060x.2004.10643379, DOI:10.1080/0972060x.2009.10643724, ISBN:9788172361150	14896	CC1(C2CCC(=C)C1C2)C	Low	Yes
Coriandrum sativum		IMPHY012160	alpha-Terpineol	DOI:10.1080/0972-060x.2004.10643379, DOI:10.1080/10412905.2002.9699865, DOI:10.1080/10412905.2017.1399169, ISBN:9788172361150	17100	CC1=CCC(CC1)C(C)(C)O	High	Yes
[truncated: 42 more rows]

## Sheet: 08.Elettaria Cardamomum
Elettaria cardamomum	fruit	IMPHY000171	Ascaridole	DOI:10.1080/0972060x.2006.10643475	10545	CC(C)C12CCC(C=C1)(OO2)C	High	Yes
[truncated: 203 more rows]

## Sheet: 09.Piper nigrum
Piper nigrum	fruit	IMPHY000022	Myrcenol	DOI:10.1080/10412905.2001.9699650	10975	CC(C)(CCCC(=C)C=C)O	High	Yes
[truncated: 508 more rows]

[truncated: 6 more sheets: 10.Syzygium aromaticum, 11.Trigonella foenum graecum, 12.Nigella Sativa, 13.Cinnamomum Verum, 14.Trachyspermum Ammi, All plants list]
