# Supplementary material for: Cardioprotective function of mixed spices against myocardial infarction injury: In-vivo and in-silico study
Source: J Genet Eng Biotechnol. 2025 Apr 19;23(2):100492. doi: 10.1016/j.jgeb.2025.100492 (PMC12032904; doi:10.1016/j.jgeb.2025.100492)
Supplement: Supplementary Data 4 [file mmc4.xlsx]

## Sheet: Therapeutic effects of spices
	List of the researches of the therapeutic effects of the used fourteen spices on cardiovascular related disorders from the latest (2018-2024) publication from PUBMED and Google Scholar database
	Spices/Mixed spices	Derivatives/ Extracts	Dose (mode of administration)	Experimental Population	Duration of Study	Effects on Cardiovascular Disorders	References
	Onion (Allium cepa)	A. cepa outer scale hydromethanol extract (ACE)	8.5 mg/kg (intra-nasal)	Swiss Albino mice	7 days	Ameliorates ischaemia reperfusion-induced cerebral injury	[1] [2]
	Garlic (Allium sativum)	Two novel angiotensin I-converting enzyme inhibitory peptides from garlic protein	-	Rats	-	Effectively lowered blood pressure in spontaneously hypertensive rats.	[3]
		Garlic oil (GO) and its main ingredient, diallyl disulfide	Garlic oil 100 mg/kg, diallyl disulphide 8.94 mg/kg, (gastric intubation tube)	ISO induced myocardial infarcted rats	14 days	Protected rats from developing ISO-induced myocardial infarction.	[4]
		Allylmethylsulfide, a Sulfur Compound Derived from Garlic	25, 50, 100, and 200 mg/kg (orally)	Male Sprague Dawley Rats	14 days	Attenuates Isoproterenol-Induced Cardiac Hypertrophy	[5]
		Allicin, main active component of garlic	14 mg/kg (intragastric injection)	Rats	4 weeks	Significantly improved vascular and cardiac remodeling caused by hypertension.	[6]
		S-1-propenylcysteine, a sulfur compound in aged garlic extract	6.5 mg/kg (orally)	Rats	3 weeks	Improvement in peripheral circulation.	[7]
		Allium sativum extract	50 mg/kg/day (intraperitoneal)	Rats	30 days	Efficacy in cardiac function improvement.	[8]
	Ginger (Zingiber officinale)	Ginger suspension	-	Rats	19 days	Anti-hypertensive activity	[9]
		Ginger extract	-	Winstar Rats	6 weeks	Ethanol-induced heart abnormalities may be alleviated	[10]
		6-Shogaol from Dried Ginger	-	Sprague-Dawley rats	-	Protection against Intestinal Ischemia/Reperfusion	[11]
		Zhi-Gan-Cao-Tang (ZGCT), a famous traditional Chinese medicine (TCM) prescription composition have Fresh rhizoma of Zingiber officinale Rosc.	9 g	Mice	-	Inhibiting cardiomyocyte apoptosis and reducing inflammatory reactions.	[12]
		6-Shogaol, an Active Component of Ginger	-	Sprague-Dawley rats	-	Attenuates the Development of Pressure-Overload-Induced Heart Failure	[13]
		Ginger suspension	500 mg/kg/day (orally)	Rats	12 days	Ginger exhibits a protective effect against cisplatin cardiotoxicity	[14]
		Ginger Extract Loaded into Chitosan Nanoparticles	-	Mice	-	Reduces Cardiotoxicity of Doxorubicin in Hepatocellular Carcinoma in Mice	[15]
		Combined extract of holy basil and ginger	-	Rats	-	Mitigates oxidative stress status, inflammation, and apoptosis.	[16]
		Combined Extract of Mulberry Fruit and Ginger	-orally	Winstar rats	154 days	To treat cognitive impairment following ischemic stroke	[17]
	Red chili (Capsicum annuum)	Capsanthin-enriched pellets and capsaicin pellets derived from red chili fruit (Capsicum annuum)	16 mg/kg (orally)	Mice	5 weeks	The potential of capsanthin >50% helps anti-obesity management	[18]
	Turmeric (Curcuma longa)	Solution of curcumin	150 mg/kg (intraperitoneally)	Mice	Upto 21 days	Curcumin Ameliorates White Matter Injury after Ischemic Stroke	[19]
		C. longa extract	100, 200 or 400 mg/kg	Rats	42 days	C. longa have cardioprotective effect with reversal of derangements in haemogram and urinalysis associated with hypertension.	[20]
		C. longa extract	-	Mouse monocyte-macrophage RAW264.7 cell line	-	alleviate the atherosclerosis process by preventing inflammation and inhibiting macrophage foaming	[21]
		Turmeric in capsules	Daily dose of 2 g	36 young female students	90 days	Turmeric has the ability to reduce weight, decrease body fat percentage, lower systolic blood pressure, and relieve anxiety for young, obese and overweight females,	[22]
		Curcumin in combination with Doxorubicin	-	Cell line	-	A great potential for cardio-oncological therapeutic interventions.	[23]
		Laboratory designed a new curcumin analog, JM-2	10 mg/kg (orally)	Mice	24 weeks	JM-2 treatment prevented heart inflammation and fibrosis in diabetic mice	[24]
		Curcumin loaded mesoporous silica nanoparticles	200 mg/kg	Rats	2 weeks	Good cardioprotective effect	[25]
		Curcumin	Orally	Mice	-	Ameliorate Chagas heart disease.	[26]
		Curcumin and its demethoxy derivatives	-	Cell culture of rabbit	-	suppress hypertrophic responses in cardiomyocytes	[27]
		Hot Water Extract of Curcuma longa L.	Orally	Subjects aged 50-69 years with overweight or prehypertension/mild hypertension.	-	Improves Serum Inflammatory Markers and General Health in Subjects with Overweight or Prehypertension/Mild Hypertension	[28]
		Curcumin	Intragastric administration	Wistar-Kyoto rats	-	Curcumin attenuates hypertension, vascular inflammation	[29]
		ethanol extract of turmeric	200mg/kg (orally)	Wistar rats	10 days	cyclophosphamide-induced myocardial alterations were significantly ameliorated	[30]
		Curcumin Nanoparticles	Different doses	Rats	15 days	Protect against Isoproterenol Induced Myocardial Infarction by Alleviating Myocardial Tissue Oxidative Stress, Electrocardiogram, and Biological Changes	[31]
	Cumin seed (Cuminum cyminum)	Ethanol extract of cumin seed	0.25 mg/kg.b.wt./day (orally)	Rabbits	45 days	Positive hypolipidemic and cardioprotective effect	[32]
	Coriander (Coriandrum sativum)	Coriandrum sativum (L.) Seed Extract	-	Rats	-	Positive cardioprotective effect	[33]
	Cardamom (Elettaria cardamomum)	Cardamom extract	200 mg/kg BW (orally)	Male albino rats	3 weeks	Promising cytoprotective agent against doxorubicin cardiotoxicity	[34]
	Black pepper (Piper nigrum)	Polyherbal formulation (PHF) made with 3 nutraceuticals, such as Piper nigrum, Terminalia paniculata, and Bauhinia purpurea	250 and 500 mg/kg/BW	Rats	45 days	Ameliorates Diabetic Cardiomyopathy	[35]
	Cloves (Syzygium aromaticum)	Syzygium aromaticum extracts	-	Insilico/anti-microbial	-	Provides a novel future therapeutic intervention for treating cardiovascular complications	[36]
	Fenugreek (Trigonella foenum-graecum)	Novel polysaccharide, named fenugreek seed water polysaccharide	100 mg/kg (Injection)	Wistar rat	-	Fenugreek seed water polysaccharide, efficient agent against cardiotoxicity and atherosclerosis	[37]
		Combination herbs with Fenugreek	300 mg/kg	Wistar rats	16 days	Beneficial effect on hypertension	[38]
		Trigonelline, isolated from hydroalcoholic extract of seeds of Trigonella foenum-graecum.	-	mice	-	its effect in gut microbiota prompted cardiovascular disorders.	[39]
	Nigella (Nigella sativa)	N. sativa oil	received 1,000 mg N. sativa oil as two capsules, daily for 8 weeks	Human	8 weeks	Nigella sativa oil supplement has cardiovascular protective effects in patients with T2DM, by improving the lipid profile and glycemia, by reducing the C-reactive protein level and the lipid peroxidation.	[42]
		Nigella sativa (N.S) oil supplements	oil (2000 mg/day)	Obese and overweight healthy women	8 weeks	complementary therapy for modulating CVD risk factors in individuals with overweight and obesity	[43]
		Nigella sativa (N.S) oil	2 g/day	Human	8 weeks	improvements in anthropometric indices, blood pressure, and FBS	[44]
		N. sativa and fenugreek combo	-	Rats	-	simultaneous administration of fenugreek or N. sativa with amlodipine improved the pharmacological response of amlodipine in hypertensive rats	[45]
		extract of Nigella sativa and its major ingredient, thymoquinone	200, 400, and 600 mg/kg (intraperitoneally)	Rats	-	N. sativa and its component Thymoquinone attenuates hypertension induced by AngiotensinII.	[46]
		thymoquinone	50 mg/kg, dissolved in corn oil (orally)	Mice	6 weeks	Thymoquinone ameliorates pressure overload-induced cardiac hypertrophy	[47]
		Nigella sativa seed oil	4 mL/kg/day	Rats	14 days	have an anti-inflammatory and cardioprotective effect in ISO-induced ischemia	[48]
		Nigella sativa supplementation	800 mg/kg/day (orally)	Rats	8 weeks	a new therapeutic strategy for the treatment of heart failure	[49]
		thymoquinone (Thy), the main component of Nigella sativa	2.5, 5 and 10 mg/kg/day	Rats	28 days	Decreased cardiotoxicity	[50]
		Nigella Sativa (NS) oil	a low-calorie diet with 3 g per day (1 g before each meal)	obese women	-	Complementary therapy for obesity	[51]
	Cinnamon (Cinnamomum verum)	cinnamon extract	100, 200, or 400 mg/kg cinnamon extract	Rats	6 weeks	cinnamon in diabetic participants' diets may help to reduce risk factors of cardiovascular diseases.	[52]
	Carom seed (Trachyspermum ammi)	aqueous extract and methanol extract of Trachyspermum ammi	1 g/kg, 3 g/kg, and 5 g/kg dose levels (orally)	Wistar rats	21 days	extracts at 3 g/kg and 5 g/kg decreased the levels of total cholesterol, triglyceride, and low-density lipoprotein and increased high-density lipoprotein concentration in serum	[40]
		aqueous extract of T. ammi	100 mg/kg (orally)	Wistar rats	30 days	Anti-inflammatory to treat arthritis	[41]
	Mixed Spices	Polyherbal and its constituents- Cichorium intybus, Gymnema sylvestre, Nigella sativa, Trigonella foenum graecum	-	Sprague-Dawley rats	-	For treating hypertension	[53]
		List of references (used here in the above table)
	1. Singh, V., Krishan, P., & Shri, R. (2018). Amelioration of ischaemia reperfusion-induced cerebral injury in mice by liposomes containing Allium cepa fraction administered intranasally. Artificial cells, nanomedicine, and biotechnology, 46(sup3), S982–S992. https://doi.org/10.1080/21691401.2018.1523181
	2. Singh, V., Shri, R., Krishan, P., Singh, I. P., & Shah, P. (2020). Isolation and characterization of components responsible for neuroprotective effects of Allium cepa outer scale extract against ischemia reperfusion induced cerebral injury in mice. Journal of food science, 85(11), 4009–4017. https://doi.org/10.1111/1750-3841.15474
	3. Xiang, L., Zheng, Z., Guo, X., Bai, R., Zhao, R., Chen, H., Qiu, Z., & Qiao, X. (2024). Two novel angiotensin I-converting enzyme inhibitory peptides from garlic protein: In silico screening, stability, antihypertensive effects in vivo and underlying mechanisms. Food chemistry, 435, 137537. https://doi.org/10.1016/j.foodchem.2023.137537
	4. Asdaq, S. M. B., Alamri, A. S., Alsanie, W. F., & Alhomrani, M. (2021). Cardioprotective Potential of Garlic Oil and Its Active Constituent, Diallyl Disulphide, in Presence of Carvedilol during Chronic Isoprenaline Injection-Mediated Myocardial Necrosis in Rats. Molecules (Basel, Switzerland), 26(17), 5137. https://doi.org/10.3390/molecules26175137
	5. Mohammed, S. A., Paramesha, B., Kumar, Y., Tariq, U., Arava, S. K., & Banerjee, S. K. (2020). Allylmethylsulfide, a Sulfur Compound Derived from Garlic, Attenuates Isoproterenol-Induced Cardiac Hypertrophy in Rats. Oxidative medicine and cellular longevity, 2020, 7856318. https://doi.org/10.1155/2020/7856318
	6. Liu, W., Xu, S., Liang, S., Duan, C., Xu, Z., Zhao, L., Wen, F., Li, Q., Li, Y., & Zhang, J. (2022). Hypertensive vascular and cardiac remodeling protection by allicin in spontaneous hypertension rats via CaMK Ⅱ/NF-κB pathway. Biomedicine & pharmacotherapy = Biomedecine & pharmacotherapie, 155, 113802. https://doi.org/10.1016/j.biopha.2022.113802
	7. Ushijima, M., Takashima, M., Kunimura, K., Kodera, Y., Morihara, N., & Tamura, K. (2018). Effects of S-1-propenylcysteine, a sulfur compound in aged garlic extract, on blood pressure and peripheral circulation in spontaneously hypertensive rats. The Journal of pharmacy and pharmacology, 70(4), 559–565. https://doi.org/10.1111/jphp.12865
	8. Keihanian, F., Moohebati, M., Saeidinia, A., Mohajeri, S. A., & Madaeni, S. (2021). Therapeutic effects of medicinal plants on isoproterenol-induced heart failure in rats. Biomedicine & pharmacotherapy = Biomedecine & pharmacotherapie, 134, 111101. https://doi.org/10.1016/j.biopha.2020.111101
	9. Alam, M. A., Bin Jardan, Y. A., Alzenaidy, B., Raish, M., Al-Mohizea, A. M., Ahad, A., & Al-Jenoobi, F. I. (2021). Effect of Hibiscus sabdariffa and Zingiber officinale on pharmacokinetics and pharmacodynamics of amlodipine. The Journal of pharmacy and pharmacology, 73(9), 1151–1160. https://doi.org/10.1093/jpp/rgaa062
	10. Heshmati, E., Shirpoor, A., Kheradmand, F., Alizadeh, M., & Gharalari, F. H. (2018). Chronic ethanol increases calcium/calmodulin-dependent protein kinaseIIδ gene expression and decreases monoamine oxidase amount in rat heart muscles: Rescue effect of Zingiber officinale (ginger) extract. Anatolian journal of cardiology, 19(1), 19–26. https://doi.org/10.14744/AnatolJCardiol.2017.8079
	11. Li, B., Wang, Y., Yuan, X., Liu, G., Diao, Y., & Liu, J. (2023). 6-Shogaol from Dried Ginger Protects against Intestinal Ischemia/Reperfusion by Inhibiting Cell Apoptosis via the BDNF/TrkB/PI3K/AKT Pathway. Molecular nutrition & food research, 67(13), e2200773. https://doi.org/10.1002/mnfr.202200773
	12. Hu, M., Li, H., Ni, S., & Wang, S. (2023). The protective effects of Zhi-Gan-Cao-Tang against diabetic myocardial infarction injury and identification of its effective constituents. Journal of ethnopharmacology, 309, 116320. https://doi.org/10.1016/j.jep.2023.116320
	13. Kawase, Y., Sunagawa, Y., Shimizu, K., Funamoto, M., Hamabe-Horiike, T., Katanasaka, Y., Shimizu, S., Hawke, P., Mori, K., Komiyama, M., Hasegawa, K., & Morimoto, T. (2023). 6-Shogaol, an Active Component of Ginger, Inhibits p300 Histone Acetyltransferase Activity and Attenuates the Development of Pressure-Overload-Induced Heart Failure. Nutrients, 15(9), 2232. https://doi.org/10.3390/nu15092…
	14. El-Hawwary, A. A., & Omar, N. M. (2019). The influence of ginger administration on cisplatin-induced cardiotoxicity in rat: Light and electron microscopic study. Acta histochemica, 121(5), 553–562. https://doi.org/10.1016/j.acthis.2019.04.013
	15. Abo Mansour, H. E., El-Batsh, M. M., Badawy, N. S., Mehanna, E. T., Mesbah, N. M., & Abo-Elmatty, D. M. (2021). Ginger Extract Loaded into Chitosan Nanoparticles Enhances Cytotoxicity and Reduces Cardiotoxicity of Doxorubicin in Hepatocellular Carcinoma in Mice. Nutrition and cancer, 73(11-12), 2347–2362. https://doi.org/10.1080/01635581.2020.1823436
	16. Thongwong, P., Wattanathorn, J., Thukhammee, W., & Tiamkao, S. (2023). The potential role of the novel orodispersible film from rice polymer loaded with silkworm pupae hydrolysate and the combined extract of holy basil and ginger for the management of stroke with stress. Biomaterials, 299, 122175. https://doi.org/10.1016/j.biomaterials.2023.122175
	17. Wattanathorn, J., Palachai, N., Thukham-Mee, W., & Muchimapura, S. (2020). Memory-Enhancing Effect of a Phytosome Containing the Combined Extract of Mulberry Fruit and Ginger in an Animal Model of Ischemic Stroke with Metabolic Syndrome. Oxidative medicine and cellular longevity, 2020, 3096826. https://doi.org/10.1155/2020/3096826
	18. Shanmugham, V., & Subban, R. (2022). Comparison of the Anti-Obesity Effect of Enriched Capsanthin and Capsaicin from Capsicum annuum L. Fruit in Obesity-Induced C57BL/6J Mouse Model. Food technology and biotechnology, 60(2), 202–212. https://doi.org/10.17113/ftb.60.02.22.7376
	19. Ran, Y., Su, W., Gao, F., Ding, Z., Yang, S., Ye, L., Chen, X., Tian, G., Xi, J., & Liu, Z. (2021). Curcumin Ameliorates White Matter Injury after Ischemic Stroke by Inhibiting Microglia/Macrophage Pyroptosis through NF-κB Suppression and NLRP3 Inflammasome Inhibition. Oxidative medicine and cellular longevity, 2021, 1552127. https://doi.org/10.1155/2021/1552127
	20. Oridupa, O. A., Oyagbemi, A. A., Adejumobi, O., Falade, F. B., Obisesan, A. D., Abegunde, B. A., Ekwem, P. C., Adegboye, V. O., & Omobowale, T. O. (2021). Compensatory depression of arterial pressure and reversal of ECG abnormalities by Annona muricata and Curcuma longa in hypertensive Wistar rats. Journal of complementary & integrative medicine, 19(2), 375–382. https://doi.org/10.1515/jcim-2…
	21. Guo, Y. Q., Wu, G. X., Peng, C., Fan, Y. Q., Li, L., Liu, F., & Xiong, L. (2023). New Bisabolane-Type Sesquiterpenoids from Curcuma longa and Their Anti-Atherosclerotic Activity. Molecules (Basel, Switzerland), 28(6), 2704. https://doi.org/10.3390/molecules28062704
	22. Latif, R., Mumtaz, S., Al Sheikh, M. H., Chathoth, S., & Nasser Al Naimi, S. (2021). Effects of Turmeric on Cardiovascular Risk Factors, Mental Health, and Serum Homocysteine in Overweight, Obese Females. Alternative therapies in health and medicine, 27(S1), 114–119.
	23. Jain, A., & Rani, V. (2018). Assessment of herb-drug synergy to combat doxorubicin induced cardiotoxicity. Life sciences, 205, 97–106. https://doi.org/10.1016/j.lfs.2018.05.021
	24. Wang, M., Jin, L., Zhang, Q., Zhu, W., He, H., Lou, S., Luo, W., Han, X., & Liang, G. (2022). Curcumin analog JM-2 alleviates diabetic cardiomyopathy inflammation and remodeling by inhibiting the NF-κB pathway. Biomedicine & pharmacotherapy = Biomedecine & pharmacotherapie, 154, 113590. https://doi.org/10.1016/j.biopha.2022.113590
	25. Yadav, Y. C., Pattnaik, S., & Swain, K. (2019). Curcumin loaded mesoporous silica nanoparticles: assessment of bioavailability and cardioprotective effect. Drug development and industrial pharmacy, 45(12), 1889–1895. https://doi.org/10.1080/03639045.2019.1672717
	26. Hernández, M., Wicz, S., Santamaría, M. H., & Corral, R. S. (2018). Curcumin exerts anti-inflammatory and vasoprotective effects through amelioration of NFAT-dependent endothelin-1 production in mice with acute Chagas cardiomyopathy. Memorias do Instituto Oswaldo Cruz, 113(9), e180171. https://doi.org/10.1590/0074-02760180171
	27. Sunagawa, Y., Funamoto, M., Sono, S., Shimizu, K., Shimizu, S., Genpei, M., Miyazaki, Y., Katanasaka, Y., Morimoto, E., Ueno, M., Komiyama, M., Kakeya, H., Wada, H., Hasegawa, K., & Morimoto, T. (2018). Curcumin and its demethoxy derivatives possess p300 HAT inhibitory activity and suppress hypertrophic responses in cardiomyocytes. Journal of pharmacological sciences, 136(4), 212–217. https:/…
	28. Uchio, R., Muroyama, K., Okuda-Hanafusa, C., Kawasaki, K., Yamamoto, Y., & Murosaki, S. (2019). Hot Water Extract of Curcuma longa L. Improves Serum Inflammatory Markers and General Health in Subjects with Overweight or Prehypertension/Mild Hypertension: A Randomized, Double-Blind, Placebo-Controlled Trial. Nutrients, 11(8), 1822. https://doi.org/10.3390/nu11081822
	29. Han, Y., Sun, H. J., Tong, Y., Chen, Y. Z., Ye, C., Qiu, Y., Zhang, F., Chen, A. D., Qi, X. H., Chen, Q., Li, Y. H., Kang, Y. M., & Zhu, G. Q. (2019). Curcumin attenuates migration of vascular smooth muscle cells via inhibiting NFκB-mediated NLRP3 expression in spontaneously hypertensive rats. The Journal of nutritional biochemistry, 72, 108212. https://doi.org/10.1016/j.jnutbio.2019.07.003
	30. Komolafe, O. A., Arayombo, B. E., Abiodun, A. A., Saka, O. S., Abijo, A. Z., Ojo, S. K., & Fakunle, O. O. (2020). Immunohistochemical and histological evaluations of cyclophosphamide-induced acute cardiotoxicity in wistar rats: The role of turmeric extract (curcuma). Morphologie : bulletin de l'Association des anatomistes, 104(345), 133–142. https://doi.org/10.1016/j.morpho.2019.10.047
	31. Boarescu, P. M., Boarescu, I., Bocșan, I. C., Pop, R. M., Gheban, D., Bulboacă, A. E., Nicula, C., Râjnoveanu, R. M., & Bolboacă, S. D. (2019). Curcumin Nanoparticles Protect against Isoproterenol Induced Myocardial Infarction by Alleviating Myocardial Tissue Oxidative Stress, Electrocardiogram, and Biological Changes. Molecules (Basel, Switzerland), 24(15), 2802. https://doi.org/10.3390/mole…
	32. Chouhan, H., & Purohit, A. (2018). Protective effect of cumin (Cuminum cyminum L.) seed extract on cardiovascular system, toxicity, and hematology on hyperlipidemic rabbits: An experimental study. Asian Journal of Pharmaceutical and Clinical Research, 11(10).
	33. Dhyani, N., Parveen, A., Siddiqi, A., Hussain, M. E., & Fahim, M. (2020). Cardioprotective Efficacy of Coriandrum sativum (L.) Seed Extract in Heart Failure Rats Through Modulation of Endothelin Receptors and Antioxidant Potential. Journal of dietary supplements, 17(1), 13–26. https://doi.org/10.1080/19390211.2018.1481483
	34. Abu Gazia, M., & El-Magd, M. A. (2018). Ameliorative Effect of Cardamom Aqueous Extract on Doxorubicin-Induced Cardiotoxicity in Rats. Cells, tissues, organs, 206(1-2), 62–72. https://doi.org/10.1159/000496109
	35. Uddandrao, V. V. S., Parim, B., Singaravel, S., Ponnusamy, P., Ponnusamy, C., Sasikumar, V., & Saravanan, G. (2022). Polyherbal Formulation Ameliorates Diabetic Cardiomyopathy Through Attenuation of Cardiac Inflammation and Oxidative Stress Via NF-κB/Nrf-2/HO-1 Pathway in Diabetic Rats. Journal of cardiovascular pharmacology, 79(1), e75–e86. https://doi.org/10.1097/FJC.0000000000001167
	36. Singhal, S., & Rani, V. (2023). Therapeutic Potential of Syzygium aromaticum in Gut Dysbiosis via TMAO Associated Diabetic Cardiomyopathy. Cardiovascular & hematological agents in medicinal chemistry, 10.2174/1871525721666230822100142. Advance online publication. https://doi.org/10.2174/1871525721666230822100142
	37. Feki, A., Ben Saad, H., Bkhairia, I., Ktari, N., Naifar, M., Boudawara, O., Droguet, M., Magné, C., Nasri, M., & Ben Amara, I. (2019). Cardiotoxicity and myocardial infarction-associated DNA damage induced by thiamethoxam in vitro and in vivo: Protective role of Trigonella foenum-graecum seed-derived polysaccharide. Environmental toxicology, 34(3), 271–282. https://doi.org/10.1002/tox.22682
	38. Bin Jardan, Y. A., Ahad, A., Raish, M., Alam, M. A., Al-Mohizea, A. M., & Al-Jenoobi, F. I. (2021). Effects of garden cress, fenugreek and black seed on the pharmacodynamics of metoprolol: an herb-drug interaction study in rats with hypertension. Pharmaceutical biology, 59(1), 1088–1097. https://doi.org/10.1080/13880209.2021.1961817
	39. Anwar, S., Bhandari, U., Panda, B. P., Dubey, K., Khan, W., & Ahmad, S. (2018). Trigonelline inhibits intestinal microbial metabolism of choline and its associated cardiovascular risk. Journal of pharmaceutical and biomedical analysis, 159, 100–112. https://doi.org/10.1016/j.jpba.2018.06.027
	40. Saleem, U., Riaz, S., Ahmad, B., & Saleem, M. (2017). Pharmacological Screening of Trachyspermum ammi for Antihyperlipidemic Activity in Triton X-100 Induced Hyperlipidemia Rat Model. Pharmacognosy research, 9(Suppl 1), S34–S40. https://doi.org/10.4103/pr.pr_37_17
	41. Korani, M., & Jamshidi, M. (2020). The Effect of Aqueous Extract of Trachyspermum ammi Seeds and Ibuprofen on Inflammatory Gene Expression in the Cartilage Tissue of Rats with Collagen-Induced Arthritis. Journal of inflammation research, 13, 133–139. https://doi.org/10.2147/JIR.S236242
	42. Kooshki, A., Tofighiyan, T., Rastgoo, N., Rakhshani, M. H., & Miri, M. (2020). Effect of Nigella sativa oil supplement on risk factors for cardiovascular diseases in patients with type 2 diabetes mellitus. Phytotherapy research : PTR, 34(10), 2706–2711. https://doi.org/10.1002/ptr.6707
	43. Razmpoosh, E., Safi, S., Nadjarzadeh, A., Fallahzadeh, H., Abdollahi, N., Mazaheri, M., Nazari, M., & Salehi-Abargouei, A. (2021). The effect of Nigella sativa supplementation on cardiovascular risk factors in obese and overweight women: a crossover, double-blind, placebo-controlled randomized clinical trial. European journal of nutrition, 60(4), 1863–1874. https://doi.org/10.1007/s00394-020-…
	44. Tavakoli-Rouzbehani, O. M., Abbasnezhad, M., Kheirouri, S., & Alizadeh, M. (2021). Effects of Nigella sativa oil supplementation on selected metabolic parameters and anthropometric indices in patients with coronary artery disease: A randomized, double-blind, placebo-controlled clinical trial. Phytotherapy research : PTR, 35(7), 3988–3999. https://doi.org/10.1002/ptr.7115
	45. Alam, M. A., Bin Jardan, Y. A., Raish, M., Al-Mohizea, A. M., Ahad, A., & Al-Jenoobi, F. I. (2020). Effect of Nigella sativa and Fenugreek on the Pharmacokinetics and Pharmacodynamics of Amlodipine in Hypertensive Rats. Current drug metabolism, 21(4), 318–325. https://doi.org/10.2174/1389200221666200514121501
	46. Enayatfard, L., Mohebbati, R., Niazmand, S., Hosseini, M., & Shafei, M. N. (2018). The standardized extract of Nigella sativa and its major ingredient, thymoquinone, ameliorates angiotensin II-induced hypertension in rats. Journal of basic and clinical physiology and pharmacology, 30(1), 51–58. https://doi.org/10.1515/jbcpp-2018-0074
	47. Chen, H., Zhuo, C., Zu, A., Yuan, S., Zhang, H., Zhao, J., & Zheng, L. (2022). Thymoquinone ameliorates pressure overload-induced cardiac hypertrophy by activating the AMPK signalling pathway. Journal of cellular and molecular medicine, 26(3), 855–867. https://doi.org/10.1111/jcmm.17138
	48. Bocsan, I. C., Pop, R. M., Sabin, O., Sarkandy, E., Boarescu, P. M., Roşian, Ş. H., Leru, P. M., Chedea, V. S., Socaci, S. A., & Buzoianu, A. D. (2021). Comparative Protective Effect of Nigella sativa Oil and Vitis vinifera Seed Oil in an Experimental Model of Isoproterenol-Induced Acute Myocardial Ischemia in Rats. Molecules (Basel, Switzerland), 26(11), 3221. https://doi.org/10.3390/molecul…
	49. Al-Asoom, L. I., Al-Shaikh, B. A., Bamosa, A. O., & El-Bahai, M. N. (2014). Effect of Nigella sativa supplementation to exercise training in a novel model of physiological cardiac hypertrophy. Cardiovascular toxicology, 14(3), 243–250. https://doi.org/10.1007/s12012-014-9248-0
	50. Danaei, G. H., Memar, B., Ataee, R., & Karami, M. (2019). Protective effect of thymoquinone, the main component of Nigella Sativa, against diazinon cardio-toxicity in rats. Drug and chemical toxicology, 42(6), 585–591. https://doi.org/10.1080/01480545.2018.1454459
	51. Mahdavi, R., Namazi, N., Alizadeh, M., & Farajnia, S. (2015). Effects of Nigella sativa oil with a low-calorie diet on cardiometabolic risk factors in obese women: a randomized controlled clinical trial. Food & function, 6(6), 2041–2048. https://doi.org/10.1039/c5fo00316d
	52. Farazandeh, M., Mahmoudabady, M., Asghari, A. A., & Niazmand, S. (2022). Diabetic cardiomyopathy was attenuated by cinnamon treatment through the inhibition of fibro-inflammatory response and ventricular hypertrophy in diabetic rats. Journal of food biochemistry, 46(8), e14206. https://doi.org/10.1111/jfbc.14206
	53. Malik, A., Mehmood, M. H., Channa, H., Akhtar, M. S., & Gilani, A. H. (2017). Pharmacological basis for the medicinal use of polyherbal formulation and its ingredients in cardiovascular disorders using rodents. BMC complementary and alternative medicine, 17(1), 142. https://doi.org/10.1186/s12906-017-1644-0
